# Supplementary material for: Population turnover, behavioral conservatism, and rates of cultural evolution
Source: Behav Ecol. 2024 Jan 17;35(2):arae003. doi: 10.1093/beheco/arae003 (PMC10807982; doi:10.1093/beheco/arae003)
Supplement: arae003_suppl_Supplementary_Data_S1 [file arae003_suppl_supplementary_data_s1.zip]

Archive with 1 entries (1 files):
- arae003_suppl_Supplementary_Data_S1.nb
