# Supplementary material for: Population turnover, behavioral conservatism, and rates of cultural evolution
Source: Behav Ecol. 2024 Jan 17;35(2):arae003. doi: 10.1093/beheco/arae003 (PMC10807982; doi:10.1093/beheco/arae003)
Supplement: arae003_suppl_Supplementary_Data_S1 [file arae003_suppl_supplementary_data_s1.zip › arae003_suppl_Supplementary_Data_S1.nb]

(* Content-type: application/vnd.wolfram.mathematica *)

(*** Wolfram Notebook File ***)
(* http://www.wolfram.com/nb *)

(* CreatedBy='Mathematica 13.0' *)

(*CacheID: 234*)
(* Internal cache information:
NotebookFileLineBreakTest
NotebookFileLineBreakTest
NotebookDataPosition[       158,          7]
NotebookDataLength[  41264980,     633272]
NotebookOptionsPosition[  41250350,     633030]
NotebookOutlinePosition[  41251011,     633053]
CellTagsIndexPosition[  41250968,     633050]
WindowFrame->Normal*)

(* Beginning of Notebook Content *)
Notebook[{

Cell[CellGroupData[{
Cell["Population turnover model: results & figures", "Title",
 CellChangeTimes->{{3.858750565869257*^9, 3.8587505715303802`*^9}, {
  3.8587670108580027`*^9, 3.858767039841776*^9}, {3.861080081364221*^9, 
  3.861080136569941*^9}, {3.8610807070726757`*^9, 
  3.861080710189228*^9}},ExpressionUUID->"b397ed09-469c-4a7d-8b64-\
9b913636af46"],

Cell["\<\
Wolfram Mathematica notebook (.nb) electronic supplementary material for \
\[OpenCurlyDoubleQuote]Population turnover, behavioural conservatism, and \
rates of cultural evolution\[CloseCurlyDoubleQuote]\
\>", "Text",
 CellChangeTimes->{{3.858750576401353*^9, 3.858750614505681*^9}, {
  3.861090636846362*^9, 3.861090643639267*^9}, {3.869484646369808*^9, 
  3.8694846549254*^9}},ExpressionUUID->"64ea8625-778d-4ee9-b128-8e894fedde25"],

Cell["by Mark Dyble & Alberto J. C. Micheletti", "Text",
 CellChangeTimes->{
  3.861090644913733*^9},ExpressionUUID->"241f95be-d5d9-4229-8486-\
5571b4578234"],

Cell[CellGroupData[{

Cell["Notation", "Section",
 CellChangeTimes->{{3.858765894300909*^9, 
  3.85876589541457*^9}},ExpressionUUID->"07cf667a-fddb-4872-8386-\
0739ce4adc90"],

Cell[TextData[{
 StyleBox["e",
  FontSlant->"Italic"],
 "(",
 StyleBox["t",
  FontSlant->"Italic"],
 ")\t\tfraction of efficient individuals at time t"
}], "Item",
 CellChangeTimes->{{3.858765979496866*^9, 3.8587660000975227`*^9}, {
   3.858766284252935*^9, 3.8587662928810368`*^9}, 
   3.86919731817655*^9},ExpressionUUID->"a49c20fc-271b-44e1-83d6-\
32740a96cbd6"],

Cell[TextData[{
 StyleBox["i",
  FontSlant->"Italic"],
 "(",
 StyleBox["t",
  FontSlant->"Italic"],
 ")\t\tfraction of inefficient individuals at time t"
}], "Item",
 CellChangeTimes->{{3.858765979496866*^9, 3.8587660038034153`*^9}, {
   3.858766295831771*^9, 3.858766303141083*^9}, 
   3.869197320767255*^9},ExpressionUUID->"f295f82e-cba5-40a5-86ab-\
dadbcfefc0ef"],

Cell[TextData[{
 StyleBox["n",
  FontSlant->"Italic"],
 "(",
 StyleBox["t",
  FontSlant->"Italic"],
 ") \t\tfraction of naive individuals at time t"
}], "Item",
 CellChangeTimes->{{3.858765979496866*^9, 3.858766006851471*^9}, {
   3.858766262789406*^9, 3.858766262790238*^9}, {3.858766306425915*^9, 
   3.858766313164847*^9}, 
   3.869197322519191*^9},ExpressionUUID->"4c7cb1fe-cfb0-4590-856d-\
72eab9f305cc"],

Cell[TextData[{
 StyleBox["e",
  FontSlant->"Italic"],
 "*, ",
 StyleBox["i",
  FontSlant->"Italic"],
 "*, ",
 StyleBox["n",
  FontSlant->"Italic"],
 "*\tvalues at equilibrium"
}], "Item",
 CellChangeTimes->{{3.858765979496866*^9, 3.858766006851471*^9}, {
  3.858766264383045*^9, 3.8587662814386*^9}, {3.869197323925703*^9, 
  3.8691973286104307`*^9}},ExpressionUUID->"14f7ac5d-2586-4036-8f3a-\
4d8a786aafed"],

Cell[TextData[{
 StyleBox["\[Mu]",
  FontSlant->"Italic"],
 "\t\tmutation (",
 StyleBox["i",
  FontSlant->"Italic"],
 " \[LongRightArrow] ",
 StyleBox["e",
  FontSlant->"Italic"],
 ")"
}], "Item",
 CellChangeTimes->{{3.858765979496866*^9, 3.858766010597934*^9}, {
  3.858766315344185*^9, 3.858766329939348*^9}, {3.869455772448147*^9, 
  3.8694557738507032`*^9}},ExpressionUUID->"2a16c638-6df4-426f-b4b5-\
21b84674d7be"],

Cell[TextData[{
 StyleBox["m",
  FontSlant->"Italic"],
 "\t\tpopulation turnover"
}], "Item",
 CellChangeTimes->{{3.858765979496866*^9, 3.8587660117579308`*^9}, {
  3.8587663320207767`*^9, 
  3.8587663390290337`*^9}},ExpressionUUID->"807c4f8d-a9fc-4b6f-96e9-\
1153a26bb05f"],

Cell[TextData[{
 StyleBox["c",
  FontSlant->"Italic"],
 "\t\tbehavioural conservatism"
}], "Item",
 CellChangeTimes->{{3.858765979496866*^9, 3.8587660128160477`*^9}, {
  3.8587663407167997`*^9, 
  3.858766345892009*^9}},ExpressionUUID->"baed6c76-e878-4218-a581-\
a28bf97e4f64"],

Cell[TextData[{
 StyleBox["si",
  FontSlant->"Italic"],
 "\t\trate of learning from an inefficient individual once encountered"
}], "Item",
 CellChangeTimes->{{3.858765979496866*^9, 3.8587660189601183`*^9}, {
   3.8587663477148457`*^9, 3.8587663686963253`*^9}, 3.869197335978356*^9, {
   3.911463463103779*^9, 
   3.9114634634670506`*^9}},ExpressionUUID->"6a0a5a75-7aa8-4b65-9137-\
90348b82aeb4"],

Cell[TextData[{
 StyleBox["se",
  FontSlant->"Italic"],
 "\t\trate of learning from an efficient individual once encountered"
}], "Item",
 CellChangeTimes->{{3.858765979496866*^9, 3.8587660207210617`*^9}, {
   3.858766182504904*^9, 3.8587661825067263`*^9}, {3.858766372195207*^9, 
   3.858766378653717*^9}, 3.869197339420141*^9, {3.911463465155939*^9, 
   3.911463465710837*^9}},ExpressionUUID->"17e4b568-1761-49b0-b921-\
a28c8bc46b91"],

Cell[TextData[{
 StyleBox["th",
  FontSlant->"Italic"],
 "\t\ttime at which ",
 StyleBox["e",
  FontSlant->"Italic"],
 "[",
 StyleBox["th",
  FontSlant->"Italic"],
 "] = 1/2"
}], "Item",
 CellChangeTimes->{{3.858765979496866*^9, 3.8587660207210617`*^9}, {
   3.8587661832111473`*^9, 3.85876618398715*^9}, {3.8587663805768213`*^9, 
   3.858766390713663*^9}, {3.861080007539044*^9, 3.861080013378172*^9}, 
   3.869482552592288*^9},ExpressionUUID->"480bcd09-ba3e-4a11-849e-\
5d7f1aa2435b"],

Cell["Parameter ranges and conditions", "Text",
 CellChangeTimes->{{3.861085660115014*^9, 3.861085662523834*^9}, {
  3.861085872893911*^9, 3.861085876415345*^9}, {3.861090037678803*^9, 
  3.861090040952877*^9}, {3.861091247845314*^9, 
  3.8610912493755283`*^9}},ExpressionUUID->"47488b7b-dd11-4c41-92d9-\
39b7704a77f7"],

Cell[BoxData[
 RowBox[{
  RowBox[{"rangesandconditions", "=", 
   RowBox[{"{", 
    RowBox[{
     RowBox[{"0", "<=", "m", "<=", "1"}], ",", 
     RowBox[{"0", "<=", "c", "<=", "1"}], ",", 
     RowBox[{"0", "<=", "\[Mu]", "<=", "1"}], ",", " ", 
     RowBox[{"0", "<=", " ", "se", "<=", " ", "1"}], ",", " ", 
     RowBox[{"0", "<=", " ", "si", " ", "<=", "1"}], ",", 
     RowBox[{"se", ">", "si"}]}], "}"}]}], ";"}]], "Input",
 CellChangeTimes->{{3.858005668994597*^9, 3.858005706126239*^9}, {
   3.85805011274168*^9, 3.858050137397398*^9}, {3.858091947934045*^9, 
   3.858091964440547*^9}, {3.861090049785831*^9, 3.8610900648379602`*^9}, {
   3.86109012482436*^9, 3.86109012754572*^9}, {3.861091251683413*^9, 
   3.861091253561557*^9}, 3.86116300770967*^9, {3.869197344925995*^9, 
   3.869197350962858*^9}},
 CellLabel->"In[1]:=",ExpressionUUID->"c788ad0b-f23c-42ef-b3a0-5e6a32eee5e5"]
}, Open  ]],

Cell[CellGroupData[{

Cell["Differential Equations", "Section",
 CellChangeTimes->{{3.858765897787957*^9, 
  3.858765902715197*^9}},ExpressionUUID->"f8d97432-68dc-49f2-b6d2-\
49c163670882"],

Cell["The three differential equations", "Text",
 CellChangeTimes->{{3.853996885794717*^9, 3.853996922731286*^9}, {
  3.85876605243641*^9, 
  3.858766052773406*^9}},ExpressionUUID->"7a69d6da-88cb-4c55-9e82-\
43de26abfccd"],

Cell[BoxData[
 RowBox[{
  RowBox[{"ee", "=", 
   RowBox[{
    RowBox[{
     RowBox[{"e", "'"}], "[", "t", "]"}], "==", 
    RowBox[{
     RowBox[{"\[Mu]", " ", 
      RowBox[{"i", "[", "t", "]"}]}], "-", 
     RowBox[{"m", " ", 
      RowBox[{"e", "[", "t", "]"}]}], "+", 
     RowBox[{
      RowBox[{"(", 
       RowBox[{"1", "-", "c"}], ")"}], 
      RowBox[{"(", 
       RowBox[{"se", "-", "si"}], ")"}], 
      RowBox[{"i", "[", "t", "]"}], 
      RowBox[{"e", "[", "t", "]"}]}], "+", 
     RowBox[{"se", " ", 
      RowBox[{"n", "[", "t", "]"}], 
      RowBox[{"e", "[", "t", "]"}]}]}]}]}], ";"}]], "Input",
 CellChangeTimes->{{3.8504731848051033`*^9, 3.850473262205084*^9}, 
   3.85047338512121*^9, {3.854001638538664*^9, 3.854001645020561*^9}, {
   3.8540819551458693`*^9, 3.8540819573722687`*^9}, {3.854625570166428*^9, 
   3.8546255728756533`*^9}, {3.854625650594008*^9, 3.854625651368813*^9}, {
   3.855663434068367*^9, 3.8556634390943947`*^9}, 3.858066947034617*^9, 
   3.858766114652938*^9, {3.869197442783978*^9, 3.8691974622929277`*^9}, {
   3.869197492455274*^9, 3.86919749791451*^9}, 3.869197553317442*^9},
 CellLabel->"In[3]:=",ExpressionUUID->"857cdadb-c499-4538-9257-f2af7313f50a"],

Cell[BoxData[
 RowBox[{
  RowBox[{"ei", "=", 
   RowBox[{
    RowBox[{
     RowBox[{"i", "'"}], "[", "t", "]"}], "==", 
    RowBox[{
     RowBox[{
      RowBox[{"-", "\[Mu]"}], " ", 
      RowBox[{"i", "[", "t", "]"}]}], "-", 
     RowBox[{"m", " ", 
      RowBox[{"i", "[", "t", "]"}]}], "-", 
     RowBox[{
      RowBox[{"(", 
       RowBox[{"1", "-", "c"}], ")"}], 
      RowBox[{"(", 
       RowBox[{"se", "-", "si"}], ")"}], 
      RowBox[{"i", "[", "t", "]"}], 
      RowBox[{"e", "[", "t", "]"}]}], "+", 
     RowBox[{"si", " ", 
      RowBox[{"n", "[", "t", "]"}], 
      RowBox[{"i", "[", "t", "]"}]}]}]}]}], ";"}]], "Input",
 CellChangeTimes->{{3.850473266037178*^9, 3.850473302786954*^9}, 
   3.850473386100548*^9, {3.854001655968173*^9, 3.854001656516663*^9}, {
   3.854081961309772*^9, 3.854081962851493*^9}, {3.854625575247156*^9, 
   3.8546255776008863`*^9}, {3.85462565250591*^9, 3.854625653360778*^9}, {
   3.855663442080269*^9, 3.855663452004334*^9}, 3.858066949852104*^9, 
   3.858766118636058*^9, {3.8691974707489853`*^9, 3.869197474133697*^9}, {
   3.869197510048308*^9, 3.869197556421598*^9}, 3.869197645878685*^9},
 CellLabel->"In[4]:=",ExpressionUUID->"a8cfdac2-1af8-47c1-8db3-67e69cff7667"],

Cell[BoxData[
 RowBox[{
  RowBox[{"en", "=", 
   RowBox[{
    RowBox[{
     RowBox[{"n", "'"}], "[", "t", "]"}], "==", 
    RowBox[{
     RowBox[{"m", 
      RowBox[{"(", 
       RowBox[{
        RowBox[{"i", "[", "t", "]"}], "+", 
        RowBox[{"e", "[", "t", "]"}]}], ")"}]}], "-", 
     RowBox[{"si", " ", 
      RowBox[{"n", "[", "t", "]"}], 
      RowBox[{"i", "[", "t", "]"}]}], "-", 
     RowBox[{"se", " ", 
      RowBox[{"n", "[", "t", "]"}], 
      RowBox[{"e", "[", "t", "]"}]}]}]}]}], ";"}]], "Input",
 CellChangeTimes->{{3.850473305086791*^9, 3.8504733377105093`*^9}, 
   3.850473386980682*^9, {3.854625598267466*^9, 3.8546256027111607`*^9}, {
   3.855663453798286*^9, 3.8556634567609987`*^9}, {3.869197480171854*^9, 
   3.869197485564185*^9}, {3.869197537670372*^9, 3.86919756378961*^9}, {
   3.8691976483418303`*^9, 3.869197657931972*^9}},
 CellLabel->"In[5]:=",ExpressionUUID->"da570a80-9053-44d7-b74e-8fea059dfca3"],

Cell["\<\
Additional condition: fractions of efficient (e), inefficient (i) and naive \
(n) need to sum to 1 at any time\
\>", "Text",
 CellChangeTimes->{{3.853996860120623*^9, 3.853996883228601*^9}, {
   3.85642648995427*^9, 3.856426492283215*^9}, {3.85876606886198*^9, 
   3.858766109734749*^9}, {3.8694554314108667`*^9, 3.869455435059884*^9}, 
   3.869482570996668*^9},ExpressionUUID->"f3c7263e-01af-4f6f-b955-\
d1cd6580322d"],

Cell[BoxData[
 RowBox[{
  RowBox[{"ec", "=", 
   RowBox[{
    RowBox[{
     RowBox[{"e", "[", "t", "]"}], "+", 
     RowBox[{"i", "[", "t", "]"}], "+", 
     RowBox[{"n", "[", "t", "]"}]}], "==", "1"}]}], ";"}]], "Input",
 CellChangeTimes->{{3.8504733602217484`*^9, 3.850473383662572*^9}, {
  3.869197572468553*^9, 3.8691975760444927`*^9}},
 CellLabel->"In[6]:=",ExpressionUUID->"2b85e7fb-3274-4be3-a8f2-c1bced15fc5d"],

Cell["\<\
Because of this condition, this system of equations can be reduced to a \
system of only two equations\
\>", "Text",
 CellChangeTimes->{{3.861084300524395*^9, 
  3.861084369687933*^9}},ExpressionUUID->"21713540-fe63-4960-8489-\
66475ed4a58d"],

Cell[CellGroupData[{

Cell[BoxData[
 RowBox[{"substitution", "=", 
  RowBox[{"{", 
   RowBox[{
    RowBox[{"e", "[", "t", "]"}], "\[Rule]", 
    RowBox[{"(", 
     RowBox[{"1", "-", 
      RowBox[{"i", "[", "t", "]"}], "-", 
      RowBox[{"n", "[", "t", "]"}]}], ")"}]}], "}"}]}]], "Input",
 CellChangeTimes->{{3.858324322029068*^9, 3.858324343413968*^9}, {
  3.858324660595821*^9, 3.8583246724464083`*^9}, {3.85833335017021*^9, 
  3.8583333754712677`*^9}, {3.861084381527112*^9, 3.861084384429349*^9}, {
  3.869197616805787*^9, 3.869197622325294*^9}},
 CellLabel->"In[7]:=",ExpressionUUID->"03cb935e-124d-41c5-8b2c-3526997356f4"],

Cell[BoxData[
 RowBox[{"{", 
  RowBox[{
   RowBox[{"e", "[", "t", "]"}], "\[Rule]", 
   RowBox[{"1", "-", 
    RowBox[{"i", "[", "t", "]"}], "-", 
    RowBox[{"n", "[", "t", "]"}]}]}], "}"}]], "Output",
 CellChangeTimes->{{3.8583333648417263`*^9, 3.858333378070053*^9}, 
   3.858338298936432*^9, 3.858338417564725*^9, 3.858345233875931*^9, 
   3.858349162179512*^9, 3.8583491975415*^9, 3.858349586378956*^9, 
   3.858398533191638*^9, 3.858437268886121*^9, 3.859385989832738*^9, 
   3.86107557601375*^9, 3.861084182479842*^9, 3.861084390987122*^9, 
   3.8610845570955963`*^9, 3.86109235803961*^9, 3.861098462679254*^9, 
   3.861162559720222*^9, 3.86896644372338*^9, 3.8690261988795843`*^9, 
   3.869061278198654*^9, 3.869117971166133*^9, 3.8691256070198593`*^9, 
   3.869134106164905*^9, {3.869197639960741*^9, 3.8691976600153093`*^9}, 
   3.869197758286737*^9, 3.86920191597147*^9, 3.86922629137924*^9, 
   3.869226893429264*^9, 3.869299310717084*^9, 3.869482855114056*^9, 
   3.911033040474736*^9, 3.911034402686316*^9},
 CellLabel->"Out[7]=",ExpressionUUID->"89fd0aa1-3338-4ba5-8f8c-a15a0df06998"]
}, Open  ]],

Cell[CellGroupData[{

Cell[BoxData[
 RowBox[{"e2i", "=", 
  RowBox[{"ei", "/.", "substitution"}]}]], "Input",
 CellChangeTimes->{{3.8583243568400908`*^9, 3.858324379105392*^9}, {
   3.8583246224897738`*^9, 3.858324637499434*^9}, {3.858324678340242*^9, 
   3.8583246817783527`*^9}, 3.858328830007709*^9, 3.861084387930634*^9, {
   3.869197631759308*^9, 3.869197633544834*^9}},
 CellLabel->"In[8]:=",ExpressionUUID->"bd6efa09-a0d6-40d3-8f06-543f00a491ee"],

Cell[BoxData[
 RowBox[{
  RowBox[{
   SuperscriptBox["i", "\[Prime]",
    MultilineFunction->None], "[", "t", "]"}], "\[Equal]", 
  RowBox[{
   RowBox[{
    RowBox[{"-", "m"}], " ", 
    RowBox[{"i", "[", "t", "]"}]}], "-", 
   RowBox[{"\[Mu]", " ", 
    RowBox[{"i", "[", "t", "]"}]}], "-", 
   RowBox[{
    RowBox[{"(", 
     RowBox[{"1", "-", "c"}], ")"}], " ", 
    RowBox[{"(", 
     RowBox[{"se", "-", "si"}], ")"}], " ", 
    RowBox[{"i", "[", "t", "]"}], " ", 
    RowBox[{"(", 
     RowBox[{"1", "-", 
      RowBox[{"i", "[", "t", "]"}], "-", 
      RowBox[{"n", "[", "t", "]"}]}], ")"}]}], "+", 
   RowBox[{"si", " ", 
    RowBox[{"i", "[", "t", "]"}], " ", 
    RowBox[{"n", "[", "t", "]"}]}]}]}]], "Output",
 CellChangeTimes->{
  3.858328852534485*^9, 3.8583289928549843`*^9, 3.858330002966226*^9, 
   3.858333386536849*^9, 3.8583382989476423`*^9, 3.8583384175671473`*^9, 
   3.858345233887455*^9, 3.858349162184993*^9, 3.85834919754478*^9, 
   3.858349586384583*^9, 3.8583985331960583`*^9, 3.8584372688905287`*^9, 
   3.85938598983646*^9, 3.8610755760222473`*^9, 3.861084182647779*^9, 
   3.86108439218799*^9, 3.861084557101323*^9, 3.86109235804558*^9, 
   3.8610984627027884`*^9, 3.861162559744113*^9, 3.86896644378656*^9, 
   3.8690261988939753`*^9, 3.869061278218624*^9, 3.869117971201561*^9, 
   3.869125607044485*^9, 3.869134106175823*^9, {3.869197639981966*^9, 
   3.869197660060038*^9}, 3.8691977583330917`*^9, 3.8692019159889107`*^9, 
   3.869226291410164*^9, 3.86922689345691*^9, 3.869299310734064*^9, 
   3.8694828551411037`*^9, 3.911033041880164*^9, 3.911034404019143*^9},
 CellLabel->"Out[8]=",ExpressionUUID->"8a46dbc6-ddca-49d3-a07e-209a55c3683c"]
}, Open  ]],

Cell[CellGroupData[{

Cell[BoxData[
 RowBox[{"e2n", "=", 
  RowBox[{"en", "/.", "substitution"}]}]], "Input",
 CellChangeTimes->{{3.858324384051476*^9, 3.858324399245689*^9}, {
   3.858324647208956*^9, 3.8583246534421263`*^9}, {3.858324689934698*^9, 
   3.858324693235195*^9}, 3.858328834818482*^9, 3.8610843896070213`*^9, {
   3.869197635602488*^9, 3.869197637115011*^9}},
 CellLabel->"In[9]:=",ExpressionUUID->"294678a1-a8f0-4403-a5d2-02c13d251ab0"],

Cell[BoxData[
 RowBox[{
  RowBox[{
   SuperscriptBox["n", "\[Prime]",
    MultilineFunction->None], "[", "t", "]"}], "\[Equal]", 
  RowBox[{
   RowBox[{"m", " ", 
    RowBox[{"(", 
     RowBox[{"1", "-", 
      RowBox[{"n", "[", "t", "]"}]}], ")"}]}], "-", 
   RowBox[{"si", " ", 
    RowBox[{"i", "[", "t", "]"}], " ", 
    RowBox[{"n", "[", "t", "]"}]}], "-", 
   RowBox[{"se", " ", 
    RowBox[{"(", 
     RowBox[{"1", "-", 
      RowBox[{"i", "[", "t", "]"}], "-", 
      RowBox[{"n", "[", "t", "]"}]}], ")"}], " ", 
    RowBox[{"n", "[", "t", "]"}]}]}]}]], "Output",
 CellChangeTimes->{
  3.858328852549214*^9, 3.858328992858274*^9, 3.85833000297735*^9, 
   3.858333389425542*^9, 3.858338298950514*^9, 3.8583384175696373`*^9, 
   3.858345233892342*^9, 3.858349162192916*^9, 3.8583491975557947`*^9, 
   3.858349586394334*^9, 3.8583985332098923`*^9, 3.858437268901784*^9, 
   3.8593859898458557`*^9, 3.861075576041301*^9, 3.861084182652636*^9, 
   3.8610843934268293`*^9, 3.8610845571199303`*^9, 3.861092358065756*^9, 
   3.8610984627081823`*^9, 3.861162559750939*^9, 3.868966443814389*^9, 
   3.869026198927251*^9, 3.869061278274693*^9, 3.869117971215493*^9, 
   3.86912560710424*^9, 3.869134106211689*^9, {3.869197640026658*^9, 
   3.8691976600855007`*^9}, 3.869197758352743*^9, 3.8692019160279617`*^9, 
   3.869226291497623*^9, 3.86922689354086*^9, 3.869299310779059*^9, 
   3.869482855189686*^9, 3.911033043008778*^9, 3.9110344050807915`*^9},
 CellLabel->"Out[9]=",ExpressionUUID->"20259513-48df-4eb0-8336-f6c85e35e18d"]
}, Open  ]]
}, Open  ]],

Cell[CellGroupData[{

Cell[TextData[{
 "Equilibria: ",
 StyleBox["e",
  FontSlant->"Italic"],
 "*, ",
 StyleBox["i",
  FontSlant->"Italic"],
 "*, ",
 StyleBox["n",
  FontSlant->"Italic"],
 "*"
}], "Section",
 CellChangeTimes->{{3.861080026270728*^9, 3.86108004084033*^9}, {
  3.861080154581155*^9, 3.861080165104802*^9}, {3.861174421730926*^9, 
  3.861174430044076*^9}, {3.8694825909063063`*^9, 
  3.869482593856625*^9}},ExpressionUUID->"ca7d6312-c7dc-43b9-8416-\
c182609e0393"],

Cell[CellGroupData[{

Cell["Finding the equilibria", "Subsection",
 CellChangeTimes->{{3.861083733110599*^9, 3.8610837383554497`*^9}, {
  3.861162546972765*^9, 3.861162548150622*^9}, {3.861164804118156*^9, 
  3.8611648051627274`*^9}},ExpressionUUID->"a246ba61-ffbb-4e04-a67f-\
e89807b5f132"],

Cell[CellGroupData[{

Cell["Is the starting condition an equilibrium?", "Subsubsection",
 CellChangeTimes->{{3.8691354554094*^9, 3.8691354587184687`*^9}, {
  3.8691359030069304`*^9, 
  3.869135910329327*^9}},ExpressionUUID->"88fbc8d0-4dd3-43d0-b475-\
a736e0320436"],

Cell[TextData[{
 "At ",
 Cell[BoxData[
  FormBox[
   RowBox[{"t", "=", "0"}], TraditionalForm]],ExpressionUUID->
  "26014922-dbf3-4d3d-a41a-b26e5cda1312"],
 ", the differential equations are"
}], "Text",
 CellChangeTimes->{{3.8691355638955603`*^9, 
  3.869135585035372*^9}},ExpressionUUID->"62334023-3a04-4927-9540-\
681ae014218f"],

Cell[CellGroupData[{

Cell[BoxData[
 RowBox[{"e2i0", "=", 
  RowBox[{"e2i", "/.", 
   RowBox[{"t", "->", "0"}]}]}]], "Input",
 CellChangeTimes->{{3.8691356149254704`*^9, 3.869135616660637*^9}, {
  3.869197762727964*^9, 3.869197765554817*^9}},
 CellLabel->"In[10]:=",ExpressionUUID->"38fc71da-b2ba-4c9f-8df2-b4471f99bff3"],

Cell[BoxData[
 RowBox[{
  RowBox[{
   SuperscriptBox["i", "\[Prime]",
    MultilineFunction->None], "[", "0", "]"}], "\[Equal]", 
  RowBox[{
   RowBox[{
    RowBox[{"-", "m"}], " ", 
    RowBox[{"i", "[", "0", "]"}]}], "-", 
   RowBox[{"\[Mu]", " ", 
    RowBox[{"i", "[", "0", "]"}]}], "-", 
   RowBox[{
    RowBox[{"(", 
     RowBox[{"1", "-", "c"}], ")"}], " ", 
    RowBox[{"(", 
     RowBox[{"se", "-", "si"}], ")"}], " ", 
    RowBox[{"i", "[", "0", "]"}], " ", 
    RowBox[{"(", 
     RowBox[{"1", "-", 
      RowBox[{"i", "[", "0", "]"}], "-", 
      RowBox[{"n", "[", "0", "]"}]}], ")"}]}], "+", 
   RowBox[{"si", " ", 
    RowBox[{"i", "[", "0", "]"}], " ", 
    RowBox[{"n", "[", "0", "]"}]}]}]}]], "Output",
 CellChangeTimes->{{3.869135587457869*^9, 3.869135617284546*^9}, 
   3.8691977665833693`*^9, 3.8692993145710897`*^9, 3.8694828552181168`*^9, 
   3.911033045493949*^9, 3.9110344074322124`*^9},
 CellLabel->"Out[10]=",ExpressionUUID->"8863587c-a011-4542-ba24-f96092006e35"]
}, Open  ]],

Cell[CellGroupData[{

Cell[BoxData[
 RowBox[{"e2n0", "=", 
  RowBox[{"e2n", "/.", 
   RowBox[{"t", "->", "0"}]}]}]], "Input",
 CellChangeTimes->{{3.869135593650934*^9, 3.869135621826252*^9}, {
  3.869197769803706*^9, 3.86919777160181*^9}},
 CellLabel->"In[11]:=",ExpressionUUID->"3d47432e-1858-49df-acdb-f4f53795e7f8"],

Cell[BoxData[
 RowBox[{
  RowBox[{
   SuperscriptBox["n", "\[Prime]",
    MultilineFunction->None], "[", "0", "]"}], "\[Equal]", 
  RowBox[{
   RowBox[{"m", " ", 
    RowBox[{"(", 
     RowBox[{"1", "-", 
      RowBox[{"n", "[", "0", "]"}]}], ")"}]}], "-", 
   RowBox[{"si", " ", 
    RowBox[{"i", "[", "0", "]"}], " ", 
    RowBox[{"n", "[", "0", "]"}]}], "-", 
   RowBox[{"se", " ", 
    RowBox[{"(", 
     RowBox[{"1", "-", 
      RowBox[{"i", "[", "0", "]"}], "-", 
      RowBox[{"n", "[", "0", "]"}]}], ")"}], " ", 
    RowBox[{"n", "[", "0", "]"}]}]}]}]], "Output",
 CellChangeTimes->{{3.869135594330592*^9, 3.869135622184396*^9}, 
   3.869197771979163*^9, 3.8692993147570057`*^9, 3.869482855264707*^9, 
   3.9110330465975337`*^9, 3.9110344085737634`*^9},
 CellLabel->"Out[11]=",ExpressionUUID->"a49d1d26-a0ef-47e6-a214-7ee427393ac6"]
}, Open  ]],

Cell[TextData[{
 "First, let us consider a case in which all individuals in the group are \
initially naive, that is ",
 Cell[BoxData[
  FormBox[
   RowBox[{
    RowBox[{"n", "[", "0", "]"}], "=", "1"}], TraditionalForm]],
  ExpressionUUID->"887d35cb-b6fd-4cdc-bec6-c46e572e7e07"],
 " and ",
 Cell[BoxData[
  FormBox[
   RowBox[{
    RowBox[{"i", "[", "0", "]"}], "=", "0"}], TraditionalForm]],
  ExpressionUUID->"aee85f0b-f727-429e-8298-98444ed696fa"],
 ". We obtain:"
}], "Text",
 CellChangeTimes->{{3.869135493745105*^9, 3.869135512158799*^9}, {
  3.869135636604465*^9, 3.869135650682067*^9}, {3.869135701300498*^9, 
  3.869135710370082*^9}, {3.869299423936182*^9, 3.869299452943282*^9}, {
  3.8692995308645*^9, 3.8692995356706467`*^9}, {3.86930127770571*^9, 
  3.869301278919292*^9}},ExpressionUUID->"99a8001a-db08-4cdf-b0d6-\
925b73f2decf"],

Cell[CellGroupData[{

Cell[BoxData[
 RowBox[{"e2i0", "/.", 
  RowBox[{"{", 
   RowBox[{
    RowBox[{
     RowBox[{"n", "[", "0", "]"}], "->", "1"}], ",", 
    RowBox[{
     RowBox[{"i", "[", "0", "]"}], "->", "0"}]}], "}"}]}]], "Input",
 CellChangeTimes->{{3.869135714892377*^9, 3.86913572511661*^9}, {
  3.869197776099105*^9, 3.869197779679265*^9}},
 CellLabel->"In[12]:=",ExpressionUUID->"9913d462-2415-40ae-a97b-c4f9059d922b"],

Cell[BoxData[
 RowBox[{
  RowBox[{
   SuperscriptBox["i", "\[Prime]",
    MultilineFunction->None], "[", "0", "]"}], "\[Equal]", "0"}]], "Output",
 CellChangeTimes->{3.869135732131938*^9, 3.86919778004066*^9, 
  3.869299314804039*^9, 3.869482855291737*^9, 3.91103304796793*^9, 
  3.9110344098238363`*^9},
 CellLabel->"Out[12]=",ExpressionUUID->"6553c982-9f55-4485-922a-e497277074be"]
}, Open  ]],

Cell[CellGroupData[{

Cell[BoxData[
 RowBox[{"e2n0", "/.", 
  RowBox[{"{", 
   RowBox[{
    RowBox[{
     RowBox[{"n", "[", "0", "]"}], "->", "1"}], ",", 
    RowBox[{
     RowBox[{"i", "[", "0", "]"}], "->", "0"}]}], "}"}]}]], "Input",
 CellChangeTimes->{
  3.869135730385522*^9, {3.869197782544104*^9, 3.869197786418078*^9}},
 CellLabel->"In[13]:=",ExpressionUUID->"4c35e017-9bd3-487d-bf4a-fde2930913db"],

Cell[BoxData[
 RowBox[{
  RowBox[{
   SuperscriptBox["n", "\[Prime]",
    MultilineFunction->None], "[", "0", "]"}], "\[Equal]", "0"}]], "Output",
 CellChangeTimes->{3.8691357332418547`*^9, 3.869197786826819*^9, 
  3.86929931481709*^9, 3.86948285533911*^9, 3.9110330492964535`*^9, 
  3.9110344115272274`*^9},
 CellLabel->"Out[13]=",ExpressionUUID->"8a1b33b6-3a2a-4f07-b608-e1fc59787b13"]
}, Open  ]],

Cell[TextData[{
 "The system is at equilibrium and, from logical considerations, it is clear \
that this equilibrium is stable. The system does not change, because naive \
individuals cannot learn the inefficient or efficient solutions independently \
(we assume no n-to-i or n-to-e innovation, see Methods section), but they can \
only learn them by copying inefficient or efficient individuals \[LongDash] \
and there are no models available when ",
 Cell[BoxData[
  FormBox[
   RowBox[{
    RowBox[{"n", "[", "0", "]"}], "=", "1"}], TraditionalForm]],
  ExpressionUUID->"d23cad50-dbf0-4936-98f3-8ba8b1d07978"],
 "."
}], "Text",
 CellChangeTimes->{{3.869135744989314*^9, 3.869135749493616*^9}, {
  3.869135794344316*^9, 3.8691358863130198`*^9}, {3.869197796263942*^9, 
  3.869197801876338*^9}, {3.869301302309761*^9, 3.869301367792835*^9}, {
  3.869301685192225*^9, 3.869301687748185*^9}, {3.8693017516149273`*^9, 
  3.8693017551510878`*^9}, {3.8693018156615553`*^9, 3.869301835100738*^9}, {
  3.869482606929853*^9, 3.86948263249634*^9}, {3.869484249830061*^9, 
  3.869484250503894*^9}},ExpressionUUID->"c6a42db4-ba14-4568-a7f0-\
8f5511f28069"],

Cell[TextData[{
 "Second, let us consider a case in which initially individuals are either \
all efficient or a mix of efficient and naive individuals (",
 Cell[BoxData[
  FormBox[
   RowBox[{"0", "<", 
    RowBox[{"e", "[", "0", "]"}], "<=", "1"}], TraditionalForm]],
  ExpressionUUID->"e5d5048f-05d1-4d8c-80a3-eaac2203d273"],
 ", ",
 Cell[BoxData[
  FormBox[
   RowBox[{"0", "<=", 
    RowBox[{"n", " ", "[", "0", "]"}], "<", "1"}], TraditionalForm]],
  ExpressionUUID->"af696667-7415-4fd3-924b-74cbdfeba5c9"],
 ", and ",
 Cell[BoxData[
  FormBox[
   RowBox[{
    RowBox[{"i", "[", "0", "]"}], "=", "0"}], TraditionalForm]],
  ExpressionUUID->"eca3a509-1905-4817-b474-63ba12326fab"],
 "). We obtain:"
}], "Text",
 CellChangeTimes->{{3.869299441751423*^9, 3.869299593883152*^9}, {
   3.86930057565687*^9, 3.869300592422021*^9}, 3.869300647375548*^9, {
   3.8693013737786922`*^9, 
   3.869301402813438*^9}},ExpressionUUID->"23c060b9-6637-4a1b-86e4-\
612eb0fdbc79"],

Cell[CellGroupData[{

Cell[BoxData[
 RowBox[{"e2i0", "/.", 
  RowBox[{"{", 
   RowBox[{
    RowBox[{"i", "[", "0", "]"}], "->", "0"}], "}"}]}]], "Input",
 CellChangeTimes->{{3.869135714892377*^9, 3.86913572511661*^9}, {
   3.869197776099105*^9, 3.869197779679265*^9}, 3.869300711448711*^9},
 CellLabel->"In[14]:=",ExpressionUUID->"c0d664e3-afa9-42f9-a44c-dc37db0229bf"],

Cell[BoxData[
 RowBox[{
  RowBox[{
   SuperscriptBox["i", "\[Prime]",
    MultilineFunction->None], "[", "0", "]"}], "\[Equal]", "0"}]], "Output",
 CellChangeTimes->{3.86930071639979*^9, 3.869482855364613*^9, 
  3.911033052055128*^9, 3.911034413763898*^9},
 CellLabel->"Out[14]=",ExpressionUUID->"9b50b296-9f2c-4a78-acd2-e76848a80b56"]
}, Open  ]],

Cell[CellGroupData[{

Cell[BoxData[
 RowBox[{"e2n0", "/.", 
  RowBox[{"{", 
   RowBox[{
    RowBox[{"i", "[", "0", "]"}], "->", "0"}], "}"}]}]], "Input",
 CellChangeTimes->{
  3.869135730385522*^9, {3.869197782544104*^9, 3.869197786418078*^9}, {
   3.869300713470664*^9, 3.869300713923771*^9}},
 CellLabel->"In[15]:=",ExpressionUUID->"33006d7b-34b1-4c2a-a868-b118ae7d2838"],

Cell[BoxData[
 RowBox[{
  RowBox[{
   SuperscriptBox["n", "\[Prime]",
    MultilineFunction->None], "[", "0", "]"}], "\[Equal]", 
  RowBox[{
   RowBox[{"m", " ", 
    RowBox[{"(", 
     RowBox[{"1", "-", 
      RowBox[{"n", "[", "0", "]"}]}], ")"}]}], "-", 
   RowBox[{"se", " ", 
    RowBox[{"(", 
     RowBox[{"1", "-", 
      RowBox[{"n", "[", "0", "]"}]}], ")"}], " ", 
    RowBox[{"n", "[", "0", "]"}]}]}]}]], "Output",
 CellChangeTimes->{3.869300714592339*^9, 3.86948285541286*^9, 
  3.9110330532336235`*^9, 3.911034416563921*^9},
 CellLabel->"Out[15]=",ExpressionUUID->"e14a188c-c8c1-4ab6-a682-5427125a457e"]
}, Open  ]],

Cell["\<\
The system is not evidently at equilibrium (though it might be, depending on \
parameter values. We explore this in the next section)\
\>", "Text",
 CellChangeTimes->{{3.869300742739099*^9, 3.869300773112278*^9}, {
  3.869301419127446*^9, 
  3.869301421549078*^9}},ExpressionUUID->"9ebf4da2-24f7-4bbc-8a34-\
379c1a32a44a"],

Cell[TextData[{
 "Third, we consider a case in which ",
 Cell[BoxData[
  FormBox[
   RowBox[{
    RowBox[{"i", "[", "0", "]"}], " ", "\[NotEqual]", " ", "1"}], 
   TraditionalForm]],ExpressionUUID->"03a062d1-8ea0-4847-aeb9-13d8b7156558"],
 " and ",
 Cell[BoxData[
  FormBox[
   RowBox[{
    RowBox[{"n", "[", "0", "]"}], " ", "\[NotEqual]", " ", "1"}], 
   TraditionalForm]],ExpressionUUID->"7ebec3f8-c27d-4a31-9290-d2569816dd68"],
 ". The differential equations at ",
 Cell[BoxData[
  FormBox[
   RowBox[{"t", "=", "0"}], TraditionalForm]],ExpressionUUID->
  "788cc580-0dce-4959-9ee1-9c54accad0ea"],
 " are:"
}], "Text",
 CellChangeTimes->{{3.869135938160139*^9, 3.8691359818300533`*^9}, {
  3.8691978064682083`*^9, 3.869197806468272*^9}, {3.869300936010151*^9, 
  3.8693009521338243`*^9}, {3.869301465801794*^9, 
  3.8693014832156982`*^9}},ExpressionUUID->"2527d659-5537-4c66-929f-\
a499eaa83286"],

Cell[CellGroupData[{

Cell[BoxData[
 RowBox[{"e2i0", "//", "FullSimplify"}]], "Input",
 CellChangeTimes->{{3.8691359572772217`*^9, 3.8691359592191772`*^9}, 
   3.869197808400559*^9, {3.869299211837737*^9, 3.869299213757148*^9}},
 CellLabel->"In[16]:=",ExpressionUUID->"605da6c3-fd19-4c49-b92b-2d8363d4fc9c"],

Cell[BoxData[
 RowBox[{
  RowBox[{
   SuperscriptBox["i", "\[Prime]",
    MultilineFunction->None], "[", "0", "]"}], "\[Equal]", 
  RowBox[{
   RowBox[{"i", "[", "0", "]"}], " ", 
   RowBox[{"(", 
    RowBox[{
     RowBox[{"-", "m"}], "-", "\[Mu]", "+", 
     RowBox[{"si", " ", 
      RowBox[{"n", "[", "0", "]"}]}], "-", 
     RowBox[{
      RowBox[{"(", 
       RowBox[{
        RowBox[{"-", "1"}], "+", "c"}], ")"}], " ", 
      RowBox[{"(", 
       RowBox[{"se", "-", "si"}], ")"}], " ", 
      RowBox[{"(", 
       RowBox[{
        RowBox[{"-", "1"}], "+", 
        RowBox[{"i", "[", "0", "]"}], "+", 
        RowBox[{"n", "[", "0", "]"}]}], ")"}]}]}], ")"}]}]}]], "Output",
 CellChangeTimes->{3.8691359599539967`*^9, 3.869197809077944*^9, 
  3.86929931517444*^9, 3.8694828558673773`*^9, 3.9110330553813267`*^9, 
  3.911034418416057*^9},
 CellLabel->"Out[16]=",ExpressionUUID->"8dd44259-7d4a-4ca0-9230-24bf29533e0b"]
}, Open  ]],

Cell[CellGroupData[{

Cell[BoxData[
 RowBox[{"e2n0", "//", "FullSimplify"}]], "Input",
 CellChangeTimes->{{3.86913598669429*^9, 3.869135986927525*^9}, 
   3.8691978132327337`*^9, {3.869299215237411*^9, 3.869299216942272*^9}},
 CellLabel->"In[17]:=",ExpressionUUID->"be99454c-142d-4a35-9127-3e66934d162b"],

Cell[BoxData[
 RowBox[{
  RowBox[{
   RowBox[{"m", " ", 
    RowBox[{"(", 
     RowBox[{
      RowBox[{"-", "1"}], "+", 
      RowBox[{"n", "[", "0", "]"}]}], ")"}]}], "+", 
   RowBox[{"si", " ", 
    RowBox[{"i", "[", "0", "]"}], " ", 
    RowBox[{"n", "[", "0", "]"}]}], "+", 
   RowBox[{
    SuperscriptBox["n", "\[Prime]",
     MultilineFunction->None], "[", "0", "]"}]}], "\[Equal]", 
  RowBox[{"se", " ", 
   RowBox[{"n", "[", "0", "]"}], " ", 
   RowBox[{"(", 
    RowBox[{
     RowBox[{"-", "1"}], "+", 
     RowBox[{"i", "[", "0", "]"}], "+", 
     RowBox[{"n", "[", "0", "]"}]}], ")"}]}]}]], "Output",
 CellChangeTimes->{3.869135987351192*^9, 3.869197813891335*^9, 
  3.869299315234764*^9, 3.8694828559980164`*^9, 3.911033056517296*^9, 
  3.911034419597119*^9},
 CellLabel->"Out[17]=",ExpressionUUID->"9add9e1e-129a-442e-8ca2-2d1e00861b87"]
}, Open  ]],

Cell["\<\
The system is not evidently at equilibrium (though it might be, depending on \
parameter values. We explore this in the next section)\
\>", "Text",
 CellChangeTimes->{{3.869300742739099*^9, 3.869300773112278*^9}, {
  3.8693014258525763`*^9, 
  3.869301428351191*^9}},ExpressionUUID->"c3c2d232-9ca4-4f21-9fb2-\
817c02257780"],

Cell[TextData[{
 "The only case in which the system is evidently at equilibrium at the start \
is when ",
 Cell[BoxData[
  FormBox[
   RowBox[{
    RowBox[{"n", "[", "0", "]"}], "=", "1"}], TraditionalForm]],
  ExpressionUUID->"2fe640cf-40a5-401a-bf5c-b95a593ab15c"],
 ". We explore the possible equilibria when ",
 Cell[BoxData[
  FormBox[
   RowBox[{
    RowBox[{"n", "[", "0", "]"}], "\[NotEqual]", "1"}], TraditionalForm]],
  ExpressionUUID->"7743dc9b-ad9f-4851-a548-5f583599ec1e"],
 " below."
}], "Text",
 CellChangeTimes->{{3.869136582519518*^9, 3.869136613598692*^9}, {
  3.86919781905403*^9, 3.869197819054083*^9}, {3.869300890302833*^9, 
  3.869300927303131*^9}, {3.869301495711586*^9, 
  3.869301495711651*^9}},ExpressionUUID->"e80c1e95-e875-4023-953c-\
0d4b84e624f4"]
}, Open  ]],

Cell[CellGroupData[{

Cell[TextData[{
 "Equilibria when ",
 Cell[BoxData[
  FormBox[
   RowBox[{
    RowBox[{"n", "[", "0", "]"}], "\[NotEqual]", "1"}], TraditionalForm]],
  ExpressionUUID->"db9ed910-c5fa-43ee-ae80-87e19ca55363"]
}], "Subsubsection",
 CellChangeTimes->{{3.869135463140068*^9, 3.869135481446247*^9}, {
  3.869135897159705*^9, 3.869135897159775*^9}, {3.869197820928814*^9, 
  3.8691978209289007`*^9}},ExpressionUUID->"fe944d65-f2a0-4303-a6d8-\
a167b4e1bbc3"],

Cell[TextData[{
 "At equilibrium ",
 Cell[BoxData[
  FormBox[
   RowBox[{
    RowBox[{
     RowBox[{"i", "'"}], "[", "t", "]"}], "=", 
    RowBox[{
     RowBox[{
      RowBox[{"n", "'"}], "[", "t", "]"}], "=", "0"}]}], TraditionalForm]],
  ExpressionUUID->"13b624fd-4d0a-4b3c-9af5-19ddda928115"],
 "."
}], "Text",
 CellChangeTimes->{{3.861083567216486*^9, 3.8610835942055073`*^9}, {
  3.861084418856041*^9, 3.861084418856101*^9}, {3.869197823452285*^9, 
  3.869197825796142*^9}},ExpressionUUID->"d602d3be-14fd-49e6-bec7-\
c800b288dcfb"],

Cell[TextData[{
 Cell[BoxData[
  FormBox[
   RowBox[{
    RowBox[{
     RowBox[{"i", "'"}], "[", "t", "]"}], "=", "0"}], TraditionalForm]],
  ExpressionUUID->"c365479e-d58f-420c-8b04-9f05881a304d"],
 " is solved for ",
 Cell[BoxData[
  FormBox[
   RowBox[{
    SuperscriptBox["i", "*"], "=", "0"}], TraditionalForm]],ExpressionUUID->
  "60f629fc-61aa-47a7-8914-1865dce98030"],
 ". As shown in the Supporting Information:"
}], "Text",
 InitializationCell->True,
 CellChangeTimes->{{3.8610835978190937`*^9, 3.861083639026449*^9}, 
   3.8610844105185738`*^9, {3.8611635402764177`*^9, 3.861163560967248*^9}, {
   3.861164746042543*^9, 3.861164757915062*^9}, {3.8691978279601316`*^9, 
   3.869197830290058*^9}},ExpressionUUID->"7a668f2a-0f33-4408-9c5c-\
1d25aa5e7abd"],

Cell[CellGroupData[{

Cell[BoxData[
 RowBox[{"Block", "[", 
  RowBox[{
   RowBox[{"{", 
    RowBox[{"istar", "=", "0"}], "}"}], ",", "\[IndentingNewLine]", 
   RowBox[{"Reduce", "[", 
    RowBox[{
     RowBox[{"{", 
      RowBox[{
       RowBox[{
        RowBox[{"(", 
         RowBox[{
          RowBox[{
          "e2i", "\[LeftDoubleBracket]", "2", "\[RightDoubleBracket]"}], "/.", 
          RowBox[{"{", 
           RowBox[{
            RowBox[{
             RowBox[{"i", "[", "t", "]"}], "->", "istar"}], ",", 
            RowBox[{
             RowBox[{"n", "[", "t", "]"}], "->", "nstar"}]}], "}"}]}], ")"}], 
        "==", "0"}], ",", "\[IndentingNewLine]", 
       RowBox[{
        RowBox[{"(", 
         RowBox[{
          RowBox[{
          "e2n", "\[LeftDoubleBracket]", "2", "\[RightDoubleBracket]"}], "/.", 
          RowBox[{"{", 
           RowBox[{
            RowBox[{
             RowBox[{"i", "[", "t", "]"}], "->", "istar"}], ",", 
            RowBox[{
             RowBox[{"n", "[", "t", "]"}], "->", "nstar"}]}], "}"}]}], ")"}], 
        "==", "0"}]}], "}"}], ",", 
     RowBox[{"{", 
      RowBox[{"estar", ",", "nstar"}], "}"}]}], "]"}]}], "]"}]], "Input",
 CellChangeTimes->{{3.861083673385775*^9, 3.8610837096915083`*^9}, {
  3.861084507092512*^9, 3.861084535769085*^9}, {3.86919783296551*^9, 
  3.8691978721331377`*^9}},
 CellLabel->"In[18]:=",ExpressionUUID->"d28006e4-0dc4-43f4-8639-e685d16c7eef"],

Cell[BoxData[
 RowBox[{
  RowBox[{"(", 
   RowBox[{
    RowBox[{"se", "\[Equal]", "0"}], "&&", 
    RowBox[{"m", "\[Equal]", "0"}]}], ")"}], "||", 
  RowBox[{"(", 
   RowBox[{
    RowBox[{"se", "\[NotEqual]", "0"}], "&&", 
    RowBox[{"nstar", "\[Equal]", 
     FractionBox["m", "se"]}]}], ")"}], "||", 
  RowBox[{"nstar", "\[Equal]", "1"}]}]], "Output",
 CellChangeTimes->{{3.861083693235952*^9, 3.861083710108012*^9}, {
   3.861084516730852*^9, 3.861084559676722*^9}, 3.8610923649806223`*^9, 
   3.8610984629536753`*^9, 3.868966443957796*^9, 3.86906127839043*^9, 
   3.869197872562171*^9, 3.869482856049245*^9, 3.911033059426832*^9, 
   3.911034422721459*^9},
 CellLabel->"Out[18]=",ExpressionUUID->"f43e54c4-1aa3-47db-b1ad-2de2cdd95077"]
}, Open  ]],

Cell["There are two equilibria", "Text",
 CellChangeTimes->{{3.8610837665373507`*^9, 3.861083813135652*^9}, 
   3.8611648194283543`*^9},ExpressionUUID->"f23ab62a-3cff-45e7-881a-\
a11e596b96c4"],

Cell[TextData[{
 " ",
 Cell[BoxData[
  FormBox[
   RowBox[{
    RowBox[{
     SuperscriptBox["i", "*"], "=", "0"}], ",", 
    RowBox[{
     SuperscriptBox["n", "*"], "=", "1"}]}], TraditionalForm]],ExpressionUUID->
  "455a9863-8c0d-4a61-a671-b4fa114c1cdb"],
 " (and ",
 Cell[BoxData[
  FormBox[
   RowBox[{
    SuperscriptBox["e", "*"], "=", "0"}], TraditionalForm]],ExpressionUUID->
  "dc8e63b6-86d5-4f8a-bcf3-15f954155a79"],
 ")"
}], "Item",
 CellChangeTimes->{{3.861083815106923*^9, 3.861083889245047*^9}, {
  3.861084603032206*^9, 3.861084621089129*^9}, {3.861164823016699*^9, 
  3.861164823839046*^9}, {3.869197877294704*^9, 
  3.869197884377893*^9}},ExpressionUUID->"931d461f-f880-46cb-abb8-\
69deee8899b0"],

Cell[TextData[{
 " ",
 Cell[BoxData[
  FormBox[
   RowBox[{
    RowBox[{
     SuperscriptBox["i", "*"], "=", "0"}], ",", 
    RowBox[{
     SuperscriptBox["n", "*"], "=", 
     RowBox[{"m", "/", "se"}]}]}], TraditionalForm]],ExpressionUUID->
  "b2aaaea5-76b3-415f-9b4c-80ba2dd64039"],
 " (and ",
 Cell[BoxData[
  FormBox[
   RowBox[{
    SuperscriptBox["e", "*"], "=", 
    RowBox[{"1", "-", 
     RowBox[{"m", "/", "se"}]}]}], TraditionalForm]],ExpressionUUID->
  "df31dff3-35f8-40f2-94c6-3d4c9b4f9c1e"],
 "), when ",
 Cell[BoxData[
  FormBox[
   RowBox[{"m", "<=", "se"}], TraditionalForm]],ExpressionUUID->
  "250ed6c9-dc8a-4582-aec5-4619fbfa78ad"]
}], "Item",
 CellChangeTimes->{{3.861083815106923*^9, 3.861083885813284*^9}, {
  3.861084626896369*^9, 3.8610846351656027`*^9}, {3.861164839433135*^9, 
  3.861164839433257*^9}, {3.8691978871996317`*^9, 
  3.869197899209654*^9}},ExpressionUUID->"10a1e8f4-f6fe-417b-a11e-\
ba077e7409fd"]
}, Open  ]]
}, Open  ]],

Cell[CellGroupData[{

Cell["Determining the stability of the equilibria", "Subsection",
 CellChangeTimes->{{3.861083742336843*^9, 
  3.861083748694125*^9}},ExpressionUUID->"10597d53-5453-48db-ba9c-\
c918dd42bfbe"],

Cell[TextData[{
 "Equilibrium values ",
 Cell[BoxData[
  FormBox[
   SuperscriptBox["i", "*"], TraditionalForm]],ExpressionUUID->
  "5e3946c2-9ef0-4c7e-b59f-ac63c3d10e87"],
 " and ",
 Cell[BoxData[
  FormBox[
   SuperscriptBox["n", "*"], TraditionalForm]],ExpressionUUID->
  "230a4a17-3607-4dff-9d84-fab2e77e87a9"],
 " can only be asymptotically stable if both eigenvalues of the Jacobian \
matrix associated with the model are negative."
}], "Text",
 CellChangeTimes->{{3.861084579214055*^9, 3.861084587034823*^9}, {
  3.861084973504951*^9, 3.861085007975223*^9}, {3.861174447369657*^9, 
  3.861174451007593*^9}, {3.8691979037634487`*^9, 
  3.869197906431789*^9}},ExpressionUUID->"44ac7d0d-17d1-4b6c-92d0-\
83ed02e1662c"],

Cell["The Jacobian matrix is", "Text",
 CellChangeTimes->{{3.86108500914568*^9, 
  3.861085015615116*^9}},ExpressionUUID->"cd530dba-9fb4-48e9-bbf8-\
43fc72ad1821"],

Cell[CellGroupData[{

Cell[BoxData[{
 RowBox[{
  RowBox[{"jac", "=", 
   RowBox[{"D", "[", 
    RowBox[{
     RowBox[{"{", 
      RowBox[{
       RowBox[{"e2i", "[", 
        RowBox[{"[", "2", "]"}], "]"}], ",", 
       RowBox[{"e2n", "[", 
        RowBox[{"[", "2", "]"}], "]"}]}], "}"}], ",", " ", 
     RowBox[{"{", 
      RowBox[{"{", 
       RowBox[{
        RowBox[{"i", "[", "t", "]"}], ",", 
        RowBox[{"n", "[", "t", "]"}]}], "}"}], "}"}]}], "]"}]}], 
  ";"}], "\[IndentingNewLine]", 
 RowBox[{
  RowBox[{"jac", "//", "FullSimplify"}], "//", "MatrixForm"}]}], "Input",
 CellChangeTimes->{
  3.861084201328528*^9, {3.861085094173306*^9, 3.86108510394326*^9}, {
   3.861095976959002*^9, 3.861095979241946*^9}, {3.869197912128771*^9, 
   3.86919791865522*^9}},
 CellLabel->"In[19]:=",ExpressionUUID->"2e600c72-83c1-48ea-9787-803b5c09d25e"],

Cell[BoxData[
 TagBox[
  RowBox[{"(", "\[NoBreak]", GridBox[{
     {
      RowBox[{
       RowBox[{"-", "m"}], "+", 
       RowBox[{
        RowBox[{"(", 
         RowBox[{
          RowBox[{"-", "1"}], "+", "c"}], ")"}], " ", 
        RowBox[{"(", 
         RowBox[{"se", "-", "si"}], ")"}]}], "-", "\[Mu]", "-", 
       RowBox[{"2", " ", 
        RowBox[{"(", 
         RowBox[{
          RowBox[{"-", "1"}], "+", "c"}], ")"}], " ", 
        RowBox[{"(", 
         RowBox[{"se", "-", "si"}], ")"}], " ", 
        RowBox[{"i", "[", "t", "]"}]}], "+", 
       RowBox[{
        RowBox[{"(", 
         RowBox[{"se", "-", 
          RowBox[{"c", " ", "se"}], "+", 
          RowBox[{"c", " ", "si"}]}], ")"}], " ", 
        RowBox[{"n", "[", "t", "]"}]}]}], 
      RowBox[{
       RowBox[{"(", 
        RowBox[{"se", "-", 
         RowBox[{"c", " ", "se"}], "+", 
         RowBox[{"c", " ", "si"}]}], ")"}], " ", 
       RowBox[{"i", "[", "t", "]"}]}]},
     {
      RowBox[{
       RowBox[{"(", 
        RowBox[{"se", "-", "si"}], ")"}], " ", 
       RowBox[{"n", "[", "t", "]"}]}], 
      RowBox[{
       RowBox[{"-", "m"}], "-", "se", "+", 
       RowBox[{
        RowBox[{"(", 
         RowBox[{"se", "-", "si"}], ")"}], " ", 
        RowBox[{"i", "[", "t", "]"}]}], "+", 
       RowBox[{"2", " ", "se", " ", 
        RowBox[{"n", "[", "t", "]"}]}]}]}
    },
    GridBoxAlignment->{"Columns" -> {{Center}}, "Rows" -> {{Baseline}}},
    GridBoxSpacings->{"Columns" -> {
        Offset[0.27999999999999997`], {
         Offset[0.7]}, 
        Offset[0.27999999999999997`]}, "Rows" -> {
        Offset[0.2], {
         Offset[0.4]}, 
        Offset[0.2]}}], "\[NoBreak]", ")"}],
  Function[BoxForm`e$, 
   MatrixForm[BoxForm`e$]]]], "Output",
 CellChangeTimes->{{3.861085095745476*^9, 3.8610851043859053`*^9}, 
   3.861092370531008*^9, {3.861095973394704*^9, 3.8610959796192427`*^9}, 
   3.8610984630688066`*^9, 3.868966444107524*^9, 3.869061278517706*^9, 
   3.86919792170063*^9, 3.8694828561397448`*^9, 3.9110330629343204`*^9, 
   3.9110344266553416`*^9},
 CellLabel->
  "Out[20]//MatrixForm=",ExpressionUUID->"0544ea45-73b0-4853-bf09-\
026d53808af7"]
}, Open  ]],

Cell["\<\
We now  identify the conditions under which the two sets of equilibria \
identified in the previous section are stable.\
\>", "Text",
 CellChangeTimes->{{3.861085019316012*^9, 3.861085036843861*^9}, {
  3.861085127453854*^9, 
  3.861085155916563*^9}},ExpressionUUID->"81c8e070-2680-4029-941f-\
a501639dade7"]
}, Open  ]],

Cell[CellGroupData[{

Cell[TextData[{
 " ",
 Cell[BoxData[
  FormBox[
   RowBox[{
    RowBox[{
     SuperscriptBox["i", "*"], "=", "0"}], ",", 
    RowBox[{
     SuperscriptBox["n", "*"], "=", "1"}]}], TraditionalForm]],ExpressionUUID->
  "a3063fea-f673-4c4e-aa52-2220d789cf7f"],
 " (when ",
 Cell[BoxData[
  FormBox[
   RowBox[{"m", ">=", "se"}], TraditionalForm]],ExpressionUUID->
  "c2fa1c5f-3351-4a36-a87b-be61ab84f85b"],
 ")"
}], "Subsection",
 CellChangeTimes->{{3.861085045501392*^9, 3.861085054725566*^9}, {
  3.86919792646091*^9, 
  3.8691979306866503`*^9}},ExpressionUUID->"4b6d6ba9-7b37-4dd2-94d2-\
cf41fd2a9ac9"],

Cell["The Jacobian matrix", "Text",
 CellChangeTimes->{{3.861085254401696*^9, 
  3.861085263276842*^9}},ExpressionUUID->"55963cee-a120-4c52-9c9a-\
6d548d9e0781"],

Cell[CellGroupData[{

Cell[BoxData[{
 RowBox[{
  RowBox[{"jac1", "=", 
   RowBox[{"jac", "/.", 
    RowBox[{"{", 
     RowBox[{
      RowBox[{
       RowBox[{"i", "[", "t", "]"}], "->", "0"}], ",", 
      RowBox[{
       RowBox[{"n", "[", "t", "]"}], "->", "1"}]}], " ", "}"}]}]}], 
  ";"}], "\[IndentingNewLine]", 
 RowBox[{"jac1", "//", "MatrixForm"}]}], "Input",
 CellChangeTimes->{{3.861085276162258*^9, 3.8610852764186993`*^9}, {
  3.8610856137258472`*^9, 3.8610856360322104`*^9}, {3.8691979331965837`*^9, 
  3.8691979352884283`*^9}},
 CellLabel->"In[21]:=",ExpressionUUID->"29da5ce2-8601-4949-9aa9-8bdc0924e2c0"],

Cell[BoxData[
 TagBox[
  RowBox[{"(", "\[NoBreak]", GridBox[{
     {
      RowBox[{
       RowBox[{"-", "m"}], "+", "si", "-", "\[Mu]"}], "0"},
     {
      RowBox[{"se", "-", "si"}], 
      RowBox[{
       RowBox[{"-", "m"}], "+", "se"}]}
    },
    GridBoxAlignment->{"Columns" -> {{Center}}, "Rows" -> {{Baseline}}},
    GridBoxSpacings->{"Columns" -> {
        Offset[0.27999999999999997`], {
         Offset[0.7]}, 
        Offset[0.27999999999999997`]}, "Rows" -> {
        Offset[0.2], {
         Offset[0.4]}, 
        Offset[0.2]}}], "\[NoBreak]", ")"}],
  Function[BoxForm`e$, 
   MatrixForm[BoxForm`e$]]]], "Output",
 CellChangeTimes->{{3.861085619042351*^9, 3.8610856363175087`*^9}, 
   3.861092373302599*^9, 3.861098463079*^9, 3.868966444175878*^9, 
   3.8690612785399218`*^9, 3.8691979384352207`*^9, 3.869482856186837*^9, 
   3.911033065503995*^9, 3.911034428709629*^9},
 CellLabel->
  "Out[22]//MatrixForm=",ExpressionUUID->"e46dce17-ca36-46bb-b2c5-\
eecae007adb4"]
}, Open  ]],

Cell["The eigenvalues are", "Text",
 CellChangeTimes->{{3.861090006684194*^9, 
  3.861090011949875*^9}},ExpressionUUID->"3bd9b214-2df4-4f1f-a347-\
ef09f5c9da68"],

Cell[CellGroupData[{

Cell[BoxData[
 RowBox[{
  RowBox[{"Eigenvalues", "[", "jac1", "]"}], "//", "FullSimplify"}]], "Input",\

 CellChangeTimes->{{3.861075663195237*^9, 3.8610756671420393`*^9}, {
   3.861075858450144*^9, 3.861075859180121*^9}, 3.861076125878932*^9, 
   3.86109001553861*^9, {3.861096488044922*^9, 3.861096489480691*^9}},
 CellLabel->"In[23]:=",ExpressionUUID->"37119030-1a77-40ed-9960-5a451b35ba64"],

Cell[BoxData[
 RowBox[{"{", 
  RowBox[{
   RowBox[{
    RowBox[{"-", "m"}], "+", "se"}], ",", 
   RowBox[{
    RowBox[{"-", "m"}], "+", "si", "-", "\[Mu]"}]}], "}"}]], "Output",
 CellChangeTimes->{3.861090015949991*^9, 3.861092373357402*^9, 
  3.861098463103367*^9, 3.868966444201826*^9, 3.869061278594564*^9, 
  3.8691979412538033`*^9, 3.8694828562058163`*^9, 3.911033066796167*^9, 
  3.9110344299281597`*^9},
 CellLabel->"Out[23]=",ExpressionUUID->"8444c849-2b31-4ded-8bfc-f2640f37f5d7"]
}, Open  ]],

Cell["The condition for both eigenvalues to be negative is", "Text",
 CellChangeTimes->{{3.8610900702030993`*^9, 3.861090102907935*^9}, 
   3.861090241297117*^9},ExpressionUUID->"8e8c2af7-3976-4d27-9443-\
6e26dc554d57"],

Cell[CellGroupData[{

Cell[BoxData[
 RowBox[{"FullSimplify", "[", 
  RowBox[{
   RowBox[{"Reduce", "[", 
    RowBox[{
     RowBox[{"Eigenvalues", "[", "jac1", "]"}], "<", "0"}], "]"}], ",", 
   "\[IndentingNewLine]", 
   RowBox[{"{", 
    RowBox[{
     RowBox[{"0", "<=", "m", "<=", "1"}], ",", 
     RowBox[{"0", "<=", "c", "<=", "1"}], ",", 
     RowBox[{"0", "<=", "\[Mu]", "<=", "1"}], ",", 
     RowBox[{"0", "<=", " ", "se", "<=", " ", "1"}], ",", " ", 
     RowBox[{"0", "<=", " ", "si", " ", "<=", "1"}], ",", 
     RowBox[{"se", ">", "si"}], ",", 
     RowBox[{"m", ">=", "se"}]}], "}"}]}], "]"}]], "Input",
 CellChangeTimes->{{3.861076031614893*^9, 3.8610760363184137`*^9}, 
   3.861076332548917*^9, {3.861090115556752*^9, 3.86109013534301*^9}, {
   3.861090207357503*^9, 3.8610902505349092`*^9}, 3.8610902914424953`*^9, {
   3.869197948165216*^9, 3.869197958357444*^9}},
 CellLabel->"In[24]:=",ExpressionUUID->"510f35d9-be4c-4bf7-918d-4bb9019129ca"],

Cell[BoxData[
 RowBox[{"se", "<", "m"}]], "Output",
 CellChangeTimes->{{3.861090142043981*^9, 3.86109015000167*^9}, 
   3.861090182420435*^9, {3.8610902182113934`*^9, 3.861090292129457*^9}, 
   3.861092373738598*^9, 3.861098463688583*^9, 3.8689664447403727`*^9, 
   3.8690612791951036`*^9, 3.869197965638979*^9, 3.86948285674695*^9, 
   3.9110330685722384`*^9, 3.9110344317041636`*^9},
 CellLabel->"Out[24]=",ExpressionUUID->"e5ae7e6d-5a0e-4e44-b90b-40740505aceb"]
}, Open  ]],

Cell["Check", "Text",
 CellChangeTimes->{{3.861091265463181*^9, 
  3.8610912659474487`*^9}},ExpressionUUID->"222da6d3-166f-4ef2-9377-\
8b013abf775d"],

Cell[CellGroupData[{

Cell[BoxData[
 RowBox[{"FullSimplify", "[", 
  RowBox[{
   RowBox[{"Reduce", "[", 
    RowBox[{
     RowBox[{"Eigenvalues", "[", "jac1", "]"}], "<", "0"}], "]"}], ",", 
   "\[IndentingNewLine]", 
   RowBox[{"{", 
    RowBox[{
     RowBox[{"0", "<=", "m", "<=", "1"}], ",", 
     RowBox[{"0", "<=", "c", "<=", "1"}], ",", 
     RowBox[{"0", "<=", "\[Mu]", "<=", "1"}], ",", 
     RowBox[{"0", "<=", " ", "se", "<=", " ", "1"}], ",", " ", 
     RowBox[{"0", "<=", " ", "si", " ", "<=", "1"}], ",", 
     RowBox[{"se", ">", "si"}], ",", 
     RowBox[{"m", ">", "se"}]}], "}"}]}], "]"}]], "Input",
 CellChangeTimes->{{3.861076031614893*^9, 3.8610760363184137`*^9}, 
   3.861076332548917*^9, {3.861090115556752*^9, 3.86109013534301*^9}, {
   3.861090207357503*^9, 3.8610902505349092`*^9}, 3.8610902914424953`*^9, {
   3.861091270077422*^9, 3.861091271450366*^9}, {3.8691979695009108`*^9, 
   3.8691979775676613`*^9}},
 CellLabel->"In[25]:=",ExpressionUUID->"28500c68-2a8e-4314-8b2d-2bb182003fb7"],

Cell[BoxData["True"], "Output",
 CellChangeTimes->{3.861092373757051*^9, 3.861098463849929*^9, 
  3.868966444870432*^9, 3.869061279334359*^9, 3.869197978153367*^9, 
  3.869482856761376*^9, 3.91103307048907*^9, 3.9110344331837044`*^9},
 CellLabel->"Out[25]=",ExpressionUUID->"91aea076-eaf2-46c2-9502-001d08e20be6"]
}, Open  ]],

Cell[TextData[{
 "The equilibrium ",
 Cell[BoxData[
  FormBox[
   RowBox[{
    RowBox[{
     SuperscriptBox["i", "*"], "=", "0"}], ",", 
    RowBox[{
     SuperscriptBox["n", "*"], "=", "1"}]}], TraditionalForm]],ExpressionUUID->
  "5d3df00a-b229-434f-8ad8-bec85de3521e"],
 " is stable whenever ",
 Cell[BoxData[
  FormBox[
   RowBox[{"m", ">", "se"}], TraditionalForm]],ExpressionUUID->
  "c64897ed-6a83-496a-aba8-55024eff0b98"]
}], "Text",
 CellChangeTimes->{{3.861090357984832*^9, 3.861090379373378*^9}, {
  3.869197997149116*^9, 
  3.869198001164901*^9}},ExpressionUUID->"b70881d2-7222-40e4-b9a6-\
22df13cba78e"]
}, Open  ]],

Cell[CellGroupData[{

Cell[TextData[{
 " ",
 Cell[BoxData[
  FormBox[
   RowBox[{
    RowBox[{
     SuperscriptBox["i", "*"], "=", "0"}], ",", 
    RowBox[{
     SuperscriptBox["n", "*"], "=", 
     RowBox[{"m", "/", "se"}]}]}], TraditionalForm]],ExpressionUUID->
  "285a63a5-28f4-47b1-bf9d-ef9ce594216f"],
 " (when ",
 Cell[BoxData[
  FormBox[
   RowBox[{"m", "<", "se"}], TraditionalForm]],ExpressionUUID->
  "cd7fd401-3e6c-4de3-9706-034af210466c"],
 ")"
}], "Subsection",
 CellChangeTimes->{{3.861085045501392*^9, 3.861085069304595*^9}, {
  3.869198004594269*^9, 
  3.869198015524181*^9}},ExpressionUUID->"1ed4971d-d689-4367-a779-\
9c6cfabf921e"],

Cell["The Jacobian matrix", "Text",
 CellChangeTimes->{{3.861085254401696*^9, 
  3.861085263276842*^9}},ExpressionUUID->"1e3ba12b-4a47-4fc2-b0cb-\
add0901e38f0"],

Cell[CellGroupData[{

Cell[BoxData[{
 RowBox[{
  RowBox[{"jac2", "=", 
   RowBox[{"jac", "/.", 
    RowBox[{"{", 
     RowBox[{
      RowBox[{
       RowBox[{"i", "[", "t", "]"}], "->", "0"}], ",", 
      RowBox[{
       RowBox[{"n", "[", "t", "]"}], "->", 
       RowBox[{"m", "/", "se"}]}]}], " ", "}"}]}]}], 
  ";"}], "\[IndentingNewLine]", 
 RowBox[{"jac2", "//", "MatrixForm"}]}], "Input",
 CellChangeTimes->{{3.861085276162258*^9, 3.8610852764186993`*^9}, {
  3.8610856137258472`*^9, 3.8610856360322104`*^9}, {3.861090311758576*^9, 
  3.861090318463114*^9}, {3.8691980178406267`*^9, 3.869198026611738*^9}},
 CellLabel->"In[26]:=",ExpressionUUID->"07d64bc2-6db6-4401-81b8-2dd7893b2e04"],

Cell[BoxData[
 TagBox[
  RowBox[{"(", "\[NoBreak]", GridBox[{
     {
      RowBox[{
       RowBox[{"-", "m"}], "-", 
       RowBox[{
        RowBox[{"(", 
         RowBox[{"1", "-", "c"}], ")"}], " ", 
        RowBox[{"(", 
         RowBox[{"1", "-", 
          FractionBox["m", "se"]}], ")"}], " ", 
        RowBox[{"(", 
         RowBox[{"se", "-", "si"}], ")"}]}], "+", 
       FractionBox[
        RowBox[{"m", " ", "si"}], "se"], "-", "\[Mu]"}], "0"},
     {
      RowBox[{"m", "-", 
       FractionBox[
        RowBox[{"m", " ", "si"}], "se"]}], 
      RowBox[{"-", 
       RowBox[{"(", 
        RowBox[{
         RowBox[{"(", 
          RowBox[{"1", "-", 
           FractionBox["m", "se"]}], ")"}], " ", "se"}], ")"}]}]}
    },
    GridBoxAlignment->{"Columns" -> {{Center}}, "Rows" -> {{Baseline}}},
    GridBoxSpacings->{"Columns" -> {
        Offset[0.27999999999999997`], {
         Offset[0.7]}, 
        Offset[0.27999999999999997`]}, "Rows" -> {
        Offset[0.2], {
         Offset[0.4]}, 
        Offset[0.2]}}], "\[NoBreak]", ")"}],
  Function[BoxForm`e$, 
   MatrixForm[BoxForm`e$]]]], "Output",
 CellChangeTimes->{{3.861085619042351*^9, 3.8610856363175087`*^9}, 
   3.861090323222809*^9, 3.861090409878901*^9, 3.861092381987331*^9, 
   3.86109648011091*^9, 3.8610984638575907`*^9, 3.868966444919854*^9, 
   3.8690612793855658`*^9, 3.869198028116556*^9, 3.869482856795156*^9, 
   3.911033074007413*^9, 3.9110344357091436`*^9},
 CellLabel->
  "Out[27]//MatrixForm=",ExpressionUUID->"2b474379-4804-4859-afb2-\
1da15d8ab22b"]
}, Open  ]],

Cell["The eigenvalues are", "Text",
 CellChangeTimes->{{3.861090006684194*^9, 
  3.861090011949875*^9}},ExpressionUUID->"af6136aa-0442-4d17-9a1d-\
9918f8ff1830"],

Cell[CellGroupData[{

Cell[BoxData[
 RowBox[{
  RowBox[{"Eigenvalues", "[", "jac2", "]"}], "//", "FullSimplify"}]], "Input",\

 CellChangeTimes->{{3.861075663195237*^9, 3.8610756671420393`*^9}, {
   3.861075858450144*^9, 3.861075859180121*^9}, 3.861076125878932*^9, 
   3.86109001553861*^9, 3.861090320173787*^9, {3.861096481944742*^9, 
   3.861096483350602*^9}},
 CellLabel->"In[28]:=",ExpressionUUID->"a028f13c-b540-4940-8a54-f05083843735"],

Cell[BoxData[
 RowBox[{"{", 
  RowBox[{
   RowBox[{"m", "-", "se"}], ",", 
   RowBox[{
    RowBox[{"-", "se"}], "+", 
    FractionBox[
     RowBox[{"c", " ", 
      RowBox[{"(", 
       RowBox[{
        RowBox[{"-", "m"}], "+", "se"}], ")"}], " ", 
      RowBox[{"(", 
       RowBox[{"se", "-", "si"}], ")"}]}], "se"], "+", "si", "-", "\[Mu]"}]}],
   "}"}]], "Output",
 CellChangeTimes->{3.861090015949991*^9, 3.861090325473659*^9, 
  3.8610904099147167`*^9, 3.861092382025426*^9, 3.861096483727345*^9, 
  3.861098463933755*^9, 3.868966445003112*^9, 3.8690612794619303`*^9, 
  3.869198031080263*^9, 3.869482856866897*^9, 3.9110330761926055`*^9, 
  3.9110344372530584`*^9},
 CellLabel->"Out[28]=",ExpressionUUID->"8785a54e-02a7-4fdc-bbab-2ae33586052a"]
}, Open  ]],

Cell["The condition for both eigenvalues to be negative is", "Text",
 CellChangeTimes->{{3.8610900702030993`*^9, 3.861090102907935*^9}, 
   3.861090241297117*^9},ExpressionUUID->"9b2de6ff-4568-4168-b024-\
8928c2d72209"],

Cell[CellGroupData[{

Cell[BoxData[
 RowBox[{"FullSimplify", "[", 
  RowBox[{
   RowBox[{"Reduce", "[", 
    RowBox[{
     RowBox[{"Eigenvalues", "[", "jac2", "]"}], "<", "0"}], "]"}], ",", 
   "\[IndentingNewLine]", 
   RowBox[{"{", 
    RowBox[{
     RowBox[{"0", "<=", "m", "<=", "1"}], ",", 
     RowBox[{"0", "<=", "c", "<=", "1"}], ",", 
     RowBox[{"0", "<=", "\[Mu]", "<=", "1"}], ",", 
     RowBox[{"0", "<=", " ", "se", "<=", " ", "1"}], ",", " ", 
     RowBox[{"0", "<=", " ", "si", " ", "<=", "1"}], ",", 
     RowBox[{"se", ">", "si"}], ",", 
     RowBox[{"m", "<", "se"}]}], "}"}]}], "]"}]], "Input",
 CellChangeTimes->{{3.861076031614893*^9, 3.8610760363184137`*^9}, 
   3.861076332548917*^9, {3.861090115556752*^9, 3.86109013534301*^9}, {
   3.861090207357503*^9, 3.8610902505349092`*^9}, {3.8610903092840643`*^9, 
   3.86109032201899*^9}, {3.869198034131981*^9, 3.8691980444987183`*^9}},
 CellLabel->"In[29]:=",ExpressionUUID->"a8f3971e-2fff-41fc-8529-854e1525c71c"],

Cell[BoxData[
 RowBox[{
  RowBox[{"(", 
   RowBox[{
    RowBox[{"si", "\[Equal]", "0"}], "&&", 
    RowBox[{
     RowBox[{"c", " ", "se"}], "<", 
     RowBox[{
      RowBox[{"c", " ", "m"}], "+", "se", "+", "\[Mu]"}]}]}], ")"}], "||", 
  RowBox[{"(", 
   RowBox[{
    RowBox[{"si", ">", "0"}], "&&", 
    RowBox[{
     RowBox[{
      RowBox[{
       RowBox[{"(", 
        RowBox[{
         RowBox[{"c", " ", 
          RowBox[{"(", 
           RowBox[{"m", "-", "se"}], ")"}]}], "+", "se"}], ")"}], " ", 
       RowBox[{"(", 
        RowBox[{"se", "-", "si"}], ")"}]}], "+", 
      RowBox[{"se", " ", "\[Mu]"}]}], ">", "0"}]}], ")"}]}]], "Output",
 CellChangeTimes->{{3.861090142043981*^9, 3.86109015000167*^9}, 
   3.861090182420435*^9, {3.8610902182113934`*^9, 3.861090263428425*^9}, 
   3.861090327771402*^9, 3.861090409966223*^9, 3.8610923827403193`*^9, 
   3.86109846484621*^9, 3.86896644577458*^9, 3.8690612802079067`*^9, 
   3.869198051987914*^9, 3.869482857591104*^9, 3.91103307806446*^9, 
   3.9110344394187536`*^9},
 CellLabel->"Out[29]=",ExpressionUUID->"076bb20f-3a32-4a28-b8ea-74691ea1abc4"]
}, Open  ]],

Cell[TextData[{
 "Excluding cases when ",
 Cell[BoxData[
  FormBox[
   RowBox[{"\[Mu]", "=", "0"}], TraditionalForm]],ExpressionUUID->
  "0e962b71-418b-4cb1-a486-cad62fc3c143"],
 " and ",
 Cell[BoxData[
  FormBox[
   RowBox[{"c", "=", "1"}], TraditionalForm]],ExpressionUUID->
  "c7e16513-9b79-4823-96c9-081f923bd138"]
}], "Text",
 CellChangeTimes->{{3.8610904730067873`*^9, 
  3.861090501965304*^9}},ExpressionUUID->"709a0f52-5cc6-41ca-8bbe-\
2fb484cfc8aa"],

Cell[CellGroupData[{

Cell[BoxData[
 RowBox[{"FullSimplify", "[", 
  RowBox[{
   RowBox[{"Reduce", "[", 
    RowBox[{
     RowBox[{"Eigenvalues", "[", "jac2", "]"}], "<", "0"}], "]"}], ",", 
   "\[IndentingNewLine]", 
   RowBox[{"{", 
    RowBox[{
     RowBox[{"0", "<=", "m", "<=", "1"}], ",", 
     RowBox[{"0", "<=", "c", "<", "1"}], ",", 
     RowBox[{"0", "<", "\[Mu]", "<=", "1"}], ",", 
     RowBox[{"0", "<=", " ", "se", "<=", " ", "1"}], ",", " ", 
     RowBox[{"0", "<=", " ", "si", " ", "<=", "1"}], ",", 
     RowBox[{"se", ">", "si"}], ",", 
     RowBox[{"m", "<", "se"}]}], "}"}]}], "]"}]], "Input",
 CellChangeTimes->{{3.861076031614893*^9, 3.8610760363184137`*^9}, 
   3.861076332548917*^9, {3.861090115556752*^9, 3.86109013534301*^9}, {
   3.861090207357503*^9, 3.8610902505349092`*^9}, {3.8610903092840643`*^9, 
   3.86109032201899*^9}, {3.861090508705339*^9, 3.8610905145890827`*^9}, {
   3.869198057224936*^9, 3.869198067395052*^9}},
 CellLabel->"In[30]:=",ExpressionUUID->"45ef3915-9a60-4b0b-907b-054995515042"],

Cell[BoxData["True"], "Output",
 CellChangeTimes->{3.8610905155022182`*^9, 3.861092383171858*^9, 
  3.861098465420293*^9, 3.868966446276126*^9, 3.869061280703459*^9, 
  3.8691980692130127`*^9, 3.869482858138098*^9, 3.9110330827504897`*^9, 
  3.9110344409374313`*^9},
 CellLabel->"Out[30]=",ExpressionUUID->"8c90ba84-b18c-4375-86f8-0f0ad3441f8d"]
}, Open  ]],

Cell[TextData[{
 "The equilibrium ",
 Cell[BoxData[
  FormBox[
   RowBox[{
    RowBox[{
     SuperscriptBox["i", "*"], "=", "0"}], ",", 
    RowBox[{
     SuperscriptBox["n", "*"], "=", 
     RowBox[{"m", "/", "se"}]}]}], TraditionalForm]],ExpressionUUID->
  "38b8c0d9-7817-4871-b8c1-7aae4176410c"],
 " is stable whenever ",
 Cell[BoxData[
  FormBox[
   RowBox[{"\[Mu]", "\[NotEqual]", "0"}], TraditionalForm]],ExpressionUUID->
  "4df2da4c-f149-4fbe-8d94-98ec75ea7aac"],
 " and ",
 Cell[BoxData[
  FormBox[
   RowBox[{"c", "\[NotEqual]", "1"}], TraditionalForm]],ExpressionUUID->
  "bae2e592-a2cb-4083-bf63-9f711980d146"],
 "."
}], "Text",
 CellChangeTimes->{{3.861090357984832*^9, 3.861090379373378*^9}, {
  3.861090523308363*^9, 3.861090557867585*^9}, {3.869198072105423*^9, 
  3.869198076399014*^9}},ExpressionUUID->"6907b2b8-3f4f-497e-898d-\
9778b8f8b489"]
}, Open  ]]
}, Open  ]],

Cell[CellGroupData[{

Cell["Figure 2a \[LongDash] Example with no turnover", "Section",
 CellChangeTimes->{{3.8587659083855247`*^9, 3.858765922010041*^9}, {
  3.8587664079942627`*^9, 3.858766409558433*^9}, {3.858766463552416*^9, 
  3.858766475597855*^9}, {3.861174513646237*^9, 
  3.861174525627659*^9}},ExpressionUUID->"bb07cf67-49f9-4846-8456-\
cfdfa56e11f7"],

Cell[CellGroupData[{

Cell[BoxData[
 RowBox[{"Block", "[", 
  RowBox[{
   RowBox[{"{", 
    RowBox[{
     RowBox[{"\[Mu]", "=", "0.01"}], ",", 
     RowBox[{"m", "=", "0.00"}], ",", 
     RowBox[{"c", "=", "0.75"}], ",", 
     RowBox[{"si", "=", "0.1"}], ",", 
     RowBox[{"se", "=", "0.5"}], ",", 
     RowBox[{"e0", "=", "0.00"}], ",", 
     RowBox[{"i0", "=", "1"}], ",", 
     RowBox[{"n0", "=", "0"}], ",", 
     RowBox[{"tmax", "=", "50"}]}], "}"}], ",", "\[IndentingNewLine]", 
   RowBox[{
    RowBox[{"soln", "=", 
     RowBox[{"NDSolveValue", "[", 
      RowBox[{
       RowBox[{"{", 
        RowBox[{"ee", ",", "ei", ",", "en", ",", " ", 
         RowBox[{
          RowBox[{"e", "[", "0", "]"}], "\[Equal]", "e0"}], ",", 
         RowBox[{
          RowBox[{"i", "[", "0", "]"}], "==", "i0"}], ",", 
         RowBox[{
          RowBox[{"n", "[", "0", "]"}], "==", "n0"}]}], "}"}], ",", 
       RowBox[{"{", 
        RowBox[{
         RowBox[{"e", "[", "t", "]"}], ",", 
         RowBox[{"i", "[", "t", "]"}], ",", 
         RowBox[{"n", "[", "t", "]"}]}], "}"}], ",", 
       RowBox[{"{", 
        RowBox[{"t", ",", "0", ",", "tmax"}], "}"}]}], "]"}]}], ";", 
    "\[IndentingNewLine]", 
    RowBox[{"figure2a000", "=", 
     RowBox[{"Plot", "[", 
      RowBox[{
       RowBox[{"{", 
        RowBox[{"0.5", ",", 
         RowBox[{
         "soln", "\[LeftDoubleBracket]", "1", "\[RightDoubleBracket]"}], ",", 
         
         RowBox[{
         "soln", "\[LeftDoubleBracket]", "2", "\[RightDoubleBracket]"}], ",", 
         
         RowBox[{
         "soln", "\[LeftDoubleBracket]", "3", "\[RightDoubleBracket]"}]}], 
        "}"}], ",", 
       RowBox[{"{", 
        RowBox[{"t", ",", "0", ",", "tmax"}], "}"}], ",", " ", 
       RowBox[{"AxesLabel", "\[Rule]", 
        RowBox[{"{", "\"\<t\>\"", "}"}]}], ",", "\[IndentingNewLine]", 
       RowBox[{"PlotStyle", "\[Rule]", 
        RowBox[{"{", 
         RowBox[{
          RowBox[{"{", 
           RowBox[{"Lighter", "[", 
            RowBox[{"Gray", ",", "0.6"}], "]"}], "}"}], ",", 
          RowBox[{"{", 
           RowBox[{"Black", ",", "Thick"}], "}"}], ",", 
          RowBox[{"{", 
           RowBox[{"Black", ",", "Thick", ",", " ", "Dashed"}], "}"}], ",", 
          RowBox[{"{", 
           RowBox[{"Black", ",", "Thick", ",", " ", "Dotted"}], "}"}]}], 
         "}"}]}], ",", 
       RowBox[{"PlotRange", "->", 
        RowBox[{"{", 
         RowBox[{
          RowBox[{"{", 
           RowBox[{"0", ",", "tmax"}], "}"}], ",", 
          RowBox[{"{", 
           RowBox[{"0", ",", "1"}], "}"}]}], "}"}]}], ",", 
       RowBox[{"AspectRatio", "\[Rule]", 
        RowBox[{"1", "/", "3"}]}], ",", 
       RowBox[{"ImageSize", "\[Rule]", "400"}], ",", 
       RowBox[{"Frame", "->", "True"}]}], "]"}]}]}]}], "]"}]], "Input",
 CellChangeTimes->{{3.850473451761772*^9, 3.85047345773731*^9}, {
   3.8504735071419687`*^9, 3.85047358504471*^9}, {3.850473628688225*^9, 
   3.8504736320589237`*^9}, {3.850473666167425*^9, 3.85047375061439*^9}, {
   3.8504737984111967`*^9, 3.850473799013277*^9}, 3.850473893919351*^9, 
   3.850473930913123*^9, 3.854000393194254*^9, {3.854001747155775*^9, 
   3.854001780615735*^9}, {3.854002058191887*^9, 3.854002108276339*^9}, {
   3.854002159858377*^9, 3.854002160939437*^9}, {3.8540021993574038`*^9, 
   3.854002226264398*^9}, 3.8540087905526457`*^9, {3.8540820154493837`*^9, 
   3.854082026092031*^9}, {3.854082581374454*^9, 3.854082583927875*^9}, {
   3.854082732026627*^9, 3.8540827323078003`*^9}, {3.8540884452734013`*^9, 
   3.854088473393852*^9}, {3.85408855121443*^9, 3.854088724038815*^9}, {
   3.854088767383148*^9, 3.854088767725636*^9}, {3.854511050006937*^9, 
   3.854511075476551*^9}, {3.854511135016564*^9, 3.854511296024816*^9}, {
   3.85451132758993*^9, 3.85451135530822*^9}, {3.854511442673311*^9, 
   3.8545114463740587`*^9}, 3.854511492711563*^9, {3.855663673937875*^9, 
   3.855663796944561*^9}, 3.8557459884345827`*^9, {3.855746034921996*^9, 
   3.855746050666039*^9}, {3.855746699154697*^9, 3.855746699659809*^9}, {
   3.855805427585524*^9, 3.8558055374686823`*^9}, {3.855805651256545*^9, 
   3.8558056785390043`*^9}, {3.8558057602763577`*^9, 3.855805834499956*^9}, {
   3.855805866214055*^9, 3.855805959734104*^9}, {3.855805989934058*^9, 
   3.855806000200944*^9}, {3.8558060542086267`*^9, 3.855806108502228*^9}, {
   3.855806249089394*^9, 3.855806287892935*^9}, {3.855806319530019*^9, 
   3.855806395559585*^9}, {3.855806566194714*^9, 3.855806578364678*^9}, {
   3.856427524234836*^9, 3.8564275244594107`*^9}, {3.85642758028706*^9, 
   3.856427605867975*^9}, {3.856427640943945*^9, 3.856427736353355*^9}, {
   3.856436451725155*^9, 3.85643645204423*^9}, {3.856436482471591*^9, 
   3.856436498558977*^9}, {3.856436573286543*^9, 3.856436640642502*^9}, {
   3.856436714687154*^9, 3.856436770083683*^9}, {3.856436821104006*^9, 
   3.856436823480733*^9}, {3.85643686077256*^9, 3.856436877652123*^9}, {
   3.856436930419093*^9, 3.8564370127908497`*^9}, {3.856502173781378*^9, 
   3.8565022500289097`*^9}, {3.856502290024481*^9, 3.856502301114192*^9}, 
   3.856608047246088*^9, {3.856608078164006*^9, 3.856608158096628*^9}, {
   3.856608214271028*^9, 3.856608214402836*^9}, {3.856608253983321*^9, 
   3.856608256513982*^9}, 3.8566120192464447`*^9, 3.858067148738584*^9, {
   3.8580672028929453`*^9, 3.858067203117488*^9}, {3.858067260878233*^9, 
   3.8580672791280127`*^9}, {3.858067416202692*^9, 3.858067430930105*^9}, {
   3.86896646830674*^9, 3.868966486782619*^9}, {3.868966594644993*^9, 
   3.868966621870035*^9}, {3.8690612647577887`*^9, 3.869061293417412*^9}, {
   3.869198108100853*^9, 3.86919814143402*^9}, {3.8693032632912703`*^9, 
   3.86930327586982*^9}, {3.911033090284423*^9, 3.911033093634697*^9}, {
   3.911034304335411*^9, 3.9110343044043355`*^9}},
 CellLabel->"In[31]:=",ExpressionUUID->"fe79cb5d-3519-4988-a033-3f4607fabad2"],

Cell[BoxData[
 GraphicsBox[
  InterpretationBox[{
    TagBox[{{{}, {}, 
       TagBox[
        {RGBColor[0.8, 0.8, 0.8], AbsoluteThickness[2], Opacity[1.], 
         LineBox[CompressedData["
1:eJxTTMoPSmViYGAwAWIQrdT/d/E8uY12DGDwwP7UxNuFL9Lv28P4XnvZ/Z6l
v4fzz/KacbLEMjjA+E79rgeW+3PA+an6v3gNeQXgfF/N1I9i7iJw/qYrtaUn
LSTgfGshrfUs9TJwfvrvSXOXRijA+fnHnhuv91WC87ui2FT/5qjA+cnHq9MM
M9Tg/IPskoHZkRpwvqFgw7SXJVpwfsJnWx2/HB04f+G8ozLfe/Xg/M19Vrcv
BRnA+SW7bAPm+hjC+ftPLf3UGW0E52e6W+7NjDCG8+esMNyanWUC50/8vLex
oNwUzn+2qrQso8gMzj/iNmlGU5M5nM/of+tRf4MFnM/guI1xQaUlnN8h/t33
UrsVnF8QlXzoe7M1nP+w0STFfqoNnC8yeeatzoW2cP4yAa3K47PtEOFVJO+q
vtoezp+nsEDGNsQBzt9b84sh4wKCr+jN/kc53BHO33Jes/vmFQS/59g/A4VY
Jzh/cvHLrIQ7CH6NqBy/UqQznL9Sk/VUyQMEn+0Lo+TBOBc4f7nBxrp5zxF8
zaRVfn9zXeH82547N4W+RvAvLa7StS92g/N/bA60UfqE4P/fUbS1Lc8dzvc2
cHOt+YrgH4/Vz8wu9oDzrdgDNmzdieCv21Dw/f9/BB8Abm7tSg==
          "]]},
        Annotation[#, "Charting`Private`Tag#1"]& ], 
       TagBox[
        {GrayLevel[0], Thickness[Large], Opacity[1.], LineBox[CompressedData["

1:eJwVz3k41Akcx/Fh1ZRtdjWpRo/kKMXazNQ0OeL7RcNvKx2yFSJnM0jGDEuy
E9pyFqWkmClPOWJzlS2ExspVLU26DI8jOcJPKaa0svaPz/N+Xn9+9LyDnfxU
KRSK49z+r37KzHWpTqk1pU20VDbMtb67wGhVED8FmJz9KoY6q0EWUXRjHf8q
JHJuM9brsaGBGcKbzy8G7rmegO/XbYWmZDkxyasF/1txz0w4ztBscbJilNcK
zYPOhQ+cfKHlnCJkiNcN6rFmBRHJobCtmrpzgDcOo+qnLr1SOQVPaJyFau4U
9KYvlllMpYNtCvdB3q4FyAgq3zfdng1+ptM0Fk0DFzTsyE5NzwdHI78Pyxw0
UVwVfUSTWwJl7b+HNZsx0F7c5qkk7oAl3bhY7YQ20osrGcrpe8D7el6Sc0AX
P7m/NBJMVENww+DGYkd9NPaN+alQJINE1/lrZo6sRjd2nd7s7nrwaTx+mMU3
xIjgDZ3NaxtBRtXaE+iyDitffGC+XdYCrMXR6cOhxsjw7IpyD34Cnh+tTHYe
McFbct/wTJc2yJY+1FaeWY/epeP6U0w53D5roZA7MbEyXqFuqtEOoZVWuyU7
WEg7Q/lQoHgOtS05EwluGzBgkRex6PVL8Hcwr/Y/sBFZ8UUhBvdfQ1Y+qzww
gI1JiQH3Sx8r4NzH6hhB+CZ83zV4yON5FwwUhP3GF3JQuONYe3pFN9Tbn8+I
jd2MNVNxD1t7ekBlV0dfSrQZZugcTGhq7QWKzV8q146ZI1002b+5vA/ilysd
5XEWmH9zkuGT9wYErj51ypOWuNbZun8qph96Y9i+cHELbj+uF1Pt9xY00y53
JGRbYWWJcYud5QDkahgfa8y0xg0YWfz08wDIhKu4awsBPQXeb4RVgyDVvaZt
5YyovGCzUHJ4CKqjpin8NkQR05whUhsGve3Ufw3226B0nzA148Yw3Gk1Snrd
boMvJHy7e6bvILnhG1PX3Ra/ReamXax6B2mi4QDPTlvsM6vtsmSPQNRSnR/1
Xewwr1e8LDV7BG4azWsJ7bFDBe3jm4wfRmH+JxUtmcdWLGujruwKHIU8ZqlY
OrgVib6DpRZNo2DkXbBzJoiLYt4q/VsrxkDxS0XZryNcFG00KKr2HAP59cif
QWSP47FJqo9yxuDz7T1b9Cfs0aNO7QT2jMHsPWH56aMOuCuyBA5pkrCdac+N
mnRAaufnvjQHEhrdTf0DRQRu25dI/1tIAt2HXyUJI9DQqysgUkSCBz+b1hZO
YIJ9uJAVSsKUcEkZO4pAt5GvKdIwElbHK6dn/iAwPLeIGhZBQnRZbXJqOoE1
Ju/UlohJsKDuLimvIJD+yFJDM4GE04sSVIeqCGw2k56Rzfnp4jrnFTUE1rcb
1RxNJIGvzf4iriNQpc/MvCmJhEsshi3xiMBXrllXws+S8Mmt51lHJ4HGGjfX
NKWRgF5ahrRuAtnapv2CCyQkHXaKgF4CvaJb92tdJEE/pF77xlsCJZkKD/90
EvaczvcLIgkcNIwbn3eZhKyk3rtX3xO4d4br+uech1JXqMsnCJQ/WH7c6crc
n8zkIo6SwFgXQbckk4TH1x5S/L8QSO7dZGCXRcLy3G9OmV8J7D+VsHJozt6F
m3OezBD4nWryP8kSEopKBMrZWQKHO9w4LCkJ/wEihEbO
          "]]},
        Annotation[#, "Charting`Private`Tag#2"]& ], 
       TagBox[
        {GrayLevel[0], Thickness[Large], Opacity[1.], Dashing[{Small, Small}],
          LineBox[CompressedData["
1:eJwVxX041AccAPCrWaets1wM7SJ64TxtXC7vfL9Hzm814p5a0fSIdIeQ8xJS
lBKdklqqycslvzs0r7WS0BFKiahW2NDC6XCl7HJz2fbH5/mYBkXxQhZSKBSv
//y/WbamuMC42rU++7h6fl4JN7WZJhGCbDj1pnBF4yclyBIqrloICuHSuHPf
QY0S2qyj+YsElTDguUYzo1bC/aweYobfBEzn3PHXM0p44JhWN8HvAsPyrfCr
QgkdOf3Rcv4gaE6X64w9V8KmBqr3KF8JzxTi/I/lSuik2S7WCqBg5AEV05tQ
glu2x13JFm20Kv3Zv+rVFIRYqWks2lIU2yhmcuOnwIsZ8u5rTz3MkUcJA1ST
UPP0UNwDe0O0fzuybDh+EpzolpVaKQw0LpMzxEMTwP/nbH7JjpXI0WtVV3Mm
IKptzKbSywxnSJMN+sUKOOm/aI1m32qUC7Pt7ireQHD7wb0swVo03fM+g2b7
BmRUI99wPwv0OdlSy00aB5Zuau54rCXOSu4XWVyVQ+B7l3Xe+9Zhaa7XxvW9
YyAuaGWoTn2HW8wzpo6NjULtacf+Hp41XnE6myRXjUDsbRef/B9YmFCXcsKS
PgJNHSXTmTvXY0diV3/istcQ6unQELrDBkfrLTynTP+Cy1LWjfAwNtbd7jCV
GL2CnPcNR/Yf2IBU3SXdPvrDMFoWFy8Q2mKbX8t59qohuMc9e/HoUTtMo7+N
DXT9ExZs6XuVnWqP3c2ek5GBA0Dh/LagKNEB/zDStz1zvg8yDFRePSccseqa
3mOH6hew3z+4WZXmhLXb0+zoc89h+Ah7D5x3xrDFDZpj7Gegd+5SX6bYBUUF
ZeEJmb1ALrVMbM9zxcspX4p/0ukBmdDEw7wcEEycHJZndkPByiKGy1bENddm
+0Qhj6EhWU0RdCOyXb8ptJl6CKabqXOrtnMws8S2MT/iAVzvYopePuWgJCNg
2pjTDlltn6xXBrihlt7e6lLdVjgXMx4WOOCG8YzPMpdatUCyvvFXZn7uGJio
RTYlyqCU+XlH7JA7muXwh+xFTbDowwIj2a6NGJokMzAQ3wGJdfXhgrGN2DBp
GGfZWAfMoDJvTYQH6tzTUuZa3oT+7+tqtik8cPee0dN09XXoKU76FmK4mCIv
Vkie1MDHWl9ns2kuLp58SZ3TVMH8LeGN9EhPnPf/qLXkdgVstuZ6JM94YhII
u2Xp5dAeYBUaHkOgR57/7497pUAPFtTnxxEommTy/O5LYZdATOs+QOCuC6IX
8jtS+Fu4rIadTKDTJg7FgJTC6gyVWnOMwCMX9Y9XJkghtaYp60wugdrsgOou
Yyk4Un2qbtQR2OLtPtcYKYH0JZkL5fUEbothrB0LlsAT3eatyxsJvFIbtELP
TwICBnv2cDOBLwej9yW7S+ACy9CNeEhgJM/xx3RDCXzYOdTbN0Cguyay5FAL
CbjbaC1tkMBSZ52Gd7dIEO3lJcAwgf2z1LSwChLMou8xro4QSOdy6WGXSPBN
l4ZETBGYnHOKKo4i4bJo+GbhWwLrLYt2OoaQID+z/IueaQLbptO8X/iTkJqX
VWGrIrCTr9Y245LwqKiVEjpLIE1W9qjTiQQD8hMv7x8CS8R888MsEoLK7Uo6
NQTWDoKBjTkJFVX7VfPzBPJ83X6ZYJDwLyh6SmI=
          "]]},
        Annotation[#, "Charting`Private`Tag#3"]& ], 
       TagBox[
        {GrayLevel[0], Thickness[Large], Opacity[1.], Dashing[{0, Small}], 
         LineBox[CompressedData["
1:eJxNz30s1HEcB/Afk1PrFlIedvNwSc6Uu1wejnOoQ+k8TcvDmOjc7zyEQ6hL
HprI1XlYquEwj7F5OEmyS2ceoowu/4QNbXlYrQcPXeiotny+vbf33nv9+TaL
TAjgqmMYxvnTv0sWq2olxh0u2L90a1FM4nExa9fy9NY6S7wKPERN4mnibeBX
IoXXOq8PPMLI7fnMGwePFk8nLfFmwedkBJ8F3lfwGNFur0YY5rprdzH7ZaOv
Fphrs0mkEbXBHAr3+2FPPbB08kbqiIMB2EnXqk3jJgnM2yqprA8yBScMLdq2
ccjgOyGaR1Vx5uCo4evRNNwCLCcY+scGW4JpOlllyylW4IhVprVPnDW4RjJI
Ut49Ae68x5hWBFDBKc+ZfpXnaeC+0fqVgtCTYL6no4wfZAuuaKJ1xcbQwcWr
suzEtFPghebUq7jADjzgUfIwJ8cerOY79UGc5QDG3J6qVWc4gvP1lRzFbQY4
MSSqX5nrBJ7Ppl9m3XcG65U+miqoYYIbtK0yhstdwHKBCftYCwssMa0mMQNd
wTLhJoZPIJt5E34duegGfjJOKXw/iSwa2qaahrmDS5OXYyJmkIWHjA+Qg0+D
H1P2jKbMIWuuqRnKw8+AG6kdmZJFZEpks48qng2ePtsjvfAJWVF77Tgr2QP8
s9PfmbyCvPNM0JV3xRPsTfVgC9eRh8Ns+LHJXmDdKLy3MhU5HK8hTqQh/xAc
lNKFyOb5yk3VLeQsaZ+oqAyZQfBr7+pBzttfoL7Ui/xWpz/Q6AUyTqJvZPYj
P6AZuHu9Rl4LnXs3NYPsesnQgjiLXBgdkM6aRyYnDZDqPiL75zVx478gVxTO
d1d9Q14qMtqnWPnvT7mo1U6J/KZ6EONvIOs3bAeUbyFHttjXj6mQW9sTlTs7
yL8BcCsRZw==
          "]]},
        Annotation[#, "Charting`Private`Tag#4"]& ]}, {}},
     {"WolframDynamicHighlight", <|
      "Label" -> {"XYLabel"}, "Ball" -> {"InterpolatedBall"}|>}], 
    DynamicBox[(Charting`HighlightActionBox["DynamicHighlight", {}, 
      Slot["HighlightElements"], 
      Slot["LayoutOptions"], 
      Slot["Meta"], 
      Charting`HighlightActionFunction["DynamicHighlight", {{{{}, {}, 
          Annotation[{
            Directive[
             Opacity[1.], 
             AbsoluteThickness[2], 
             RGBColor[0.8, 0.8, 0.8]], 
            Line[CompressedData["
1:eJxTTMoPSmViYGAwAWIQrdT/d/E8uY12DGDwwP7UxNuFL9Lv28P4XnvZ/Z6l
v4fzz/KacbLEMjjA+E79rgeW+3PA+an6v3gNeQXgfF/N1I9i7iJw/qYrtaUn
LSTgfGshrfUs9TJwfvrvSXOXRijA+fnHnhuv91WC87ui2FT/5qjA+cnHq9MM
M9Tg/IPskoHZkRpwvqFgw7SXJVpwfsJnWx2/HB04f+G8ozLfe/Xg/M19Vrcv
BRnA+SW7bAPm+hjC+ftPLf3UGW0E52e6W+7NjDCG8+esMNyanWUC50/8vLex
oNwUzn+2qrQso8gMzj/iNmlGU5M5nM/of+tRf4MFnM/guI1xQaUlnN8h/t33
UrsVnF8QlXzoe7M1nP+w0STFfqoNnC8yeeatzoW2cP4yAa3K47PtEOFVJO+q
vtoezp+nsEDGNsQBzt9b84sh4wKCr+jN/kc53BHO33Jes/vmFQS/59g/A4VY
Jzh/cvHLrIQ7CH6NqBy/UqQznL9Sk/VUyQMEn+0Lo+TBOBc4f7nBxrp5zxF8
zaRVfn9zXeH82547N4W+RvAvLa7StS92g/N/bA60UfqE4P/fUbS1Lc8dzvc2
cHOt+YrgH4/Vz8wu9oDzrdgDNmzdieCv21Dw/f9/BB8Abm7tSg==
             "]]}, "Charting`Private`Tag#1"], 
          Annotation[{
            Directive[
             Opacity[1.], 
             AbsoluteThickness[2], 
             GrayLevel[0], 
             Thickness[Large]], 
            Line[CompressedData["
1:eJwVz3k41Akcx/Fh1ZRtdjWpRo/kKMXazNQ0OeL7RcNvKx2yFSJnM0jGDEuy
E9pyFqWkmClPOWJzlS2ExspVLU26DI8jOcJPKaa0svaPz/N+Xn9+9LyDnfxU
KRSK49z+r37KzHWpTqk1pU20VDbMtb67wGhVED8FmJz9KoY6q0EWUXRjHf8q
JHJuM9brsaGBGcKbzy8G7rmegO/XbYWmZDkxyasF/1txz0w4ztBscbJilNcK
zYPOhQ+cfKHlnCJkiNcN6rFmBRHJobCtmrpzgDcOo+qnLr1SOQVPaJyFau4U
9KYvlllMpYNtCvdB3q4FyAgq3zfdng1+ptM0Fk0DFzTsyE5NzwdHI78Pyxw0
UVwVfUSTWwJl7b+HNZsx0F7c5qkk7oAl3bhY7YQ20osrGcrpe8D7el6Sc0AX
P7m/NBJMVENww+DGYkd9NPaN+alQJINE1/lrZo6sRjd2nd7s7nrwaTx+mMU3
xIjgDZ3NaxtBRtXaE+iyDitffGC+XdYCrMXR6cOhxsjw7IpyD34Cnh+tTHYe
McFbct/wTJc2yJY+1FaeWY/epeP6U0w53D5roZA7MbEyXqFuqtEOoZVWuyU7
WEg7Q/lQoHgOtS05EwluGzBgkRex6PVL8Hcwr/Y/sBFZ8UUhBvdfQ1Y+qzww
gI1JiQH3Sx8r4NzH6hhB+CZ83zV4yON5FwwUhP3GF3JQuONYe3pFN9Tbn8+I
jd2MNVNxD1t7ekBlV0dfSrQZZugcTGhq7QWKzV8q146ZI1002b+5vA/ilysd
5XEWmH9zkuGT9wYErj51ypOWuNbZun8qph96Y9i+cHELbj+uF1Pt9xY00y53
JGRbYWWJcYud5QDkahgfa8y0xg0YWfz08wDIhKu4awsBPQXeb4RVgyDVvaZt
5YyovGCzUHJ4CKqjpin8NkQR05whUhsGve3Ufw3226B0nzA148Yw3Gk1Snrd
boMvJHy7e6bvILnhG1PX3Ra/ReamXax6B2mi4QDPTlvsM6vtsmSPQNRSnR/1
Xewwr1e8LDV7BG4azWsJ7bFDBe3jm4wfRmH+JxUtmcdWLGujruwKHIU8ZqlY
OrgVib6DpRZNo2DkXbBzJoiLYt4q/VsrxkDxS0XZryNcFG00KKr2HAP59cif
QWSP47FJqo9yxuDz7T1b9Cfs0aNO7QT2jMHsPWH56aMOuCuyBA5pkrCdac+N
mnRAaufnvjQHEhrdTf0DRQRu25dI/1tIAt2HXyUJI9DQqysgUkSCBz+b1hZO
YIJ9uJAVSsKUcEkZO4pAt5GvKdIwElbHK6dn/iAwPLeIGhZBQnRZbXJqOoE1
Ju/UlohJsKDuLimvIJD+yFJDM4GE04sSVIeqCGw2k56Rzfnp4jrnFTUE1rcb
1RxNJIGvzf4iriNQpc/MvCmJhEsshi3xiMBXrllXws+S8Mmt51lHJ4HGGjfX
NKWRgF5ahrRuAtnapv2CCyQkHXaKgF4CvaJb92tdJEE/pF77xlsCJZkKD/90
EvaczvcLIgkcNIwbn3eZhKyk3rtX3xO4d4br+uech1JXqMsnCJQ/WH7c6crc
n8zkIo6SwFgXQbckk4TH1x5S/L8QSO7dZGCXRcLy3G9OmV8J7D+VsHJozt6F
m3OezBD4nWryP8kSEopKBMrZWQKHO9w4LCkJ/wEihEbO
             "]]}, "Charting`Private`Tag#2"], 
          Annotation[{
            Directive[
             Opacity[1.], 
             AbsoluteThickness[2], 
             GrayLevel[0], 
             Thickness[Large], 
             Dashing[{Small, Small}]], 
            Line[CompressedData["
1:eJwVxX041AccAPCrWaets1wM7SJ64TxtXC7vfL9Hzm814p5a0fSIdIeQ8xJS
lBKdklqqycslvzs0r7WS0BFKiahW2NDC6XCl7HJz2fbH5/mYBkXxQhZSKBSv
//y/WbamuMC42rU++7h6fl4JN7WZJhGCbDj1pnBF4yclyBIqrloICuHSuHPf
QY0S2qyj+YsElTDguUYzo1bC/aweYobfBEzn3PHXM0p44JhWN8HvAsPyrfCr
QgkdOf3Rcv4gaE6X64w9V8KmBqr3KF8JzxTi/I/lSuik2S7WCqBg5AEV05tQ
glu2x13JFm20Kv3Zv+rVFIRYqWks2lIU2yhmcuOnwIsZ8u5rTz3MkUcJA1ST
UPP0UNwDe0O0fzuybDh+EpzolpVaKQw0LpMzxEMTwP/nbH7JjpXI0WtVV3Mm
IKptzKbSywxnSJMN+sUKOOm/aI1m32qUC7Pt7ireQHD7wb0swVo03fM+g2b7
BmRUI99wPwv0OdlSy00aB5Zuau54rCXOSu4XWVyVQ+B7l3Xe+9Zhaa7XxvW9
YyAuaGWoTn2HW8wzpo6NjULtacf+Hp41XnE6myRXjUDsbRef/B9YmFCXcsKS
PgJNHSXTmTvXY0diV3/istcQ6unQELrDBkfrLTynTP+Cy1LWjfAwNtbd7jCV
GL2CnPcNR/Yf2IBU3SXdPvrDMFoWFy8Q2mKbX8t59qohuMc9e/HoUTtMo7+N
DXT9ExZs6XuVnWqP3c2ek5GBA0Dh/LagKNEB/zDStz1zvg8yDFRePSccseqa
3mOH6hew3z+4WZXmhLXb0+zoc89h+Ah7D5x3xrDFDZpj7Gegd+5SX6bYBUUF
ZeEJmb1ALrVMbM9zxcspX4p/0ukBmdDEw7wcEEycHJZndkPByiKGy1bENddm
+0Qhj6EhWU0RdCOyXb8ptJl6CKabqXOrtnMws8S2MT/iAVzvYopePuWgJCNg
2pjTDlltn6xXBrihlt7e6lLdVjgXMx4WOOCG8YzPMpdatUCyvvFXZn7uGJio
RTYlyqCU+XlH7JA7muXwh+xFTbDowwIj2a6NGJokMzAQ3wGJdfXhgrGN2DBp
GGfZWAfMoDJvTYQH6tzTUuZa3oT+7+tqtik8cPee0dN09XXoKU76FmK4mCIv
Vkie1MDHWl9ns2kuLp58SZ3TVMH8LeGN9EhPnPf/qLXkdgVstuZ6JM94YhII
u2Xp5dAeYBUaHkOgR57/7497pUAPFtTnxxEommTy/O5LYZdATOs+QOCuC6IX
8jtS+Fu4rIadTKDTJg7FgJTC6gyVWnOMwCMX9Y9XJkghtaYp60wugdrsgOou
Yyk4Un2qbtQR2OLtPtcYKYH0JZkL5fUEbothrB0LlsAT3eatyxsJvFIbtELP
TwICBnv2cDOBLwej9yW7S+ACy9CNeEhgJM/xx3RDCXzYOdTbN0Cguyay5FAL
CbjbaC1tkMBSZ52Gd7dIEO3lJcAwgf2z1LSwChLMou8xro4QSOdy6WGXSPBN
l4ZETBGYnHOKKo4i4bJo+GbhWwLrLYt2OoaQID+z/IueaQLbptO8X/iTkJqX
VWGrIrCTr9Y245LwqKiVEjpLIE1W9qjTiQQD8hMv7x8CS8R888MsEoLK7Uo6
NQTWDoKBjTkJFVX7VfPzBPJ83X6ZYJDwLyh6SmI=
             "]]}, "Charting`Private`Tag#3"], 
          Annotation[{
            Directive[
             Opacity[1.], 
             AbsoluteThickness[2], 
             GrayLevel[0], 
             Thickness[Large], 
             Dashing[{0, Small}]], 
            Line[CompressedData["
1:eJxNz30s1HEcB/Afk1PrFlIedvNwSc6Uu1wejnOoQ+k8TcvDmOjc7zyEQ6hL
HprI1XlYquEwj7F5OEmyS2ceoowu/4QNbXlYrQcPXeiotny+vbf33nv9+TaL
TAjgqmMYxvnTv0sWq2olxh0u2L90a1FM4nExa9fy9NY6S7wKPERN4mnibeBX
IoXXOq8PPMLI7fnMGwePFk8nLfFmwedkBJ8F3lfwGNFur0YY5rprdzH7ZaOv
Fphrs0mkEbXBHAr3+2FPPbB08kbqiIMB2EnXqk3jJgnM2yqprA8yBScMLdq2
ccjgOyGaR1Vx5uCo4evRNNwCLCcY+scGW4JpOlllyylW4IhVprVPnDW4RjJI
Ut49Ae68x5hWBFDBKc+ZfpXnaeC+0fqVgtCTYL6no4wfZAuuaKJ1xcbQwcWr
suzEtFPghebUq7jADjzgUfIwJ8cerOY79UGc5QDG3J6qVWc4gvP1lRzFbQY4
MSSqX5nrBJ7Ppl9m3XcG65U+miqoYYIbtK0yhstdwHKBCftYCwssMa0mMQNd
wTLhJoZPIJt5E34duegGfjJOKXw/iSwa2qaahrmDS5OXYyJmkIWHjA+Qg0+D
H1P2jKbMIWuuqRnKw8+AG6kdmZJFZEpks48qng2ePtsjvfAJWVF77Tgr2QP8
s9PfmbyCvPNM0JV3xRPsTfVgC9eRh8Ns+LHJXmDdKLy3MhU5HK8hTqQh/xAc
lNKFyOb5yk3VLeQsaZ+oqAyZQfBr7+pBzttfoL7Ui/xWpz/Q6AUyTqJvZPYj
P6AZuHu9Rl4LnXs3NYPsesnQgjiLXBgdkM6aRyYnDZDqPiL75zVx478gVxTO
d1d9Q14qMtqnWPnvT7mo1U6J/KZ6EONvIOs3bAeUbyFHttjXj6mQW9sTlTs7
yL8BcCsRZw==
             "]]}, "Charting`Private`Tag#4"]}}, {}}, <|
       "HighlightElements" -> <|
         "Label" -> {"XYLabel"}, "Ball" -> {"InterpolatedBall"}|>, 
        "LayoutOptions" -> <|
         "PlotRange" -> {{0., 50.}, {0., 1.}}, 
          "Frame" -> {{True, True}, {True, True}}, "AxesOrigin" -> {0, 0}, 
          "ImageSize" -> {400, 
            Rational[400, 3]}, "Axes" -> {True, True}, "LabelStyle" -> {}, 
          "AspectRatio" -> Rational[1, 3], "DefaultStyle" -> {
            Directive[
             Opacity[1.], 
             AbsoluteThickness[2], 
             GrayLevel[0], 
             Thickness[Large], 
             Dashing[{0, Small}]], 
            Directive[
             Opacity[1.], 
             AbsoluteThickness[2], 
             GrayLevel[0], 
             Thickness[Large], 
             Dashing[{Small, Small}]], 
            Directive[
             Opacity[1.], 
             AbsoluteThickness[2], 
             GrayLevel[0], 
             Thickness[Large]], 
            Directive[
             Opacity[1.], 
             AbsoluteThickness[2], 
             RGBColor[0.8, 0.8, 0.8]]}, 
          "HighlightLabelingFunctions" -> <|"CoordinatesToolOptions" -> ({
              Identity[
               Part[#, 1]], 
              Identity[
               Part[#, 2]]}& ), 
            "ScalingFunctions" -> {{Identity, Identity}, {
              Identity, Identity}}|>, "Primitives" -> {}, "GCFlag" -> False|>,
         "Meta" -> <|
         "DefaultHighlight" -> {"Dynamic", None}, "Index" -> {}, "Function" -> 
          Plot, "GroupHighlight" -> False|>|>]]& )[<|
      "HighlightElements" -> <|
        "Label" -> {"XYLabel"}, "Ball" -> {"InterpolatedBall"}|>, 
       "LayoutOptions" -> <|
        "PlotRange" -> {{0., 50.}, {0., 1.}}, 
         "Frame" -> {{True, True}, {True, True}}, "AxesOrigin" -> {0, 0}, 
         "ImageSize" -> {400, 
           Rational[400, 3]}, "Axes" -> {True, True}, "LabelStyle" -> {}, 
         "AspectRatio" -> Rational[1, 3], "DefaultStyle" -> {
           Directive[
            Opacity[1.], 
            AbsoluteThickness[2], 
            GrayLevel[0], 
            Thickness[Large], 
            Dashing[{0, Small}]], 
           Directive[
            Opacity[1.], 
            AbsoluteThickness[2], 
            GrayLevel[0], 
            Thickness[Large], 
            Dashing[{Small, Small}]], 
           Directive[
            Opacity[1.], 
            AbsoluteThickness[2], 
            GrayLevel[0], 
            Thickness[Large]], 
           Directive[
            Opacity[1.], 
            AbsoluteThickness[2], 
            RGBColor[0.8, 0.8, 0.8]]}, 
         "HighlightLabelingFunctions" -> <|"CoordinatesToolOptions" -> ({
             Identity[
              Part[#, 1]], 
             Identity[
              Part[#, 2]]}& ), 
           "ScalingFunctions" -> {{Identity, Identity}, {
             Identity, Identity}}|>, "Primitives" -> {}, "GCFlag" -> False|>, 
       "Meta" -> <|
        "DefaultHighlight" -> {"Dynamic", None}, "Index" -> {}, "Function" -> 
         Plot, "GroupHighlight" -> False|>|>],
     ImageSizeCache->{{4.503599627370496*^15, -4.503599627370496*^15}, {
      4.503599627370496*^15, -4.503599627370496*^15}}]},
   Annotation[{{{{}, {}, 
       Annotation[{
         Directive[
          Opacity[1.], 
          AbsoluteThickness[2], 
          RGBColor[0.8, 0.8, 0.8]], 
         Line[CompressedData["
1:eJxTTMoPSmViYGAwAWIQrdT/d/E8uY12DGDwwP7UxNuFL9Lv28P4XnvZ/Z6l
v4fzz/KacbLEMjjA+E79rgeW+3PA+an6v3gNeQXgfF/N1I9i7iJw/qYrtaUn
LSTgfGshrfUs9TJwfvrvSXOXRijA+fnHnhuv91WC87ui2FT/5qjA+cnHq9MM
M9Tg/IPskoHZkRpwvqFgw7SXJVpwfsJnWx2/HB04f+G8ozLfe/Xg/M19Vrcv
BRnA+SW7bAPm+hjC+ftPLf3UGW0E52e6W+7NjDCG8+esMNyanWUC50/8vLex
oNwUzn+2qrQso8gMzj/iNmlGU5M5nM/of+tRf4MFnM/guI1xQaUlnN8h/t33
UrsVnF8QlXzoe7M1nP+w0STFfqoNnC8yeeatzoW2cP4yAa3K47PtEOFVJO+q
vtoezp+nsEDGNsQBzt9b84sh4wKCr+jN/kc53BHO33Jes/vmFQS/59g/A4VY
Jzh/cvHLrIQ7CH6NqBy/UqQznL9Sk/VUyQMEn+0Lo+TBOBc4f7nBxrp5zxF8
zaRVfn9zXeH82547N4W+RvAvLa7StS92g/N/bA60UfqE4P/fUbS1Lc8dzvc2
cHOt+YrgH4/Vz8wu9oDzrdgDNmzdieCv21Dw/f9/BB8Abm7tSg==
          "]]}, "Charting`Private`Tag#1"], 
       Annotation[{
         Directive[
          Opacity[1.], 
          AbsoluteThickness[2], 
          GrayLevel[0], 
          Thickness[Large]], 
         Line[CompressedData["
1:eJwVz3k41Akcx/Fh1ZRtdjWpRo/kKMXazNQ0OeL7RcNvKx2yFSJnM0jGDEuy
E9pyFqWkmClPOWJzlS2ExspVLU26DI8jOcJPKaa0svaPz/N+Xn9+9LyDnfxU
KRSK49z+r37KzHWpTqk1pU20VDbMtb67wGhVED8FmJz9KoY6q0EWUXRjHf8q
JHJuM9brsaGBGcKbzy8G7rmegO/XbYWmZDkxyasF/1txz0w4ztBscbJilNcK
zYPOhQ+cfKHlnCJkiNcN6rFmBRHJobCtmrpzgDcOo+qnLr1SOQVPaJyFau4U
9KYvlllMpYNtCvdB3q4FyAgq3zfdng1+ptM0Fk0DFzTsyE5NzwdHI78Pyxw0
UVwVfUSTWwJl7b+HNZsx0F7c5qkk7oAl3bhY7YQ20osrGcrpe8D7el6Sc0AX
P7m/NBJMVENww+DGYkd9NPaN+alQJINE1/lrZo6sRjd2nd7s7nrwaTx+mMU3
xIjgDZ3NaxtBRtXaE+iyDitffGC+XdYCrMXR6cOhxsjw7IpyD34Cnh+tTHYe
McFbct/wTJc2yJY+1FaeWY/epeP6U0w53D5roZA7MbEyXqFuqtEOoZVWuyU7
WEg7Q/lQoHgOtS05EwluGzBgkRex6PVL8Hcwr/Y/sBFZ8UUhBvdfQ1Y+qzww
gI1JiQH3Sx8r4NzH6hhB+CZ83zV4yON5FwwUhP3GF3JQuONYe3pFN9Tbn8+I
jd2MNVNxD1t7ekBlV0dfSrQZZugcTGhq7QWKzV8q146ZI1002b+5vA/ilysd
5XEWmH9zkuGT9wYErj51ypOWuNbZun8qph96Y9i+cHELbj+uF1Pt9xY00y53
JGRbYWWJcYud5QDkahgfa8y0xg0YWfz08wDIhKu4awsBPQXeb4RVgyDVvaZt
5YyovGCzUHJ4CKqjpin8NkQR05whUhsGve3Ufw3226B0nzA148Yw3Gk1Snrd
boMvJHy7e6bvILnhG1PX3Ra/ReamXax6B2mi4QDPTlvsM6vtsmSPQNRSnR/1
Xewwr1e8LDV7BG4azWsJ7bFDBe3jm4wfRmH+JxUtmcdWLGujruwKHIU8ZqlY
OrgVib6DpRZNo2DkXbBzJoiLYt4q/VsrxkDxS0XZryNcFG00KKr2HAP59cif
QWSP47FJqo9yxuDz7T1b9Cfs0aNO7QT2jMHsPWH56aMOuCuyBA5pkrCdac+N
mnRAaufnvjQHEhrdTf0DRQRu25dI/1tIAt2HXyUJI9DQqysgUkSCBz+b1hZO
YIJ9uJAVSsKUcEkZO4pAt5GvKdIwElbHK6dn/iAwPLeIGhZBQnRZbXJqOoE1
Ju/UlohJsKDuLimvIJD+yFJDM4GE04sSVIeqCGw2k56Rzfnp4jrnFTUE1rcb
1RxNJIGvzf4iriNQpc/MvCmJhEsshi3xiMBXrllXws+S8Mmt51lHJ4HGGjfX
NKWRgF5ahrRuAtnapv2CCyQkHXaKgF4CvaJb92tdJEE/pF77xlsCJZkKD/90
EvaczvcLIgkcNIwbn3eZhKyk3rtX3xO4d4br+uech1JXqMsnCJQ/WH7c6crc
n8zkIo6SwFgXQbckk4TH1x5S/L8QSO7dZGCXRcLy3G9OmV8J7D+VsHJozt6F
m3OezBD4nWryP8kSEopKBMrZWQKHO9w4LCkJ/wEihEbO
          "]]}, "Charting`Private`Tag#2"], 
       Annotation[{
         Directive[
          Opacity[1.], 
          AbsoluteThickness[2], 
          GrayLevel[0], 
          Thickness[Large], 
          Dashing[{Small, Small}]], 
         Line[CompressedData["
1:eJwVxX041AccAPCrWaets1wM7SJ64TxtXC7vfL9Hzm814p5a0fSIdIeQ8xJS
lBKdklqqycslvzs0r7WS0BFKiahW2NDC6XCl7HJz2fbH5/mYBkXxQhZSKBSv
//y/WbamuMC42rU++7h6fl4JN7WZJhGCbDj1pnBF4yclyBIqrloICuHSuHPf
QY0S2qyj+YsElTDguUYzo1bC/aweYobfBEzn3PHXM0p44JhWN8HvAsPyrfCr
QgkdOf3Rcv4gaE6X64w9V8KmBqr3KF8JzxTi/I/lSuik2S7WCqBg5AEV05tQ
glu2x13JFm20Kv3Zv+rVFIRYqWks2lIU2yhmcuOnwIsZ8u5rTz3MkUcJA1ST
UPP0UNwDe0O0fzuybDh+EpzolpVaKQw0LpMzxEMTwP/nbH7JjpXI0WtVV3Mm
IKptzKbSywxnSJMN+sUKOOm/aI1m32qUC7Pt7ireQHD7wb0swVo03fM+g2b7
BmRUI99wPwv0OdlSy00aB5Zuau54rCXOSu4XWVyVQ+B7l3Xe+9Zhaa7XxvW9
YyAuaGWoTn2HW8wzpo6NjULtacf+Hp41XnE6myRXjUDsbRef/B9YmFCXcsKS
PgJNHSXTmTvXY0diV3/istcQ6unQELrDBkfrLTynTP+Cy1LWjfAwNtbd7jCV
GL2CnPcNR/Yf2IBU3SXdPvrDMFoWFy8Q2mKbX8t59qohuMc9e/HoUTtMo7+N
DXT9ExZs6XuVnWqP3c2ek5GBA0Dh/LagKNEB/zDStz1zvg8yDFRePSccseqa
3mOH6hew3z+4WZXmhLXb0+zoc89h+Ah7D5x3xrDFDZpj7Gegd+5SX6bYBUUF
ZeEJmb1ALrVMbM9zxcspX4p/0ukBmdDEw7wcEEycHJZndkPByiKGy1bENddm
+0Qhj6EhWU0RdCOyXb8ptJl6CKabqXOrtnMws8S2MT/iAVzvYopePuWgJCNg
2pjTDlltn6xXBrihlt7e6lLdVjgXMx4WOOCG8YzPMpdatUCyvvFXZn7uGJio
RTYlyqCU+XlH7JA7muXwh+xFTbDowwIj2a6NGJokMzAQ3wGJdfXhgrGN2DBp
GGfZWAfMoDJvTYQH6tzTUuZa3oT+7+tqtik8cPee0dN09XXoKU76FmK4mCIv
Vkie1MDHWl9ns2kuLp58SZ3TVMH8LeGN9EhPnPf/qLXkdgVstuZ6JM94YhII
u2Xp5dAeYBUaHkOgR57/7497pUAPFtTnxxEommTy/O5LYZdATOs+QOCuC6IX
8jtS+Fu4rIadTKDTJg7FgJTC6gyVWnOMwCMX9Y9XJkghtaYp60wugdrsgOou
Yyk4Un2qbtQR2OLtPtcYKYH0JZkL5fUEbothrB0LlsAT3eatyxsJvFIbtELP
TwICBnv2cDOBLwej9yW7S+ACy9CNeEhgJM/xx3RDCXzYOdTbN0Cguyay5FAL
CbjbaC1tkMBSZ52Gd7dIEO3lJcAwgf2z1LSwChLMou8xro4QSOdy6WGXSPBN
l4ZETBGYnHOKKo4i4bJo+GbhWwLrLYt2OoaQID+z/IueaQLbptO8X/iTkJqX
VWGrIrCTr9Y245LwqKiVEjpLIE1W9qjTiQQD8hMv7x8CS8R888MsEoLK7Uo6
NQTWDoKBjTkJFVX7VfPzBPJ83X6ZYJDwLyh6SmI=
          "]]}, "Charting`Private`Tag#3"], 
       Annotation[{
         Directive[
          Opacity[1.], 
          AbsoluteThickness[2], 
          GrayLevel[0], 
          Thickness[Large], 
          Dashing[{0, Small}]], 
         Line[CompressedData["
1:eJxNz30s1HEcB/Afk1PrFlIedvNwSc6Uu1wejnOoQ+k8TcvDmOjc7zyEQ6hL
HprI1XlYquEwj7F5OEmyS2ceoowu/4QNbXlYrQcPXeiotny+vbf33nv9+TaL
TAjgqmMYxvnTv0sWq2olxh0u2L90a1FM4nExa9fy9NY6S7wKPERN4mnibeBX
IoXXOq8PPMLI7fnMGwePFk8nLfFmwedkBJ8F3lfwGNFur0YY5rprdzH7ZaOv
Fphrs0mkEbXBHAr3+2FPPbB08kbqiIMB2EnXqk3jJgnM2yqprA8yBScMLdq2
ccjgOyGaR1Vx5uCo4evRNNwCLCcY+scGW4JpOlllyylW4IhVprVPnDW4RjJI
Ut49Ae68x5hWBFDBKc+ZfpXnaeC+0fqVgtCTYL6no4wfZAuuaKJ1xcbQwcWr
suzEtFPghebUq7jADjzgUfIwJ8cerOY79UGc5QDG3J6qVWc4gvP1lRzFbQY4
MSSqX5nrBJ7Ppl9m3XcG65U+miqoYYIbtK0yhstdwHKBCftYCwssMa0mMQNd
wTLhJoZPIJt5E34duegGfjJOKXw/iSwa2qaahrmDS5OXYyJmkIWHjA+Qg0+D
H1P2jKbMIWuuqRnKw8+AG6kdmZJFZEpks48qng2ePtsjvfAJWVF77Tgr2QP8
s9PfmbyCvPNM0JV3xRPsTfVgC9eRh8Ns+LHJXmDdKLy3MhU5HK8hTqQh/xAc
lNKFyOb5yk3VLeQsaZ+oqAyZQfBr7+pBzttfoL7Ui/xWpz/Q6AUyTqJvZPYj
P6AZuHu9Rl4LnXs3NYPsesnQgjiLXBgdkM6aRyYnDZDqPiL75zVx478gVxTO
d1d9Q14qMtqnWPnvT7mo1U6J/KZ6EONvIOs3bAeUbyFHttjXj6mQW9sTlTs7
yL8BcCsRZw==
          "]]}, "Charting`Private`Tag#4"]}}, {}}, <|
    "HighlightElements" -> <|
      "Label" -> {"XYLabel"}, "Ball" -> {"InterpolatedBall"}|>, 
     "LayoutOptions" -> <|
      "PlotRange" -> {{0., 50.}, {0., 1.}}, 
       "Frame" -> {{True, True}, {True, True}}, "AxesOrigin" -> {0, 0}, 
       "ImageSize" -> {400, 
         Rational[400, 3]}, "Axes" -> {True, True}, "LabelStyle" -> {}, 
       "AspectRatio" -> Rational[1, 3], "DefaultStyle" -> {
         Directive[
          Opacity[1.], 
          AbsoluteThickness[2], 
          GrayLevel[0], 
          Thickness[Large], 
          Dashing[{0, Small}]], 
         Directive[
          Opacity[1.], 
          AbsoluteThickness[2], 
          GrayLevel[0], 
          Thickness[Large], 
          Dashing[{Small, Small}]], 
         Directive[
          Opacity[1.], 
          AbsoluteThickness[2], 
          GrayLevel[0], 
          Thickness[Large]], 
         Directive[
          Opacity[1.], 
          AbsoluteThickness[2], 
          RGBColor[0.8, 0.8, 0.8]]}, 
       "HighlightLabelingFunctions" -> <|"CoordinatesToolOptions" -> ({
           Identity[
            Part[#, 1]], 
           Identity[
            Part[#, 2]]}& ), 
         "ScalingFunctions" -> {{Identity, Identity}, {Identity, Identity}}|>,
        "Primitives" -> {}, "GCFlag" -> False|>, 
     "Meta" -> <|
      "DefaultHighlight" -> {"Dynamic", None}, "Index" -> {}, "Function" -> 
       Plot, "GroupHighlight" -> False|>|>, "DynamicHighlight"]],
  AspectRatio->NCache[
    Rational[1, 3], 0.3333333333333333],
  Axes->{True, True},
  AxesLabel->{
    FormBox[
     TagBox["\"t\"", HoldForm], TraditionalForm], None},
  AxesOrigin->{0, 0},
  DisplayFunction->Identity,
  Frame->{{True, True}, {True, True}},
  FrameLabel->{{None, None}, {None, None}},
  FrameTicks->{{Automatic, Automatic}, {Automatic, Automatic}},
  GridLines->{None, None},
  GridLinesStyle->Directive[
    GrayLevel[0.5, 0.4]],
  ImagePadding->All,
  ImageSize->400,
  Method->{
   "DefaultBoundaryStyle" -> Automatic, 
    "DefaultGraphicsInteraction" -> {
     "Version" -> 1.2, "TrackMousePosition" -> {True, False}, 
      "Effects" -> {
       "Highlight" -> {"ratio" -> 2}, "HighlightPoint" -> {"ratio" -> 2}, 
        "Droplines" -> {
         "freeformCursorMode" -> True, 
          "placement" -> {"x" -> "All", "y" -> "None"}}}}, "DefaultMeshStyle" -> 
    AbsolutePointSize[6], "ScalingFunctions" -> None, 
    "CoordinatesToolOptions" -> {"DisplayFunction" -> ({
        (Identity[#]& )[
         Part[#, 1]], 
        (Identity[#]& )[
         Part[#, 2]]}& ), "CopiedValueFunction" -> ({
        (Identity[#]& )[
         Part[#, 1]], 
        (Identity[#]& )[
         Part[#, 2]]}& )}},
  PlotRange->{{0., 50.}, {0., 1.}},
  PlotRangeClipping->True,
  PlotRangePadding->{{0, 0}, {0, 0}},
  Ticks->{Automatic, Automatic}]], "Output",
 CellChangeTimes->{
  3.861092385867414*^9, 3.861098465739151*^9, 3.868966446602191*^9, 
   3.868966487368964*^9, {3.8689666224050827`*^9, 3.868966654367559*^9}, 
   3.868967010135315*^9, {3.8690612825630608`*^9, 3.869061293754458*^9}, 
   3.8690630347908173`*^9, 3.869198153055553*^9, 3.869482859696145*^9, {
   3.911033086296846*^9, 3.9110330956552467`*^9}, 3.911034445313394*^9},
 CellLabel->"Out[31]=",ExpressionUUID->"cb01e81c-d36a-4738-a631-79eb31ac3d9d"]
}, Open  ]],

Cell[TextData[{
 "Value of ",
 StyleBox["th",
  FontSlant->"Italic"]
}], "Text",
 CellChangeTimes->{{3.8587665299845057`*^9, 3.858766535071005*^9}, {
  3.861091298619171*^9, 
  3.861091300306012*^9}},ExpressionUUID->"e37405d1-c0a3-4ec4-ba1b-\
6b54c721aa12"],

Cell[CellGroupData[{

Cell[BoxData[
 RowBox[{"Block", "[", 
  RowBox[{
   RowBox[{"{", 
    RowBox[{
     RowBox[{"\[Mu]", "=", "0.01"}], ",", 
     RowBox[{"m", "=", "0.00"}], ",", 
     RowBox[{"c", "=", "0.75"}], ",", 
     RowBox[{"si", "=", "0.1"}], ",", 
     RowBox[{"se", "=", "0.5"}], ",", 
     RowBox[{"e0", "=", "0.00"}], ",", 
     RowBox[{"i0", "=", "1"}], ",", 
     RowBox[{"n0", "=", "0"}], ",", 
     RowBox[{"tmax", "=", "50"}]}], "}"}], ",", "\[IndentingNewLine]", 
   RowBox[{
    RowBox[{"soln", "=", 
     RowBox[{"NDSolveValue", "[", 
      RowBox[{
       RowBox[{"{", 
        RowBox[{"ee", ",", "ei", ",", "en", ",", " ", 
         RowBox[{
          RowBox[{"e", "[", "0", "]"}], "\[Equal]", "e0"}], ",", 
         RowBox[{
          RowBox[{"i", "[", "0", "]"}], "==", "i0"}], ",", 
         RowBox[{
          RowBox[{"n", "[", "0", "]"}], "==", "n0"}]}], "}"}], ",", 
       RowBox[{"{", 
        RowBox[{
         RowBox[{"e", "[", "t", "]"}], ",", 
         RowBox[{"i", "[", "t", "]"}], ",", 
         RowBox[{"n", "[", "t", "]"}]}], "}"}], ",", 
       RowBox[{"{", 
        RowBox[{"t", ",", "0", ",", "tmax"}], "}"}]}], "]"}]}], ";", 
    "\[IndentingNewLine]", 
    RowBox[{
     RowBox[{"FindRoot", "[", 
      RowBox[{
       RowBox[{"{", 
        RowBox[{
         RowBox[{
         "soln", "\[LeftDoubleBracket]", "1", "\[RightDoubleBracket]"}], "-", 
         "0.5"}], "}"}], ",", 
       RowBox[{"{", 
        RowBox[{"t", ",", "1"}], "}"}]}], "]"}], "\[LeftDoubleBracket]", 
     RowBox[{"1", ",", "2"}], "\[RightDoubleBracket]"}]}]}], "]"}]], "Input",
 CellChangeTimes->{{3.850473451761772*^9, 3.85047345773731*^9}, {
   3.8504735071419687`*^9, 3.85047358504471*^9}, {3.850473628688225*^9, 
   3.8504736320589237`*^9}, {3.850473666167425*^9, 3.85047375061439*^9}, {
   3.8504737984111967`*^9, 3.850473799013277*^9}, 3.850473893919351*^9, 
   3.850473930913123*^9, 3.854000393194254*^9, {3.854001747155775*^9, 
   3.854001780615735*^9}, {3.854002058191887*^9, 3.854002108276339*^9}, {
   3.854002159858377*^9, 3.854002160939437*^9}, {3.8540021993574038`*^9, 
   3.854002226264398*^9}, 3.8540087905526457`*^9, {3.8540820154493837`*^9, 
   3.854082026092031*^9}, {3.854082581374454*^9, 3.854082583927875*^9}, {
   3.854082732026627*^9, 3.8540827323078003`*^9}, {3.8540884452734013`*^9, 
   3.854088473393852*^9}, {3.85408855121443*^9, 3.854088724038815*^9}, {
   3.854088767383148*^9, 3.854088767725636*^9}, {3.854511050006937*^9, 
   3.854511075476551*^9}, {3.854511135016564*^9, 3.854511296024816*^9}, {
   3.85451132758993*^9, 3.85451135530822*^9}, {3.854511442673311*^9, 
   3.8545114463740587`*^9}, 3.854511492711563*^9, {3.855663673937875*^9, 
   3.855663796944561*^9}, 3.8557459884345827`*^9, {3.855746034921996*^9, 
   3.855746050666039*^9}, {3.855746699154697*^9, 3.855746699659809*^9}, {
   3.855805427585524*^9, 3.8558055374686823`*^9}, {3.855805651256545*^9, 
   3.8558056785390043`*^9}, {3.8558057602763577`*^9, 3.855805834499956*^9}, {
   3.855805866214055*^9, 3.855805959734104*^9}, {3.855805989934058*^9, 
   3.855806000200944*^9}, {3.8558060542086267`*^9, 3.855806108502228*^9}, {
   3.855806249089394*^9, 3.855806287892935*^9}, {3.855806319530019*^9, 
   3.855806395559585*^9}, {3.855806566194714*^9, 3.855806578364678*^9}, {
   3.856427524234836*^9, 3.8564275244594107`*^9}, {3.85642758028706*^9, 
   3.856427605867975*^9}, {3.856427640943945*^9, 3.856427736353355*^9}, {
   3.856436451725155*^9, 3.85643645204423*^9}, {3.856436482471591*^9, 
   3.856436498558977*^9}, {3.856436573286543*^9, 3.856436640642502*^9}, {
   3.856436714687154*^9, 3.856436770083683*^9}, {3.856436821104006*^9, 
   3.856436823480733*^9}, {3.85643686077256*^9, 3.856436877652123*^9}, {
   3.856436930419093*^9, 3.8564370127908497`*^9}, {3.856502173781378*^9, 
   3.8565022500289097`*^9}, {3.856502290024481*^9, 3.856502301114192*^9}, 
   3.856608047246088*^9, {3.856608078164006*^9, 3.856608158096628*^9}, {
   3.856608214271028*^9, 3.856608214402836*^9}, {3.856608253983321*^9, 
   3.856608256513982*^9}, 3.8566120192464447`*^9, 3.858067148738584*^9, {
   3.8580672028929453`*^9, 3.858067203117488*^9}, {3.858067260878233*^9, 
   3.8580672791280127`*^9}, {3.858067416202692*^9, 3.858067430930105*^9}, {
   3.85806809897322*^9, 3.858068146713771*^9}, 3.858068510265547*^9, {
   3.858766537286107*^9, 3.858766538428664*^9}, {3.869198157644764*^9, 
   3.869198188802409*^9}, {3.911033099349119*^9, 3.9110331020524015`*^9}, {
   3.9110343088142195`*^9, 3.911034308930439*^9}},
 CellLabel->"In[32]:=",ExpressionUUID->"3b175242-d6f9-4789-b037-8f6eea358d7f"],

Cell[BoxData["22.59005899397259`"], "Output",
 CellChangeTimes->{3.861092387988068*^9, 3.8610984657860937`*^9, 
  3.868966446663416*^9, 3.869063035313643*^9, 3.869198190570402*^9, 
  3.869482859804892*^9, 3.911033102805153*^9, 3.911034448768158*^9},
 CellLabel->"Out[32]=",ExpressionUUID->"4e1c3134-aa5a-4575-b52c-6feeedf898ae"]
}, Open  ]]
}, Open  ]],

Cell[CellGroupData[{

Cell["Figure 2b \[LongDash] Example with turnover", "Section",
 CellChangeTimes->{{3.8587659083855247`*^9, 3.858765922010041*^9}, {
  3.8587664079942627`*^9, 3.858766409558433*^9}, {3.858766463552416*^9, 
  3.858766475597855*^9}, {3.861174513646237*^9, 
  3.861174540219116*^9}},ExpressionUUID->"575b5abd-5b2c-4894-936b-\
dabadd8e5d2a"],

Cell[CellGroupData[{

Cell[BoxData[
 RowBox[{"Block", "[", 
  RowBox[{
   RowBox[{"{", 
    RowBox[{
     RowBox[{"\[Mu]", "=", "0.01"}], ",", 
     RowBox[{"m", "=", "0.10"}], ",", 
     RowBox[{"c", "=", "0.75"}], ",", 
     RowBox[{"si", "=", "0.1"}], ",", 
     RowBox[{"se", "=", "0.5"}], ",", 
     RowBox[{"e0", "=", "0.00"}], ",", 
     RowBox[{"i0", "=", "1"}], ",", 
     RowBox[{"n0", "=", "0"}], ",", 
     RowBox[{"tmax", "=", "50"}]}], "}"}], ",", "\[IndentingNewLine]", 
   RowBox[{
    RowBox[{"soln", "=", 
     RowBox[{"NDSolveValue", "[", 
      RowBox[{
       RowBox[{"{", 
        RowBox[{"ee", ",", "ei", ",", "en", ",", " ", 
         RowBox[{
          RowBox[{"e", "[", "0", "]"}], "\[Equal]", "e0"}], ",", 
         RowBox[{
          RowBox[{"i", "[", "0", "]"}], "==", "i0"}], ",", 
         RowBox[{
          RowBox[{"n", "[", "0", "]"}], "==", "n0"}]}], "}"}], ",", 
       RowBox[{"{", 
        RowBox[{
         RowBox[{"e", "[", "t", "]"}], ",", 
         RowBox[{"i", "[", "t", "]"}], ",", 
         RowBox[{"n", "[", "t", "]"}]}], "}"}], ",", 
       RowBox[{"{", 
        RowBox[{"t", ",", "0", ",", "tmax"}], "}"}]}], "]"}]}], ";", 
    "\[IndentingNewLine]", 
    RowBox[{"figure2b010", "=", 
     RowBox[{"Plot", "[", 
      RowBox[{
       RowBox[{"{", 
        RowBox[{"0.5", ",", " ", 
         RowBox[{
         "soln", "\[LeftDoubleBracket]", "1", "\[RightDoubleBracket]"}], ",", 
         
         RowBox[{
         "soln", "\[LeftDoubleBracket]", "2", "\[RightDoubleBracket]"}], ",", 
         
         RowBox[{
         "soln", "\[LeftDoubleBracket]", "3", "\[RightDoubleBracket]"}]}], 
        "}"}], ",", 
       RowBox[{"{", 
        RowBox[{"t", ",", "0", ",", "tmax"}], "}"}], ",", " ", 
       RowBox[{"AxesLabel", "\[Rule]", 
        RowBox[{"{", "\"\<t\>\"", "}"}]}], ",", "\[IndentingNewLine]", 
       RowBox[{"PlotStyle", "\[Rule]", 
        RowBox[{"{", 
         RowBox[{
          RowBox[{"{", 
           RowBox[{"Lighter", "[", 
            RowBox[{"Gray", ",", "0.6"}], "]"}], "}"}], ",", 
          RowBox[{"{", 
           RowBox[{"Black", ",", "Thick"}], "}"}], ",", 
          RowBox[{"{", 
           RowBox[{"Black", ",", "Thick", ",", " ", "Dashed"}], "}"}], ",", 
          RowBox[{"{", 
           RowBox[{"Black", ",", "Thick", ",", " ", "Dotted"}], "}"}]}], 
         "}"}]}], ",", 
       RowBox[{"PlotRange", "->", 
        RowBox[{"{", 
         RowBox[{
          RowBox[{"{", 
           RowBox[{"0", ",", "tmax"}], "}"}], ",", 
          RowBox[{"{", 
           RowBox[{"0", ",", "1"}], "}"}]}], "}"}]}], ",", 
       RowBox[{"AspectRatio", "\[Rule]", 
        RowBox[{"1", "/", "3"}]}], ",", 
       RowBox[{"ImageSize", "\[Rule]", "400"}], ",", 
       RowBox[{"Frame", "->", "True"}]}], "]"}]}]}]}], "]"}]], "Input",
 CellChangeTimes->{{3.850473451761772*^9, 3.85047345773731*^9}, {
   3.8504735071419687`*^9, 3.85047358504471*^9}, {3.850473628688225*^9, 
   3.8504736320589237`*^9}, {3.850473666167425*^9, 3.85047375061439*^9}, {
   3.8504737984111967`*^9, 3.850473799013277*^9}, 3.850473893919351*^9, 
   3.850473930913123*^9, 3.854000393194254*^9, {3.854001747155775*^9, 
   3.854001780615735*^9}, {3.854002058191887*^9, 3.854002108276339*^9}, {
   3.854002159858377*^9, 3.854002160939437*^9}, {3.8540021993574038`*^9, 
   3.854002226264398*^9}, 3.8540087905526457`*^9, {3.8540820154493837`*^9, 
   3.854082026092031*^9}, {3.854082581374454*^9, 3.854082583927875*^9}, {
   3.854082732026627*^9, 3.8540827323078003`*^9}, {3.8540884452734013`*^9, 
   3.854088473393852*^9}, {3.85408855121443*^9, 3.854088724038815*^9}, {
   3.854088767383148*^9, 3.854088767725636*^9}, {3.854511050006937*^9, 
   3.854511075476551*^9}, {3.854511135016564*^9, 3.854511296024816*^9}, {
   3.85451132758993*^9, 3.85451135530822*^9}, {3.854511442673311*^9, 
   3.8545114463740587`*^9}, 3.854511492711563*^9, {3.855663673937875*^9, 
   3.855663796944561*^9}, 3.8557459884345827`*^9, {3.855746034921996*^9, 
   3.855746050666039*^9}, {3.855746699154697*^9, 3.855746699659809*^9}, {
   3.855805427585524*^9, 3.8558055374686823`*^9}, {3.855805651256545*^9, 
   3.8558056785390043`*^9}, {3.8558057602763577`*^9, 3.855805834499956*^9}, {
   3.855805866214055*^9, 3.855805959734104*^9}, {3.855805989934058*^9, 
   3.855806000200944*^9}, {3.8558060542086267`*^9, 3.855806108502228*^9}, {
   3.855806249089394*^9, 3.855806287892935*^9}, {3.855806319530019*^9, 
   3.855806395559585*^9}, {3.855806566194714*^9, 3.855806578364678*^9}, {
   3.856427524234836*^9, 3.8564275244594107`*^9}, {3.85642758028706*^9, 
   3.856427605867975*^9}, {3.856427640943945*^9, 3.856427736353355*^9}, {
   3.856436451725155*^9, 3.85643645204423*^9}, {3.856436482471591*^9, 
   3.856436498558977*^9}, {3.856436573286543*^9, 3.856436640642502*^9}, {
   3.856436714687154*^9, 3.856436770083683*^9}, {3.856436821104006*^9, 
   3.856436823480733*^9}, {3.85643686077256*^9, 3.856436877652123*^9}, {
   3.856436930419093*^9, 3.8564370127908497`*^9}, {3.856502173781378*^9, 
   3.8565022500289097`*^9}, {3.856502290024481*^9, 3.856502301114192*^9}, 
   3.856608047246088*^9, {3.856608078164006*^9, 3.856608158096628*^9}, {
   3.8566081966963377`*^9, 3.85660820842907*^9}, {3.856608262185635*^9, 
   3.856608263084001*^9}, {3.8566084562694798`*^9, 3.856608457158085*^9}, 
   3.8566120279429483`*^9, {3.858067220870755*^9, 3.858067221095845*^9}, {
   3.858067307979027*^9, 3.858067308191226*^9}, 3.858067440595007*^9, {
   3.858068163503828*^9, 3.858068164681974*^9}, {3.868966659062933*^9, 
   3.868966666000845*^9}, {3.869026173263562*^9, 3.869026282157642*^9}, {
   3.86902633284729*^9, 3.869026335682835*^9}, {3.869198196704171*^9, 
   3.869198224946409*^9}, {3.869303281552582*^9, 3.869303284169785*^9}, {
   3.911033107971862*^9, 3.911033110357089*^9}, {3.911034311008155*^9, 
   3.911034311050839*^9}},
 CellLabel->"In[33]:=",ExpressionUUID->"fc2d7958-3ca9-4ce7-b16d-4c0a21e0469b"],

Cell[BoxData[
 GraphicsBox[
  InterpretationBox[{
    TagBox[{{{}, {}, 
       TagBox[
        {RGBColor[0.8, 0.8, 0.8], AbsoluteThickness[2], Opacity[1.], 
         LineBox[CompressedData["
1:eJxTTMoPSmViYGAwAWIQrdT/d/E8uY12DGDwwP7UxNuFL9Lv28P4XnvZ/Z6l
v4fzz/KacbLEMjjA+E79rgeW+3PA+an6v3gNeQXgfF/N1I9i7iJw/qYrtaUn
LSTgfGshrfUs9TJwfvrvSXOXRijA+fnHnhuv91WC87ui2FT/5qjA+cnHq9MM
M9Tg/IPskoHZkRpwvqFgw7SXJVpwfsJnWx2/HB04f+G8ozLfe/Xg/M19Vrcv
BRnA+SW7bAPm+hjC+ftPLf3UGW0E52e6W+7NjDCG8+esMNyanWUC50/8vLex
oNwUzn+2qrQso8gMzj/iNmlGU5M5nM/of+tRf4MFnM/guI1xQaUlnN8h/t33
UrsVnF8QlXzoe7M1nP+w0STFfqoNnC8yeeatzoW2cP4yAa3K47PtEOFVJO+q
vtoezp+nsEDGNsQBzt9b84sh4wKCr+jN/kc53BHO33Jes/vmFQS/59g/A4VY
Jzh/cvHLrIQ7CH6NqBy/UqQznL9Sk/VUyQMEn+0Lo+TBOBc4f7nBxrp5zxF8
zaRVfn9zXeH82547N4W+RvAvLa7StS92g/N/bA60UfqE4P/fUbS1Lc8dzvc2
cHOt+YrgH4/Vz8wu9oDzrdgDNmzdieCv21Dw/f9/BB8Abm7tSg==
          "]]},
        Annotation[#, "Charting`Private`Tag#1"]& ], 
       TagBox[
        {GrayLevel[0], Thickness[Large], Opacity[1.], LineBox[CompressedData["

1:eJwV0Xk0lmsXBnCkSFGKQqJI0TF2HMm09+sdPCWSkHk4yCxDyFAhpSJDczIk
Q9JgjKMyT6WjooFQkXifJ6lIpmP4nu+Pe93rt9a117rva2/++7C5Ox8PD08V
ff5/yyXP52TKlBjwlIeeqKPYBpWCSrJ+nslw0Wy8LVZ8C9QffZCr6JkF49fv
BYqJakKLeqDHMs8iGAw2U00RZMHTxE7it0ct+E3rNUtPH4BnOiervnm8hCaF
9G6J967QltobSHp8AkvnqN2yt4JhT7WA6bDHD+CPSbcSNz0J7cJay/kdeNDs
m0vt67aLYJjMrru9TxCrnEsu9aVlgLvarLCG8GqcKj/+YbVALpgouY+tMxJD
tedfvFi+hVD65ljIM20JtOkSGB8oKAbdNduL+E9IY2b7tJfBiofg8d+FjDzr
Taim8apMZOsjONzC/bPIRA6LMdeJqKuFc7bLFOZ9t2D3xvnnof6N4NoaeUjD
cytqiLqKv+C0Qr2A5H4fG0XsWqrlWp/4HDREo69QR7ZjqMOfpfn2r8D5l76y
qa8yrm+b3RG+0AnZmc3SU+dVUbxko3vC0ndQlqTT22mujlIqlpIfxd/DkUf6
Zhl7NTAgMF324M9eqG3LGz9rtwMtVK3FV/z8CF5Gu6q9rP9ExUWNj2HP+iG9
QOOhj7cmyibmn3ws8RlSf1XHBIT9hV6+mcl5BoMwXBgS6hmkhUoWGQ7zal+g
iXPhWmzsTvTn2/yucM0Q8O7r+ZwcrY0bnENv5rcOAQ+jgvdm+C7UakznV3Aa
hjPrp0w643WwLu7ohxFqGC49fTrYkKCDqUT31qaRYcgKTwsvS9bBIvsMjRuj
w1DRq5936aoOTpS6JrHHhmEoK27O6rYOHlP4Ep4wPQyGimvu9rbooM/p7Md9
y7gwp60iOLRUF+3reheuy3EhwNa1YeqkLkbP8M7ctuKCSNbXfr0zuvjaxb/g
oDUX7g0GLsYk6qJov+X6ZbZc4PpG6628rIvHrER2OjlwwfFERsWmfF1MLfe/
wufGhb25XYW7n+qiRcyuqyKBXFD8bnzxxko9LG/JzWGc48JAjKYbXNZDeQXj
U4wqLmxdJ5IUcF0PZXR85bIfccG7kFuZnaGHMR0LTxYfc2GiM20Ff74eWh1n
jlbVcEFwC2/Z0wo9/JXcZSLXxAXVlnZe82495E1Nudv4ggsRQh5Zbhv0MX82
5InJIBfELl7vOZutjw4DoRvylpMg9HZtR1CePmbHe3c8FCKBZ31Sq90dfez9
lfC8eQUJo2mx5Sol+ljU7Jk0KExCyy2fpI46fYwcXLBft4aEo6X6hpL9+gi6
7PM2UiR86Bi4UyBjgHvbX8bZbCchf/X28NYbBtivoE/ZECSoDttM8980wGJm
cKP5bhIqH58NM8w1wFnby4N79pDw9BAVUn3PAGvUmqa095Lw9UlBUFm1AYac
7j2+0owEFa9tvlmfDLAtwSs69SAJ5fVbnMLkAYNmdEXXHyKhPkiWve0uoMOl
ijDlGBJmf/9IkS4ClGuWURylrRle1ydaBshstTS/H0tCwQmXI3OPAFmj18SV
40hISczJ6WgDHDph5iIfT4Jz/ja+qK+At594288kkrD47aoTKYZ4PirSmn2N
hMxNN6X1LRCJmPHWgPskiJzTeKpihThakhu26gEJJ341BMtYI5Zc3Pz4Pm3n
lqG2RTvEByZ3F8giEuR8/whvcEVU6DCJti2l+6qseGsUjOjfSBQrVZLwwLQ9
yfwCYppKRVtEHQnVUbM8nq8QXX4cqJjsIGGyaPhnbCc9fz+EjO8kQX2wsz/j
DSLD6UqRxGsScnffrXvdjTjWo7ig/YaEc+vso2EAcc+zT3lH3pFgVVy9uG4c
MTCF51B3Dwk/BqMXmtcyMLHG9O6BQRI2GwvMyR9kYLTUPQOlX3R/b5mdUjYM
/I1636/T5jhFF4jaMdBYJN1MaIIE7+AZi0VHBtZXXFb9Srv8xsj9nkMM5H5f
sMifpPPfXjqlhjKwIGrd0dWzdP78tcaFywz0X9MScZ+HgvKXSgnv39D5JZ9i
xYUpSJGvz5t9x0CBQ5d8omj7hFnXbXjPwJMCQoKDtOVk4387fGBgbc1ahyIR
CpL9vzh9HmLgqZniY6zVFHgLZ2mOTDKQFXHhmfNaCjYZi32ckzDElKM/V7lK
UpDYsqC+ycEQ+xzebk3bQgEGDmtsdDJEN4Yu31faExte7JByMcS45XH5uxQo
sA/M0BRzN8Tuees93bRVpPW0Bf0MsT/IeMnabRS8CAyHn1GGyHd4u/1xJQpW
b5wwqUs3RM/9jv+oqFJwMZjydu4zRI9fBiOTWhREicuskrNhYpDUgJwCh4L2
kuW2YMfEmsnUUy60ZUx/59o7MNF1r86TDNq1p//VuerCRNuls3niRhTwTUcc
WunNxP2S4/5LCArie7qqJyOYWHTJbeLdbgouZKX6Pk9n4sfRrFuOJhTcUVra
dqSfif/Ka41NHqCgU5rxn99nJkaS1ygFCwrmVh1T9vjCRJ/KbQ0WtE0nJ5Js
SCbOzqwTK6U90fDlgMFPJnpQwfo+lnRf9k0fBHhYyBs4VtllRUF30smxNFkW
hsoa91y3oWDZBK9kvSMLl49bclodKZguvpb0xZmFyguD2uO0R/zU+AVdWWi1
4vuKjU4UvOLa/zD1YGHkqxcHgmin9VY29x1moXy6mt8GZwpUG/2CpqNZ+Inq
fO/hQoHVhffP1XJYGD/c/NdXVwpuq5ccz+SysEN6oem6JwX+4mMzlRQLJ244
9z2hrTmrHtIxwsK7Ccd7PtGuayz24f/Jwsu3NRMUvOj3WxVbe0+zsEwvpq6I
tuCxoh1ay9l4W+vguVpvCjyf3R9u385GUYMOiXZfCpT+LjSd92NjQWHMUE4A
Bb27q0otR9i49IyM4lgoBYb7cq1DRtkoNd+4SyiMgkKL5IVLP9hYv/3PXfK0
I5zc97z5xcYjUnm8lrSlQkQ/m8+xUUvL4lElbeubXqJmwhy89rDlXfhRCt5N
SgbsUeOg5dsZybFwen85ESoQzMEZeRXPB1EUrOGpqNIJ4WDmwMbRetoH7MfY
WmEcrMl85/aW9hsxT0eVSA62xjUrz9HuOmWZvOEkB53mM2V3H6Ogz0N9bOoC
BysTAq730x76Y7i8uJSD1Q81pJedoPdXtl9PbpyDC7cSZFViKFj8J+jhaX8j
rNmgvZobR4GxOocd9dsIF4SCB03OUMDz9i3vkSkjLP1gHGpDuyLcvcZnxgh5
Bdx43WnLNcbttJs3wq0pnjxRtGctG5V0lhJ49ZPDrTu0CyNRZFqMwNL6gogl
ZylY3qrTFaxJYIqkcmYJ7VYHNS+fYAKHDmv9M32O/r+r5+OMEAKjw4NzlyRQ
4OiZLfwqjMAnqfFnRGhPBq0t1YwicK/EPu0ttLecmZqdjyNQI3fNzn20o0tr
E1OuEBg5dacih7aOgFnxwyoCZ65MfuEkUnB65Vk+8jGBMeIRXWa0O0QbLKRq
CFz9MaHBlrantObM8QYCj0YExPrTvqohYUg8J1Bk4/s7l2lP2PW/7ukjcGyU
N/0zbXSR3Cr8icBsmyVS32gnHDI/CgMEQtNIym/acoFN0rlDBEY1xnsJnqdg
/+kCd7/vBF7Kj29RoZ2eMFCZ9ZNANsd+5U7aZIqUUOc4gQeBZYy0o28kPtCa
IrDb263cnPa/N5t5vGbovspuf7SjvT5/wfzGfwQmnhTjc6f9992dee3zBG50
L5bxp/2gOGBqcZHA4cFozTDa/wNAWJTm
          "]]},
        Annotation[#, "Charting`Private`Tag#2"]& ], 
       TagBox[
        {GrayLevel[0], Thickness[Large], Opacity[1.], Dashing[{Small, Small}],
          LineBox[CompressedData["
1:eJwVy3k81IkbwPHRDrpkiRR2iS2xCiVh0/OkmXxLyJdhsJVYzUyODDNSZB25
yhFpkKNs6aCQYlbWrUTZkI4lLx0Kmd1x5DczMmv7/fF5ff56r/U7RgYsolAo
AV/7/w0y5VeKv7+zY69ZQ9vCghiEi431gtmZ8FBoyt8yLYaWyIqrG9iX4LL1
33zuiBgemnNZSuxKiBxI9lneKYZHaX3ELKsJ4p6mhvyRLYZO24Q6EespnB/2
vvXFSAxdWYPcMdYwvHUqcbnp9Q/sbVB2/sgSQ//Y2YKUlyKwWPCbXTUphnHD
l1HKj0WQpn/oT8Ptk+AbaZOT2SgCnt99vnv7JCQPrqXVl4qA9jG0vaZ/Cjam
C2J/5Yng3d9DhyNnZ+DqHWFQ9UoR6MuFhXIrKThRA/2imRPQrWK1hHqAgoYG
rNgS2TjYZ9Kbr7ssRoana1dT9SgEmM2pWKh8iwhL3/e0fAAn44CpVQ4auO7L
mdXeY++huv8Uv9N6NXrUxo7uOvQOflI3qaT+qos/Xp9lwvAbYH3JLipl6mN2
8ZjnRdVhOPZwdEulkwGO7ZJtNWp8DWe8ldbJg35A9xcygb3/APh3RB2xYK9H
YWP10O/Or6BFeY1roNcG9FZwHynyeQEWarGCcZ4J8irVlXrd+sF3xs7UOcgU
HZ0yRtzj+qCk+IGuJH0ThueeetRc0AN3M2wH+0hznF9zdN+Tm93Au2+3v2if
BbILHx3RTuyCpq7S6VSfzcic6B5SJDuA42DTwGFuQcNDWTKd9HYovGFRE3jU
Eh0TdTkT3S2QNdMQF3p8K3ocHLLWa2qEj2X8CHaYFeJkQFZS5X1o352dFx+/
Dfu1uc0rOmtBwWXgXWasNTZLPTuNcu8CZWetwuUTNhg6aGiT/6oKUrQkTn3J
trjtR1GxdfItCPX2b5Uk/ITrpC+blvnegLdxlr/Ahe0ovLX3kzzhKmiczx9I
LbFDyb1MTY5jCVz71uRER8EOzBCaGm+MKIKWMD26UTlg7Yf20NX1eVCsf1nX
zh1RSJjm+c7nQEP0HIXdgyjoVxu+P5AFax2V5w09d+KB9sGaiul0uPfU+Oxf
/Ttxf538pCorFdIe/muuf8AeuxPGyuftEuF8+PhR39f2qHNRZfNSaRxEa36v
auC1CxP36cxTYmLgprFiF+/NLvwuK9laLf4EKH1WWNNykIaCThOtFbl8kFbl
ZYz40jA/6rugiGQ+TASbURf70zDkjmB6/DgfekZ/FjuzaLg2Z4g/zeTDxUHh
g9fHaNhT+k18ig4fNrUFh0ljaciKHlFv/Y0HHtl/PTa7QsNlyhc2WNWFw3Xz
OzHFozS04p5OjKGGQYjmlEw4TkN6feGyGgkXLOfM+b0TNNTReVbw+RMXmtuq
AqmTNDTI6WjJ6OXCK48q5lHpV39PJWLTJS4sPlW52WoJHXGKor5qOxfYnbc/
dpvQkZ+oed07OhSM/cqc5cF0pKaXHn5hEgKDe+qqGRN0nC2rpNhkcKDvysmN
EL4bmQH2f1xgBoD0rut2g+ndKJKuG5Et9YOF38NqkkIc0EQt8vSf+QfB0Xw3
PXrWAYtvV1iSAi+gPH+uwJM44KcpSQ4mekHtiYDGQJkDLto65WrL8wKDttPb
fOQO+HR0pMWF9II5RpuxrSKBdfs5+QqqXlAWhSukGgR2NqgfOnmGCUs6bF+G
WxJIbGE3Z6Z6QscBM05gOIGtkUu+eXKNAer+7PoiPoE6V4y1bgkYcJBdotJz
nEAbeL8+L4kB/wtbWW0ZTWDSHouVOUcY8EOKZE5+mkAe/5KmthEDYqub0s4J
CHz1XkvPs8wdbJX3V9XUEZhQm3775zo3SFqeumisnsAQatBv5WVu0KvW6q7d
SKB1x54UxUI3YOtaymJaCVzf2KA0EOMGuRar7YnHBEbNFomodDf47PPm2cBr
AuduzuzzeUYCHl6zXmWYQPnJ3FTGAxLOHiEj4S2Be5YbWnkLSTDgtute/fDV
x5c3xheQ4Jp0IyD4HwI9duaVu/xCQuHZt8JLkwQG5p1LLPQgYeyc9tK+aQK5
z0cyZggSYgvSKqwkBO7Q8FFt3kjCk8sPKBwZgWF63hFb9UnQuvYvWfCFwBjD
Y6J76iT4lW8r7ZYTqFGawtmhSEJFVahkYYHAdxsufOiVuMJ/abvzQA==
          "]]},
        Annotation[#, "Charting`Private`Tag#3"]& ], 
       TagBox[
        {GrayLevel[0], Thickness[Large], Opacity[1.], Dashing[{0, Small}], 
         LineBox[CompressedData["
1:eJwV2Hc81d8bAHBElCayysi4RqqrgYyeBxc32lMUSiEjO5FKUUlW41uSUZFZ
RpIiQsi9XCEyPipkFRGyye/8/rqv9+uMe17nec5zPp/P2pOu+0/zcHFxPefm
4vr/r1zEXEKcdPZ2rj8jpvRTF7bnCajIuDhEgLLypl2nRY9CyfmMRGWHeNhU
fTvIfskZqKC72y90yIQtuUyN4snzUBlazxyzfw+3ArrK2uuCgaUd+HbA/hN0
Bkcetb8WBezblHuf/Xf4+V/BGqXhZDAt5N/dYz8E2iqc85Mtr0F9/uSY6J8h
CI47Ud+wOQ9CZa1r5HX/wOb7NnkOYXngdTLf+2DZHyg9vE/rDbwBRo9bWW7D
MDyV706ae/wWOn9/PXF+bBQC5JcVWR1+B7JzeTFzGpOwp+v0EqWPxcBZqrGI
9zgXdm/zuS7zuBzqzYSiavy5sJdzxTCktByabw7SHsZw4Xs9xizVVQ5dfMmM
DW1cWF/0PHOLSgXMzokFmFtyo/L1k3qFWRWgOjg1/vwoD1YVHxnSKfgIwTWF
XYcO86JCyymWVxELDCKMipP3CODtcwqMZ1c4EGD6KrX+rAAavt79ixPLgSI+
+btzYQIoZXEpufMtB7T9uewOVAuguAvfo9phDmw+UyA4z1yElJj55/c2NaBg
qH7ksMFiXLJde3Bc+xMsnFgzyLt1CZY8DBqNdKuF0xunl6ovXYEdaTrS/jN1
sJO68UxcegW+7qF7GQjUw5Ybq/S4Nq7A9HcR5f9E6oH3O935094VqKrY6Xl0
Qz08Dbdnu9xbgc6O+lkPbOrh+++G62mrV2Lp7Tu9uh/q4ejzzHl5VSFcWjAk
tu/KZ9ilcnpY1EQE97m90P/Q0QDTt7wLvh4WQUnZjoNX+hsgZfDatUQ7EZw2
G2FpjjUA76skiU3XRbBUg6c3TKAR8rf36e8qF0HORjXT7xsagXbQ6U6g4SrU
s8qLl/BrBK7L7pv/gChOpNzy4hH8Ai8bLnqztMTxcqz/KxBrgpRrp0527hDH
FrsSZpNME8RpmO2ZsRDH/zy35dspN0FIlLjK+ovi2PjlC7hsawLbYzltkSXi
WK6/R17CsglEuvoMzU0lcPk9v7zBmCY4N3pAqNdSEiO31uQmSDaDc6L2/Lyz
JJZlDEnqyjXDyUNrB8QvSeKL0pgX1SrNsDtvsNz0sSQeXrXp1BetZlC6cNM3
o0sS+9o994ceboZmnvft3i6rMaAvWSQoshl0hFQzeS+vQf1L93Oy/zVDDbcF
ixOxBouVEnu38LWAzfDNH/cfr0FjpxROlmALBNX+FFMpXYPNatW5d8RboCY8
NWAXnxRq3uaVm1cn/QVV9t+/JYWPH5hXXLAl/XmVx5SipHFjUXr9spIWEP17
ZPlwijRyFbLo6RUtkPLjhkr+W2nsHNA4i9UtwCntPb6TksabQW9uHWoi/a8k
V7hJy+BWEWcP1d8tkDpHi3qbKIOBBfSJy2KtYD9zJ/aZuSyuPSQ/02HXCvd2
D3zwtZFFd4dhSzOnVih+YvRrl4Msdj/yTM5wbQVx5qTGuI8sNtwJ57Y93wqV
947XGj+QRdFl41+u3mwFlQ3KC/oaZVEv0ehFfFor9NsUOqgeWIsnJpdqHOgj
41+JRvyzWIti2sUWM/2twOB3y60/uRYZrv0BsUOtEPNCjueCx1o0dlZp+DTe
Cjunbzyqur0W2/KfJw/wUvDi7v4a59q1mDUlHs4vS4FrRe/mzF1yOJAu9bJi
HwXF+NxJ7bAcPuV92Dx4kIIVBW4JqVZyeD25YtEKcwqyMqeEEl3lsCrRJELP
ioKRKMGRqNtyKOLM1DVypOCc08asq41y+CwhiMV/hYKK7tHe+a9yKL+kc7w4
kAIxmzcyF3vkMF1uvY7ndQreHNSP8JmQw5pNjwQ/3KJgSu/AWWcJeZSv2d6x
/D4F/it81A4fl8dV9j8WW6dSUB2ic+rzaXmUlmrhSUunQIqPK2bvWXlc2j0h
NfiCgqKpYEGzy/J4N/B98YmXFHD9iP4FT+SR6f2vejyfgsDcohSVbnkUlZLI
bmZT0LAxsD3ptzyO3DDTfl1NgUKaibjCuDymHOb7G1pDQVlc7Q1pfgVcJ/l6
VrGegoXBnXbCKgqoKRzrv7CFghCLhYpzzgpYEs2/4Go3BdvpS8Z/eimgx5FN
Oa09FAzzCX384k/a1W4HrO+jwDxb6kxWqAJ6N/3wLvlFgaLA1he2zxXwu3La
96dDFDR/1b6095UCKicZhFf/oSA0B/fovVPAmylcNn+GyX5b7RwWrVbAmpFu
V9pfEq9c263sfgX0Fe44tHOSAq9bZxbmjSqgZMjyTSZTFCidcG1KmFHA0Cgf
Td1pCsKXXPC9KKiISUL8pSKzFFja3imkr1PEFfeejVyep2DZtqhwqc2KeLdD
butOrjYoXRZnvVhHEc+O/EsR4m4D5fxU7i5TRfwz2q0cztMG4ytKjB44KmJg
+PAz4GuDtJ4K0SAPRZRb3hvxlfj4u+peNz9FfHrJJsd7YRuU2TffNA1RxAXF
w2n3+NvAR++bheYdRaxoE7qyWqANVIW71ilEK+KGS+x7McS3i4Y4c6mKmNa1
3DdsURsw7o3F/cpWxCd/k8zmiCfPzLg2vVXEeelea/vFbZAO3PplJYqosajx
dRWx1Sp+oWyWIuaae+9TFWwDof4lP2LrFHHwZTU9kLi8WOhVSIsi7i/8fugL
sZqz9OFTPxXx+Hkzb6clbdCur6C0b1gRez1fuL8gviumOqk3pYjWuV/zfhIb
/97IUuWmoWZnO1N2aRtMl26NFltEw+/xBYr7iDOidJx4V9Kw8q7HHn/iE2f1
dYfFaXjKdvHHJ8QiDJOl32RpKPfqRlgJcaXErm9sZRp6rxtKoIj9h/Zn5tFp
WH3WSPAP8cZy84BELRoeeRVU9o+4M9pq322k4cMNobX8y9rgvtspuUtMGjrN
5tEFiXcYO4467qWh8b3zPQLEs6vdyo6Y0/CJ8/ZRLuKsYe//GDY0HJnxNR8l
89l+vGCn7kDD7DePxNqJT+nSdo+70nB5xYnCj8R22bVbC3xoGOm5djKV2J52
QSrgMg2jureyrhM7PFLkM7pBwzCcVrcidlxRO7AogoYNKazNdGKna34NNfdp
+Nlg/tMs2T/naYV3d+NoOLRpnL+M+KzrpwTzJDI+dtHXa8RuXb63pDJoKJx8
b68BsftRBc/OXBqJx4jtFImXR02NRXIhDV2UL4mnE3sZ+ho4l9NQ8Ocd1yPE
597Iq6pzaKjUesvxH8kHn/U1K8cbaEiTLVv8mNhPTL7jchcNT+ha42eST/6h
nErGAA3PWJ5vPkV8kft81qK/NPxpo7d6mORjQH/15bsLlLAvSzNpiuTvVRsf
e3NBJdzEkB/2Jg5sXLtHSlgJQ/YoDQyQfL/+/px0spwSTlt3T7DJeQjesnah
s6oSfn1xSHAT8c3Uqt/0TUpoy2fWcJe3DULvyhbm6yvh8En1UJMFbXDHnm1Z
Y6OEip+73rqS83ivzcvwroMS6p7xjn9Ozut/+2TWmbspoZzaKaOufxRE6XhN
d1wm41mVTYZzFMQtl344FqeEGd5b9cpIPXgcVBmQn6SEz1/67Woi9eLJlIfD
5Qwl/HA7XrV7goLEHx81FxUp4U8D7gPDYxSk5bl/WfNVCUtYnpFVpP48V1tT
1NGlhNvc+HRzSX168aTiWdIA+f96hw8PSf3KurXamz6rhEMNUi4HflPw2rpc
mLFaGdU2RtrcJPWvhF9in9NRZcyfWeHI/Y2CnoQNpi0nlDEhL/WHXxsFS5Bh
aOKojNa16z0HW0m9PO+6Vf6CMjonBX790ETBUF+5BBWjjLc/asgp15H6z/bo
NG1XxrGf7lebSykwsAum3vQp4+ePx/z+FlPgwBPXQBtWxge6SlmL31PwSptV
wcOjgouCYjoUCygwS5dJz5dXwYUFn7PFcijwDa32VLVXQdldNbn9T8j+KXc6
R7mqYHrYyZnn8eQ+KJs4vfC8Co6y2jIdYsn9OCdn3hmsgr9rytw/RVGQ7OKr
G51G5tPZkGkRQUHjbhrf4kEV9JcpLnK8QIH6yoD7P71UUXT0rUnwHgryBZqU
P/qr4oG5OM6nnWT9XBsKEoNUcQ19f4uQKQUHh6jv1vdU8SRDPfwWg9yvHE2V
LzmqeOTR1lKTbRS8uzlUUDqiiqfiPcZ/r6WAyWPd8chtHUrbZQfx/2mFuqlc
T9/z67Apq6imfKAVLIaXLDwSsA49rQIXBvxsBaf2fFWhyHW4Lt14V19nK4QX
iXoFZ67DG8EQHdzYCg1+NQu9B9fhToPdxoL5rWAzqqe221kNY/vO9akHtMJS
Ia7aBi81jFb7vk/BvxXy6aWelhfV8OuemItC5PlG5KxxgUO4Gjb82UvvJM8/
lX27TQOz1DC7zChyj3Ur0L9ZO7z5q4Zfxs4m2+m1AhfrSqLcxfXI5Xi8M3W8
BZ7Ela+ZCNuA3nmn6nOsWiAnXJuq30/H3nLvYp1VzeCVr7c3dqc6WuD889Wc
L/Ce/WzkpuUmnKOKZ4btGuGMybbCM+abcfX+z8ZXaQ0Qk6Ke6+S4BVc/U2Dc
7a2H26OFV9x8tuKDT7eEftfXQU+a9zkHDw18RDk9lv9bC4el/n1LOaeBmcck
H6f8qYXyiOsmP/00sOdItDj9dy0kej0QdwzUQN5OD3fjnlo4uf1tvtM9DVQw
NcyKbK6Fb3Wz/86+1sC2OztqowtroXEy8Ib3tAZ5/lacDLhZC2XGd6KuXtXE
s6+eJNgp10K3XQHH77omFt8XbXilWAsLb3TxeIZoYsLMwzle+VpgftRwsb2j
iWe2aWulS9VCtQmlz3iqiSIzHZuWC9fCZ6ZCP1+pJsZGvOp3mCXvmaav9W5y
a6HRmgfdVPon4N7T2hkRoIWbAv0e1q36BJVFh+S9grSwWNrW3WPlJ4jcUGdr
HqyFZR9sHosu/QSyyyq7ZCO1UMJs3awD7ydATm5PdrwWam4dPLd1tAYCzG7/
+lykhbEGxxuc6mqAi8kcEZvTwoUxTi8xklj/Nfdj323owjezV0asBiwYvezm
i9twfXbFLy3hGnhlIn5v5dVtWLs2ovPQ8hpw2O1HCwzZhk+sTnc+5K+BOsvt
ZnaPtmHK473fd0xy4Om5intqhdtwRswl06SVA4znX5Tecmlj3NHJl6mPORAs
NrGr/oY20jtPnryqwYF7lZU/Sm9pI+PFQdn7mzkQ7xvtmxOhjc/TD+54TufA
a0rv2b0H2ih4Y6zhuyoHuuODZg8na2NXiVu8rQwHDJSF0qkKbRwZVvVpE+DA
rNZ6gW4+HQyJ+9t7/Ws1uFnYlk4E6uDIah6142HVsCz+V7tusA4GQ+GKqpBq
eP7Dff5KqA7+CbxvphNcDb3OAbpL/tNBwUXeBXKB1WB1Ofa1bJIOGm6LNV3q
Ww07E5vSdlTqoHWz57E9p6tBedDs7qMluvieTqP7QjV0XNlyCv7TRSxGt+mp
KqCJLgt3e6iLw8LawpMTVeCY1pv3JFYXPQZPXZ0Yq4K/9dGCvEm62FIn8n5m
uAoEFLhzKl/rYucNxnWJX1WwoYLDvb9ZFzWtpIZSWqvAb7F9/KnVeugifZWx
pLAKRO4+bL35RA+ZYcU7b1+vgsWNwnUez/QwSLQie+W1KuASC/9omaqHBW/C
Dt0NrILf0Vdfrc/WQwfR/oPRAVVQ8dQpvK5YD/moe8J5flVw/qWegUS7HlqN
dj9Rda2Cr3UdqSnS27GdS1l81LwKklao+n58tB2v1XXn1m8k6+s5Osn7eDt6
e3rFBGyogryCmz4Gidtx+WLJ7I3rq6DS7qd34XPSnmNqc1u1Cn69S/HIKdyO
QaZJeScVq2D9GSXn+O/b0V3xzCHd1VXwqkTB2kce0KqoOvMDfxWUeMgYKaWT
tF65VLj/Bxumx4Yi12QCmqX+3DPYyYYtvsVtK3MAmUbHj410sCHl8gmv2XzA
4CmLjtnvbIgMTUioYwOWW/wKXt3GBpskJR7/X4AyeipvLjWwYX7ggXWfCGKr
Q2p3Uzkb4mQfr9E7SMLnTudkpbFhWYh65frDiI71rnU9qWy4PFrqKW2OeN1M
9ZwUsU1FN3veEnHVdHtcaDIb5JzX+ZbaIha6CFh5JLIhKe91o4knolNzs7hl
HBsydnPC999BbONZURV7hw2F/tNcDrWInfw1bI4/G8Yze/5crUfcEObSKUFM
/1HfHtuAWLXt7B27C2xI3JFe/LkZMX271ltuPzaEiB4LgA5ELlfPleDDhsNZ
hfOiI4hP7XZ7NLqzYehHwL9yYX08EhIW5mLPhrVm/LPyR/Qxp2VYgn6Q7F+j
Yb3kUX0MTV4glHKADcbWASkrLfXR3znBU5bY0XPq4LyVPpYXG3gI7WfDq0f9
L1rt9HF509SBmT2k/8An69vn9LG3VfhEuxnpHxb14d9/+ihkyLQZMyT9P6nc
amnQx0qRhlmtrSQe8iXPpr/o4y7d+47vt7DByce8eHWLPp6ZkdQzJpaTuTF2
/Ks+2t4SWn5oMxsiznZZd3aT9nmj4z7qZP6l8Vv6x/WxKV76SM16NsiaiXyb
FTdAjQXRth9obAit+EeXPW6AO7kGHuZJkMC796hLWRvgB9W5DZbEf1fXbJI8
YYCXWN6L58XZcMw9dovIaQOUD8q9a0K8fo2uloCLAQ7Wiv2kRNlQ4+4Lf/wN
MONbhvNKETaskPq7qzjGAPlM6/QzlrHhrudPR5s2A3xr/iMzgZcNksZ+7ge+
GeDwyrAsc+Kn4oLnjdsN0EXlRN9S4peFatfUugzw84KG2fML2FDL7xY/2W+A
lRZjOft4SL7FjH+OnDFA/q0Zm5dysSG4bIFeiaQhmv4+xkyfYYH/KunlckcN
kVMQ7XxhlAWc7EUWYGmIcfcH0jWJpXePJR47bojzitdl/46w4P31au0HJwxx
F199igsxz6Sf3RJHQ9TVjqLbDrPgRmtT4bifIcKHstEjQyy4E3/buSrGELnl
qpXt+1mQqsLH9mon7Vtss4W7WFC/Rn/GpdMQf8fWZH7/wYLZ5RfV7LsMMTid
8zmdePf43/CjfYbY+FQ5lEH8t7TrwPY/hjj61qXAp5MFeKzsKz8XAynT8dmu
dhY0hwcOR8swUH522f7WryxY+JdbosSKgSEdg96qzSyYzIoK77JhoMvq5Wdm
mljQ77KRV8CWgaJSOQHVxLW9x4Z22zPwbN0qKVfiaCqvvM2VgeChzv/6Cws2
fHDxmAxgYPQWqWDTRhYcvtNStTGBgc8KE3zC6lmQTM++FNfLwA1nqAkvDgvO
rhqeyvvJwP1psj27ibdM073r+hnoq6U0rExc/CHLifcPAxcqyhz/Wk3WfzjL
3HGSgeHxpiEmxAIXMzdpLDLCL1LCtLVVLHBgvejhqBphhOXVj32VLFA5mbZ7
zsUIld97rCgvY0FlrHbWiKsR6hzISEgmtmthr+xzN0L2+/NmIcSJe/sb6r2N
sMP/YvMeYllQs0y5aIRZXHE91AcWiK7JsD8QZoRRs+PlE6Ukvl+yA1KfG+GG
CROl7SUsoHa8fXmo3whxbeAFnv9/392TaO792wgvBMW86C1kQdrBiH/3hozw
0utvo9XEftanTRtGjZA1EfPuAbGk98rO/bNG+IlPT28DsfnjMyv3LjXGNzwD
A1bvWPBlXMLNdKMxguT3+zX5JD8S/NaDpzHesLMQ6MpjgRDX67fa3sa4MzWH
+Yn4wLFhIw0fYzwvG/Qgn7hBxMFq/QVjfKdsbXObuOnaoYjVgcY4sIgTC8Rt
9vThiTvGWHl4QVHcaxZ0r+t5lfXSGFVKo83sc0l+5OzTlRsxRqU2jJbJYcES
LY0a4b/G2PnC6eoyYtl3kjZ848aoNrbl3NxLFjDLfgT2TRljZmVAAEX8sMG7
KoPbBA1KlslEEWuPPbTQWWmCmr1h/sLE/hqd5w/STTCG7n9FKJsF8288cq+f
NcGex6Jy9EyyvoUvbz11M8Hsi9L+ssT5B4dPFHmYYHXv044VxF5/XJeNnzNB
t8VzNcMZLOhTcrE/fdkEc0Un1V8R19+3l2BEmmBxmuhKHeJnXscucr80wfeC
WtN7X7DAjG5s5D9mgs/PsTmP0lnA1djI7TVhgvseJj2LIH7te7rIacoEI7mr
rwUSy30I0rScM8H7Yy1WTsTThz6oaPMxkSvzkKcOcdoFXDYpwsR3n+Nkv6ax
YNFH7SbPLUy0YNXY04g/Ht94xsmTib7rZW98SiHxs3UoiPVm4tuKBaJlxFYO
T5bW+jDxzsjdF2+Ixz2EX27xZ+J23djxJ8QKwRPTc0FM3E8PGfIiDnj5PjTy
PhN3jUj4rCHW5t+blfuWiVnB7JfuySy4vuQmT18BE0fq6k3tietWlh6ULGLi
5r/vfx0jdlizZepSKRMToukGTOIH6uIGzComtu8p3S1D/Ney/XNrG5O8/1u1
1CSR+nJCgrb0OxNvOH4fKCO+Zbf/PHQwcSili7+AWM69bE1iNxOXPbI9mEy8
73rKaZdBJtK3hhgHEMfc6siL/8PEovLA/84R90VKLq4fYeKcVl2/M3HAo9AM
jQmyP3F7Mo4SVz8u5zozxUR1fy/JvcRiSf/2P5ph4i3hxjBj4pPpms84c0xk
WDgJ6BFnZLlNzM8zUdxYPWQz8f8A4r7FKg==
          "]]},
        Annotation[#, "Charting`Private`Tag#4"]& ]}, {}},
     {"WolframDynamicHighlight", <|
      "Label" -> {"XYLabel"}, "Ball" -> {"InterpolatedBall"}|>}], 
    DynamicBox[(Charting`HighlightActionBox["DynamicHighlight", {}, 
      Slot["HighlightElements"], 
      Slot["LayoutOptions"], 
      Slot["Meta"], 
      Charting`HighlightActionFunction["DynamicHighlight", {{{{}, {}, 
          Annotation[{
            Directive[
             Opacity[1.], 
             AbsoluteThickness[2], 
             RGBColor[0.8, 0.8, 0.8]], 
            Line[CompressedData["
1:eJxTTMoPSmViYGAwAWIQrdT/d/E8uY12DGDwwP7UxNuFL9Lv28P4XnvZ/Z6l
v4fzz/KacbLEMjjA+E79rgeW+3PA+an6v3gNeQXgfF/N1I9i7iJw/qYrtaUn
LSTgfGshrfUs9TJwfvrvSXOXRijA+fnHnhuv91WC87ui2FT/5qjA+cnHq9MM
M9Tg/IPskoHZkRpwvqFgw7SXJVpwfsJnWx2/HB04f+G8ozLfe/Xg/M19Vrcv
BRnA+SW7bAPm+hjC+ftPLf3UGW0E52e6W+7NjDCG8+esMNyanWUC50/8vLex
oNwUzn+2qrQso8gMzj/iNmlGU5M5nM/of+tRf4MFnM/guI1xQaUlnN8h/t33
UrsVnF8QlXzoe7M1nP+w0STFfqoNnC8yeeatzoW2cP4yAa3K47PtEOFVJO+q
vtoezp+nsEDGNsQBzt9b84sh4wKCr+jN/kc53BHO33Jes/vmFQS/59g/A4VY
Jzh/cvHLrIQ7CH6NqBy/UqQznL9Sk/VUyQMEn+0Lo+TBOBc4f7nBxrp5zxF8
zaRVfn9zXeH82547N4W+RvAvLa7StS92g/N/bA60UfqE4P/fUbS1Lc8dzvc2
cHOt+YrgH4/Vz8wu9oDzrdgDNmzdieCv21Dw/f9/BB8Abm7tSg==
             "]]}, "Charting`Private`Tag#1"], 
          Annotation[{
            Directive[
             Opacity[1.], 
             AbsoluteThickness[2], 
             GrayLevel[0], 
             Thickness[Large]], 
            Line[CompressedData["
1:eJwV0Xk0lmsXBnCkSFGKQqJI0TF2HMm09+sdPCWSkHk4yCxDyFAhpSJDczIk
Q9JgjKMyT6WjooFQkXifJ6lIpmP4nu+Pe93rt9a117rva2/++7C5Ox8PD08V
ff5/yyXP52TKlBjwlIeeqKPYBpWCSrJ+nslw0Wy8LVZ8C9QffZCr6JkF49fv
BYqJakKLeqDHMs8iGAw2U00RZMHTxE7it0ct+E3rNUtPH4BnOiervnm8hCaF
9G6J967QltobSHp8AkvnqN2yt4JhT7WA6bDHD+CPSbcSNz0J7cJay/kdeNDs
m0vt67aLYJjMrru9TxCrnEsu9aVlgLvarLCG8GqcKj/+YbVALpgouY+tMxJD
tedfvFi+hVD65ljIM20JtOkSGB8oKAbdNduL+E9IY2b7tJfBiofg8d+FjDzr
Taim8apMZOsjONzC/bPIRA6LMdeJqKuFc7bLFOZ9t2D3xvnnof6N4NoaeUjD
cytqiLqKv+C0Qr2A5H4fG0XsWqrlWp/4HDREo69QR7ZjqMOfpfn2r8D5l76y
qa8yrm+b3RG+0AnZmc3SU+dVUbxko3vC0ndQlqTT22mujlIqlpIfxd/DkUf6
Zhl7NTAgMF324M9eqG3LGz9rtwMtVK3FV/z8CF5Gu6q9rP9ExUWNj2HP+iG9
QOOhj7cmyibmn3ws8RlSf1XHBIT9hV6+mcl5BoMwXBgS6hmkhUoWGQ7zal+g
iXPhWmzsTvTn2/yucM0Q8O7r+ZwcrY0bnENv5rcOAQ+jgvdm+C7UakznV3Aa
hjPrp0w643WwLu7ohxFqGC49fTrYkKCDqUT31qaRYcgKTwsvS9bBIvsMjRuj
w1DRq5936aoOTpS6JrHHhmEoK27O6rYOHlP4Ep4wPQyGimvu9rbooM/p7Md9
y7gwp60iOLRUF+3reheuy3EhwNa1YeqkLkbP8M7ctuKCSNbXfr0zuvjaxb/g
oDUX7g0GLsYk6qJov+X6ZbZc4PpG6628rIvHrER2OjlwwfFERsWmfF1MLfe/
wufGhb25XYW7n+qiRcyuqyKBXFD8bnzxxko9LG/JzWGc48JAjKYbXNZDeQXj
U4wqLmxdJ5IUcF0PZXR85bIfccG7kFuZnaGHMR0LTxYfc2GiM20Ff74eWh1n
jlbVcEFwC2/Z0wo9/JXcZSLXxAXVlnZe82495E1Nudv4ggsRQh5Zbhv0MX82
5InJIBfELl7vOZutjw4DoRvylpMg9HZtR1CePmbHe3c8FCKBZ31Sq90dfez9
lfC8eQUJo2mx5Sol+ljU7Jk0KExCyy2fpI46fYwcXLBft4aEo6X6hpL9+gi6
7PM2UiR86Bi4UyBjgHvbX8bZbCchf/X28NYbBtivoE/ZECSoDttM8980wGJm
cKP5bhIqH58NM8w1wFnby4N79pDw9BAVUn3PAGvUmqa095Lw9UlBUFm1AYac
7j2+0owEFa9tvlmfDLAtwSs69SAJ5fVbnMLkAYNmdEXXHyKhPkiWve0uoMOl
ijDlGBJmf/9IkS4ClGuWURylrRle1ydaBshstTS/H0tCwQmXI3OPAFmj18SV
40hISczJ6WgDHDph5iIfT4Jz/ja+qK+At594288kkrD47aoTKYZ4PirSmn2N
hMxNN6X1LRCJmPHWgPskiJzTeKpihThakhu26gEJJ341BMtYI5Zc3Pz4Pm3n
lqG2RTvEByZ3F8giEuR8/whvcEVU6DCJti2l+6qseGsUjOjfSBQrVZLwwLQ9
yfwCYppKRVtEHQnVUbM8nq8QXX4cqJjsIGGyaPhnbCc9fz+EjO8kQX2wsz/j
DSLD6UqRxGsScnffrXvdjTjWo7ig/YaEc+vso2EAcc+zT3lH3pFgVVy9uG4c
MTCF51B3Dwk/BqMXmtcyMLHG9O6BQRI2GwvMyR9kYLTUPQOlX3R/b5mdUjYM
/I1636/T5jhFF4jaMdBYJN1MaIIE7+AZi0VHBtZXXFb9Srv8xsj9nkMM5H5f
sMifpPPfXjqlhjKwIGrd0dWzdP78tcaFywz0X9MScZ+HgvKXSgnv39D5JZ9i
xYUpSJGvz5t9x0CBQ5d8omj7hFnXbXjPwJMCQoKDtOVk4387fGBgbc1ahyIR
CpL9vzh9HmLgqZniY6zVFHgLZ2mOTDKQFXHhmfNaCjYZi32ckzDElKM/V7lK
UpDYsqC+ycEQ+xzebk3bQgEGDmtsdDJEN4Yu31faExte7JByMcS45XH5uxQo
sA/M0BRzN8Tuees93bRVpPW0Bf0MsT/IeMnabRS8CAyHn1GGyHd4u/1xJQpW
b5wwqUs3RM/9jv+oqFJwMZjydu4zRI9fBiOTWhREicuskrNhYpDUgJwCh4L2
kuW2YMfEmsnUUy60ZUx/59o7MNF1r86TDNq1p//VuerCRNuls3niRhTwTUcc
WunNxP2S4/5LCArie7qqJyOYWHTJbeLdbgouZKX6Pk9n4sfRrFuOJhTcUVra
dqSfif/Ka41NHqCgU5rxn99nJkaS1ygFCwrmVh1T9vjCRJ/KbQ0WtE0nJ5Js
SCbOzqwTK6U90fDlgMFPJnpQwfo+lnRf9k0fBHhYyBs4VtllRUF30smxNFkW
hsoa91y3oWDZBK9kvSMLl49bclodKZguvpb0xZmFyguD2uO0R/zU+AVdWWi1
4vuKjU4UvOLa/zD1YGHkqxcHgmin9VY29x1moXy6mt8GZwpUG/2CpqNZ+Inq
fO/hQoHVhffP1XJYGD/c/NdXVwpuq5ccz+SysEN6oem6JwX+4mMzlRQLJ244
9z2hrTmrHtIxwsK7Ccd7PtGuayz24f/Jwsu3NRMUvOj3WxVbe0+zsEwvpq6I
tuCxoh1ay9l4W+vguVpvCjyf3R9u385GUYMOiXZfCpT+LjSd92NjQWHMUE4A
Bb27q0otR9i49IyM4lgoBYb7cq1DRtkoNd+4SyiMgkKL5IVLP9hYv/3PXfK0
I5zc97z5xcYjUnm8lrSlQkQ/m8+xUUvL4lElbeubXqJmwhy89rDlXfhRCt5N
SgbsUeOg5dsZybFwen85ESoQzMEZeRXPB1EUrOGpqNIJ4WDmwMbRetoH7MfY
WmEcrMl85/aW9hsxT0eVSA62xjUrz9HuOmWZvOEkB53mM2V3H6Ogz0N9bOoC
BysTAq730x76Y7i8uJSD1Q81pJedoPdXtl9PbpyDC7cSZFViKFj8J+jhaX8j
rNmgvZobR4GxOocd9dsIF4SCB03OUMDz9i3vkSkjLP1gHGpDuyLcvcZnxgh5
Bdx43WnLNcbttJs3wq0pnjxRtGctG5V0lhJ49ZPDrTu0CyNRZFqMwNL6gogl
ZylY3qrTFaxJYIqkcmYJ7VYHNS+fYAKHDmv9M32O/r+r5+OMEAKjw4NzlyRQ
4OiZLfwqjMAnqfFnRGhPBq0t1YwicK/EPu0ttLecmZqdjyNQI3fNzn20o0tr
E1OuEBg5dacih7aOgFnxwyoCZ65MfuEkUnB65Vk+8jGBMeIRXWa0O0QbLKRq
CFz9MaHBlrantObM8QYCj0YExPrTvqohYUg8J1Bk4/s7l2lP2PW/7ukjcGyU
N/0zbXSR3Cr8icBsmyVS32gnHDI/CgMEQtNIym/acoFN0rlDBEY1xnsJnqdg
/+kCd7/vBF7Kj29RoZ2eMFCZ9ZNANsd+5U7aZIqUUOc4gQeBZYy0o28kPtCa
IrDb263cnPa/N5t5vGbovspuf7SjvT5/wfzGfwQmnhTjc6f9992dee3zBG50
L5bxp/2gOGBqcZHA4cFozTDa/wNAWJTm
             "]]}, "Charting`Private`Tag#2"], 
          Annotation[{
            Directive[
             Opacity[1.], 
             AbsoluteThickness[2], 
             GrayLevel[0], 
             Thickness[Large], 
             Dashing[{Small, Small}]], 
            Line[CompressedData["
1:eJwVy3k81IkbwPHRDrpkiRR2iS2xCiVh0/OkmXxLyJdhsJVYzUyODDNSZB25
yhFpkKNs6aCQYlbWrUTZkI4lLx0Kmd1x5DczMmv7/fF5ff56r/U7RgYsolAo
AV/7/w0y5VeKv7+zY69ZQ9vCghiEi431gtmZ8FBoyt8yLYaWyIqrG9iX4LL1
33zuiBgemnNZSuxKiBxI9lneKYZHaX3ELKsJ4p6mhvyRLYZO24Q6EespnB/2
vvXFSAxdWYPcMdYwvHUqcbnp9Q/sbVB2/sgSQ//Y2YKUlyKwWPCbXTUphnHD
l1HKj0WQpn/oT8Ptk+AbaZOT2SgCnt99vnv7JCQPrqXVl4qA9jG0vaZ/Cjam
C2J/5Yng3d9DhyNnZ+DqHWFQ9UoR6MuFhXIrKThRA/2imRPQrWK1hHqAgoYG
rNgS2TjYZ9Kbr7ssRoana1dT9SgEmM2pWKh8iwhL3/e0fAAn44CpVQ4auO7L
mdXeY++huv8Uv9N6NXrUxo7uOvQOflI3qaT+qos/Xp9lwvAbYH3JLipl6mN2
8ZjnRdVhOPZwdEulkwGO7ZJtNWp8DWe8ldbJg35A9xcygb3/APh3RB2xYK9H
YWP10O/Or6BFeY1roNcG9FZwHynyeQEWarGCcZ4J8irVlXrd+sF3xs7UOcgU
HZ0yRtzj+qCk+IGuJH0ThueeetRc0AN3M2wH+0hznF9zdN+Tm93Au2+3v2if
BbILHx3RTuyCpq7S6VSfzcic6B5SJDuA42DTwGFuQcNDWTKd9HYovGFRE3jU
Eh0TdTkT3S2QNdMQF3p8K3ocHLLWa2qEj2X8CHaYFeJkQFZS5X1o352dFx+/
Dfu1uc0rOmtBwWXgXWasNTZLPTuNcu8CZWetwuUTNhg6aGiT/6oKUrQkTn3J
trjtR1GxdfItCPX2b5Uk/ITrpC+blvnegLdxlr/Ahe0ovLX3kzzhKmiczx9I
LbFDyb1MTY5jCVz71uRER8EOzBCaGm+MKIKWMD26UTlg7Yf20NX1eVCsf1nX
zh1RSJjm+c7nQEP0HIXdgyjoVxu+P5AFax2V5w09d+KB9sGaiul0uPfU+Oxf
/Ttxf538pCorFdIe/muuf8AeuxPGyuftEuF8+PhR39f2qHNRZfNSaRxEa36v
auC1CxP36cxTYmLgprFiF+/NLvwuK9laLf4EKH1WWNNykIaCThOtFbl8kFbl
ZYz40jA/6rugiGQ+TASbURf70zDkjmB6/DgfekZ/FjuzaLg2Z4g/zeTDxUHh
g9fHaNhT+k18ig4fNrUFh0ljaciKHlFv/Y0HHtl/PTa7QsNlyhc2WNWFw3Xz
OzHFozS04p5OjKGGQYjmlEw4TkN6feGyGgkXLOfM+b0TNNTReVbw+RMXmtuq
AqmTNDTI6WjJ6OXCK48q5lHpV39PJWLTJS4sPlW52WoJHXGKor5qOxfYnbc/
dpvQkZ+oed07OhSM/cqc5cF0pKaXHn5hEgKDe+qqGRN0nC2rpNhkcKDvysmN
EL4bmQH2f1xgBoD0rut2g+ndKJKuG5Et9YOF38NqkkIc0EQt8vSf+QfB0Xw3
PXrWAYtvV1iSAi+gPH+uwJM44KcpSQ4mekHtiYDGQJkDLto65WrL8wKDttPb
fOQO+HR0pMWF9II5RpuxrSKBdfs5+QqqXlAWhSukGgR2NqgfOnmGCUs6bF+G
WxJIbGE3Z6Z6QscBM05gOIGtkUu+eXKNAer+7PoiPoE6V4y1bgkYcJBdotJz
nEAbeL8+L4kB/wtbWW0ZTWDSHouVOUcY8EOKZE5+mkAe/5KmthEDYqub0s4J
CHz1XkvPs8wdbJX3V9XUEZhQm3775zo3SFqeumisnsAQatBv5WVu0KvW6q7d
SKB1x54UxUI3YOtaymJaCVzf2KA0EOMGuRar7YnHBEbNFomodDf47PPm2cBr
AuduzuzzeUYCHl6zXmWYQPnJ3FTGAxLOHiEj4S2Be5YbWnkLSTDgtute/fDV
x5c3xheQ4Jp0IyD4HwI9duaVu/xCQuHZt8JLkwQG5p1LLPQgYeyc9tK+aQK5
z0cyZggSYgvSKqwkBO7Q8FFt3kjCk8sPKBwZgWF63hFb9UnQuvYvWfCFwBjD
Y6J76iT4lW8r7ZYTqFGawtmhSEJFVahkYYHAdxsufOiVuMJ/abvzQA==
             "]]}, "Charting`Private`Tag#3"], 
          Annotation[{
            Directive[
             Opacity[1.], 
             AbsoluteThickness[2], 
             GrayLevel[0], 
             Thickness[Large], 
             Dashing[{0, Small}]], 
            Line[CompressedData["
1:eJwV2Hc81d8bAHBElCayysi4RqqrgYyeBxc32lMUSiEjO5FKUUlW41uSUZFZ
RpIiQsi9XCEyPipkFRGyye/8/rqv9+uMe17nec5zPp/P2pOu+0/zcHFxPefm
4vr/r1zEXEKcdPZ2rj8jpvRTF7bnCajIuDhEgLLypl2nRY9CyfmMRGWHeNhU
fTvIfskZqKC72y90yIQtuUyN4snzUBlazxyzfw+3ArrK2uuCgaUd+HbA/hN0
Bkcetb8WBezblHuf/Xf4+V/BGqXhZDAt5N/dYz8E2iqc85Mtr0F9/uSY6J8h
CI47Ud+wOQ9CZa1r5HX/wOb7NnkOYXngdTLf+2DZHyg9vE/rDbwBRo9bWW7D
MDyV706ae/wWOn9/PXF+bBQC5JcVWR1+B7JzeTFzGpOwp+v0EqWPxcBZqrGI
9zgXdm/zuS7zuBzqzYSiavy5sJdzxTCktByabw7SHsZw4Xs9xizVVQ5dfMmM
DW1cWF/0PHOLSgXMzokFmFtyo/L1k3qFWRWgOjg1/vwoD1YVHxnSKfgIwTWF
XYcO86JCyymWVxELDCKMipP3CODtcwqMZ1c4EGD6KrX+rAAavt79ixPLgSI+
+btzYQIoZXEpufMtB7T9uewOVAuguAvfo9phDmw+UyA4z1yElJj55/c2NaBg
qH7ksMFiXLJde3Bc+xMsnFgzyLt1CZY8DBqNdKuF0xunl6ovXYEdaTrS/jN1
sJO68UxcegW+7qF7GQjUw5Ybq/S4Nq7A9HcR5f9E6oH3O935094VqKrY6Xl0
Qz08Dbdnu9xbgc6O+lkPbOrh+++G62mrV2Lp7Tu9uh/q4ejzzHl5VSFcWjAk
tu/KZ9ilcnpY1EQE97m90P/Q0QDTt7wLvh4WQUnZjoNX+hsgZfDatUQ7EZw2
G2FpjjUA76skiU3XRbBUg6c3TKAR8rf36e8qF0HORjXT7xsagXbQ6U6g4SrU
s8qLl/BrBK7L7pv/gChOpNzy4hH8Ai8bLnqztMTxcqz/KxBrgpRrp0527hDH
FrsSZpNME8RpmO2ZsRDH/zy35dspN0FIlLjK+ovi2PjlC7hsawLbYzltkSXi
WK6/R17CsglEuvoMzU0lcPk9v7zBmCY4N3pAqNdSEiO31uQmSDaDc6L2/Lyz
JJZlDEnqyjXDyUNrB8QvSeKL0pgX1SrNsDtvsNz0sSQeXrXp1BetZlC6cNM3
o0sS+9o994ceboZmnvft3i6rMaAvWSQoshl0hFQzeS+vQf1L93Oy/zVDDbcF
ixOxBouVEnu38LWAzfDNH/cfr0FjpxROlmALBNX+FFMpXYPNatW5d8RboCY8
NWAXnxRq3uaVm1cn/QVV9t+/JYWPH5hXXLAl/XmVx5SipHFjUXr9spIWEP17
ZPlwijRyFbLo6RUtkPLjhkr+W2nsHNA4i9UtwCntPb6TksabQW9uHWoi/a8k
V7hJy+BWEWcP1d8tkDpHi3qbKIOBBfSJy2KtYD9zJ/aZuSyuPSQ/02HXCvd2
D3zwtZFFd4dhSzOnVih+YvRrl4Msdj/yTM5wbQVx5qTGuI8sNtwJ57Y93wqV
947XGj+QRdFl41+u3mwFlQ3KC/oaZVEv0ehFfFor9NsUOqgeWIsnJpdqHOgj
41+JRvyzWIti2sUWM/2twOB3y60/uRYZrv0BsUOtEPNCjueCx1o0dlZp+DTe
Cjunbzyqur0W2/KfJw/wUvDi7v4a59q1mDUlHs4vS4FrRe/mzF1yOJAu9bJi
HwXF+NxJ7bAcPuV92Dx4kIIVBW4JqVZyeD25YtEKcwqyMqeEEl3lsCrRJELP
ioKRKMGRqNtyKOLM1DVypOCc08asq41y+CwhiMV/hYKK7tHe+a9yKL+kc7w4
kAIxmzcyF3vkMF1uvY7ndQreHNSP8JmQw5pNjwQ/3KJgSu/AWWcJeZSv2d6x
/D4F/it81A4fl8dV9j8WW6dSUB2ic+rzaXmUlmrhSUunQIqPK2bvWXlc2j0h
NfiCgqKpYEGzy/J4N/B98YmXFHD9iP4FT+SR6f2vejyfgsDcohSVbnkUlZLI
bmZT0LAxsD3ptzyO3DDTfl1NgUKaibjCuDymHOb7G1pDQVlc7Q1pfgVcJ/l6
VrGegoXBnXbCKgqoKRzrv7CFghCLhYpzzgpYEs2/4Go3BdvpS8Z/eimgx5FN
Oa09FAzzCX384k/a1W4HrO+jwDxb6kxWqAJ6N/3wLvlFgaLA1he2zxXwu3La
96dDFDR/1b6095UCKicZhFf/oSA0B/fovVPAmylcNn+GyX5b7RwWrVbAmpFu
V9pfEq9c263sfgX0Fe44tHOSAq9bZxbmjSqgZMjyTSZTFCidcG1KmFHA0Cgf
Td1pCsKXXPC9KKiISUL8pSKzFFja3imkr1PEFfeejVyep2DZtqhwqc2KeLdD
butOrjYoXRZnvVhHEc+O/EsR4m4D5fxU7i5TRfwz2q0cztMG4ytKjB44KmJg
+PAz4GuDtJ4K0SAPRZRb3hvxlfj4u+peNz9FfHrJJsd7YRuU2TffNA1RxAXF
w2n3+NvAR++bheYdRaxoE7qyWqANVIW71ilEK+KGS+x7McS3i4Y4c6mKmNa1
3DdsURsw7o3F/cpWxCd/k8zmiCfPzLg2vVXEeelea/vFbZAO3PplJYqosajx
dRWx1Sp+oWyWIuaae+9TFWwDof4lP2LrFHHwZTU9kLi8WOhVSIsi7i/8fugL
sZqz9OFTPxXx+Hkzb6clbdCur6C0b1gRez1fuL8gviumOqk3pYjWuV/zfhIb
/97IUuWmoWZnO1N2aRtMl26NFltEw+/xBYr7iDOidJx4V9Kw8q7HHn/iE2f1
dYfFaXjKdvHHJ8QiDJOl32RpKPfqRlgJcaXErm9sZRp6rxtKoIj9h/Zn5tFp
WH3WSPAP8cZy84BELRoeeRVU9o+4M9pq322k4cMNobX8y9rgvtspuUtMGjrN
5tEFiXcYO4467qWh8b3zPQLEs6vdyo6Y0/CJ8/ZRLuKsYe//GDY0HJnxNR8l
89l+vGCn7kDD7DePxNqJT+nSdo+70nB5xYnCj8R22bVbC3xoGOm5djKV2J52
QSrgMg2jureyrhM7PFLkM7pBwzCcVrcidlxRO7AogoYNKazNdGKna34NNfdp
+Nlg/tMs2T/naYV3d+NoOLRpnL+M+KzrpwTzJDI+dtHXa8RuXb63pDJoKJx8
b68BsftRBc/OXBqJx4jtFImXR02NRXIhDV2UL4mnE3sZ+ho4l9NQ8Ocd1yPE
597Iq6pzaKjUesvxH8kHn/U1K8cbaEiTLVv8mNhPTL7jchcNT+ha42eST/6h
nErGAA3PWJ5vPkV8kft81qK/NPxpo7d6mORjQH/15bsLlLAvSzNpiuTvVRsf
e3NBJdzEkB/2Jg5sXLtHSlgJQ/YoDQyQfL/+/px0spwSTlt3T7DJeQjesnah
s6oSfn1xSHAT8c3Uqt/0TUpoy2fWcJe3DULvyhbm6yvh8En1UJMFbXDHnm1Z
Y6OEip+73rqS83ivzcvwroMS6p7xjn9Ozut/+2TWmbspoZzaKaOufxRE6XhN
d1wm41mVTYZzFMQtl344FqeEGd5b9cpIPXgcVBmQn6SEz1/67Woi9eLJlIfD
5Qwl/HA7XrV7goLEHx81FxUp4U8D7gPDYxSk5bl/WfNVCUtYnpFVpP48V1tT
1NGlhNvc+HRzSX168aTiWdIA+f96hw8PSf3KurXamz6rhEMNUi4HflPw2rpc
mLFaGdU2RtrcJPWvhF9in9NRZcyfWeHI/Y2CnoQNpi0nlDEhL/WHXxsFS5Bh
aOKojNa16z0HW0m9PO+6Vf6CMjonBX790ETBUF+5BBWjjLc/asgp15H6z/bo
NG1XxrGf7lebSykwsAum3vQp4+ePx/z+FlPgwBPXQBtWxge6SlmL31PwSptV
wcOjgouCYjoUCygwS5dJz5dXwYUFn7PFcijwDa32VLVXQdldNbn9T8j+KXc6
R7mqYHrYyZnn8eQ+KJs4vfC8Co6y2jIdYsn9OCdn3hmsgr9rytw/RVGQ7OKr
G51G5tPZkGkRQUHjbhrf4kEV9JcpLnK8QIH6yoD7P71UUXT0rUnwHgryBZqU
P/qr4oG5OM6nnWT9XBsKEoNUcQ19f4uQKQUHh6jv1vdU8SRDPfwWg9yvHE2V
LzmqeOTR1lKTbRS8uzlUUDqiiqfiPcZ/r6WAyWPd8chtHUrbZQfx/2mFuqlc
T9/z67Apq6imfKAVLIaXLDwSsA49rQIXBvxsBaf2fFWhyHW4Lt14V19nK4QX
iXoFZ67DG8EQHdzYCg1+NQu9B9fhToPdxoL5rWAzqqe221kNY/vO9akHtMJS
Ia7aBi81jFb7vk/BvxXy6aWelhfV8OuemItC5PlG5KxxgUO4Gjb82UvvJM8/
lX27TQOz1DC7zChyj3Ur0L9ZO7z5q4Zfxs4m2+m1AhfrSqLcxfXI5Xi8M3W8
BZ7Ela+ZCNuA3nmn6nOsWiAnXJuq30/H3nLvYp1VzeCVr7c3dqc6WuD889Wc
L/Ce/WzkpuUmnKOKZ4btGuGMybbCM+abcfX+z8ZXaQ0Qk6Ke6+S4BVc/U2Dc
7a2H26OFV9x8tuKDT7eEftfXQU+a9zkHDw18RDk9lv9bC4el/n1LOaeBmcck
H6f8qYXyiOsmP/00sOdItDj9dy0kej0QdwzUQN5OD3fjnlo4uf1tvtM9DVQw
NcyKbK6Fb3Wz/86+1sC2OztqowtroXEy8Ib3tAZ5/lacDLhZC2XGd6KuXtXE
s6+eJNgp10K3XQHH77omFt8XbXilWAsLb3TxeIZoYsLMwzle+VpgftRwsb2j
iWe2aWulS9VCtQmlz3iqiSIzHZuWC9fCZ6ZCP1+pJsZGvOp3mCXvmaav9W5y
a6HRmgfdVPon4N7T2hkRoIWbAv0e1q36BJVFh+S9grSwWNrW3WPlJ4jcUGdr
HqyFZR9sHosu/QSyyyq7ZCO1UMJs3awD7ydATm5PdrwWam4dPLd1tAYCzG7/
+lykhbEGxxuc6mqAi8kcEZvTwoUxTi8xklj/Nfdj323owjezV0asBiwYvezm
i9twfXbFLy3hGnhlIn5v5dVtWLs2ovPQ8hpw2O1HCwzZhk+sTnc+5K+BOsvt
ZnaPtmHK473fd0xy4Om5intqhdtwRswl06SVA4znX5Tecmlj3NHJl6mPORAs
NrGr/oY20jtPnryqwYF7lZU/Sm9pI+PFQdn7mzkQ7xvtmxOhjc/TD+54TufA
a0rv2b0H2ih4Y6zhuyoHuuODZg8na2NXiVu8rQwHDJSF0qkKbRwZVvVpE+DA
rNZ6gW4+HQyJ+9t7/Ws1uFnYlk4E6uDIah6142HVsCz+V7tusA4GQ+GKqpBq
eP7Dff5KqA7+CbxvphNcDb3OAbpL/tNBwUXeBXKB1WB1Ofa1bJIOGm6LNV3q
Ww07E5vSdlTqoHWz57E9p6tBedDs7qMluvieTqP7QjV0XNlyCv7TRSxGt+mp
KqCJLgt3e6iLw8LawpMTVeCY1pv3JFYXPQZPXZ0Yq4K/9dGCvEm62FIn8n5m
uAoEFLhzKl/rYucNxnWJX1WwoYLDvb9ZFzWtpIZSWqvAb7F9/KnVeugifZWx
pLAKRO4+bL35RA+ZYcU7b1+vgsWNwnUez/QwSLQie+W1KuASC/9omaqHBW/C
Dt0NrILf0Vdfrc/WQwfR/oPRAVVQ8dQpvK5YD/moe8J5flVw/qWegUS7HlqN
dj9Rda2Cr3UdqSnS27GdS1l81LwKklao+n58tB2v1XXn1m8k6+s5Osn7eDt6
e3rFBGyogryCmz4Gidtx+WLJ7I3rq6DS7qd34XPSnmNqc1u1Cn69S/HIKdyO
QaZJeScVq2D9GSXn+O/b0V3xzCHd1VXwqkTB2kce0KqoOvMDfxWUeMgYKaWT
tF65VLj/Bxumx4Yi12QCmqX+3DPYyYYtvsVtK3MAmUbHj410sCHl8gmv2XzA
4CmLjtnvbIgMTUioYwOWW/wKXt3GBpskJR7/X4AyeipvLjWwYX7ggXWfCGKr
Q2p3Uzkb4mQfr9E7SMLnTudkpbFhWYh65frDiI71rnU9qWy4PFrqKW2OeN1M
9ZwUsU1FN3veEnHVdHtcaDIb5JzX+ZbaIha6CFh5JLIhKe91o4knolNzs7hl
HBsydnPC999BbONZURV7hw2F/tNcDrWInfw1bI4/G8Yze/5crUfcEObSKUFM
/1HfHtuAWLXt7B27C2xI3JFe/LkZMX271ltuPzaEiB4LgA5ELlfPleDDhsNZ
hfOiI4hP7XZ7NLqzYehHwL9yYX08EhIW5mLPhrVm/LPyR/Qxp2VYgn6Q7F+j
Yb3kUX0MTV4glHKADcbWASkrLfXR3znBU5bY0XPq4LyVPpYXG3gI7WfDq0f9
L1rt9HF509SBmT2k/8An69vn9LG3VfhEuxnpHxb14d9/+ihkyLQZMyT9P6nc
amnQx0qRhlmtrSQe8iXPpr/o4y7d+47vt7DByce8eHWLPp6ZkdQzJpaTuTF2
/Ks+2t4SWn5oMxsiznZZd3aT9nmj4z7qZP6l8Vv6x/WxKV76SM16NsiaiXyb
FTdAjQXRth9obAit+EeXPW6AO7kGHuZJkMC796hLWRvgB9W5DZbEf1fXbJI8
YYCXWN6L58XZcMw9dovIaQOUD8q9a0K8fo2uloCLAQ7Wiv2kRNlQ4+4Lf/wN
MONbhvNKETaskPq7qzjGAPlM6/QzlrHhrudPR5s2A3xr/iMzgZcNksZ+7ge+
GeDwyrAsc+Kn4oLnjdsN0EXlRN9S4peFatfUugzw84KG2fML2FDL7xY/2W+A
lRZjOft4SL7FjH+OnDFA/q0Zm5dysSG4bIFeiaQhmv4+xkyfYYH/KunlckcN
kVMQ7XxhlAWc7EUWYGmIcfcH0jWJpXePJR47bojzitdl/46w4P31au0HJwxx
F199igsxz6Sf3RJHQ9TVjqLbDrPgRmtT4bifIcKHstEjQyy4E3/buSrGELnl
qpXt+1mQqsLH9mon7Vtss4W7WFC/Rn/GpdMQf8fWZH7/wYLZ5RfV7LsMMTid
8zmdePf43/CjfYbY+FQ5lEH8t7TrwPY/hjj61qXAp5MFeKzsKz8XAynT8dmu
dhY0hwcOR8swUH522f7WryxY+JdbosSKgSEdg96qzSyYzIoK77JhoMvq5Wdm
mljQ77KRV8CWgaJSOQHVxLW9x4Z22zPwbN0qKVfiaCqvvM2VgeChzv/6Cws2
fHDxmAxgYPQWqWDTRhYcvtNStTGBgc8KE3zC6lmQTM++FNfLwA1nqAkvDgvO
rhqeyvvJwP1psj27ibdM073r+hnoq6U0rExc/CHLifcPAxcqyhz/Wk3WfzjL
3HGSgeHxpiEmxAIXMzdpLDLCL1LCtLVVLHBgvejhqBphhOXVj32VLFA5mbZ7
zsUIld97rCgvY0FlrHbWiKsR6hzISEgmtmthr+xzN0L2+/NmIcSJe/sb6r2N
sMP/YvMeYllQs0y5aIRZXHE91AcWiK7JsD8QZoRRs+PlE6Ukvl+yA1KfG+GG
CROl7SUsoHa8fXmo3whxbeAFnv9/392TaO792wgvBMW86C1kQdrBiH/3hozw
0utvo9XEftanTRtGjZA1EfPuAbGk98rO/bNG+IlPT28DsfnjMyv3LjXGNzwD
A1bvWPBlXMLNdKMxguT3+zX5JD8S/NaDpzHesLMQ6MpjgRDX67fa3sa4MzWH
+Yn4wLFhIw0fYzwvG/Qgn7hBxMFq/QVjfKdsbXObuOnaoYjVgcY4sIgTC8Rt
9vThiTvGWHl4QVHcaxZ0r+t5lfXSGFVKo83sc0l+5OzTlRsxRqU2jJbJYcES
LY0a4b/G2PnC6eoyYtl3kjZ848aoNrbl3NxLFjDLfgT2TRljZmVAAEX8sMG7
KoPbBA1KlslEEWuPPbTQWWmCmr1h/sLE/hqd5w/STTCG7n9FKJsF8288cq+f
NcGex6Jy9EyyvoUvbz11M8Hsi9L+ssT5B4dPFHmYYHXv044VxF5/XJeNnzNB
t8VzNcMZLOhTcrE/fdkEc0Un1V8R19+3l2BEmmBxmuhKHeJnXscucr80wfeC
WtN7X7DAjG5s5D9mgs/PsTmP0lnA1djI7TVhgvseJj2LIH7te7rIacoEI7mr
rwUSy30I0rScM8H7Yy1WTsTThz6oaPMxkSvzkKcOcdoFXDYpwsR3n+Nkv6ax
YNFH7SbPLUy0YNXY04g/Ht94xsmTib7rZW98SiHxs3UoiPVm4tuKBaJlxFYO
T5bW+jDxzsjdF2+Ixz2EX27xZ+J23djxJ8QKwRPTc0FM3E8PGfIiDnj5PjTy
PhN3jUj4rCHW5t+blfuWiVnB7JfuySy4vuQmT18BE0fq6k3tietWlh6ULGLi
5r/vfx0jdlizZepSKRMToukGTOIH6uIGzComtu8p3S1D/Ney/XNrG5O8/1u1
1CSR+nJCgrb0OxNvOH4fKCO+Zbf/PHQwcSili7+AWM69bE1iNxOXPbI9mEy8
73rKaZdBJtK3hhgHEMfc6siL/8PEovLA/84R90VKLq4fYeKcVl2/M3HAo9AM
jQmyP3F7Mo4SVz8u5zozxUR1fy/JvcRiSf/2P5ph4i3hxjBj4pPpms84c0xk
WDgJ6BFnZLlNzM8zUdxYPWQz8f8A4r7FKg==
             "]]}, "Charting`Private`Tag#4"]}}, {}}, <|
       "HighlightElements" -> <|
         "Label" -> {"XYLabel"}, "Ball" -> {"InterpolatedBall"}|>, 
        "LayoutOptions" -> <|
         "PlotRange" -> {{0., 50.}, {0., 1.}}, 
          "Frame" -> {{True, True}, {True, True}}, "AxesOrigin" -> {0, 0}, 
          "ImageSize" -> {400, 
            Rational[400, 3]}, "Axes" -> {True, True}, "LabelStyle" -> {}, 
          "AspectRatio" -> Rational[1, 3], "DefaultStyle" -> {
            Directive[
             Opacity[1.], 
             AbsoluteThickness[2], 
             GrayLevel[0], 
             Thickness[Large], 
             Dashing[{0, Small}]], 
            Directive[
             Opacity[1.], 
             AbsoluteThickness[2], 
             GrayLevel[0], 
             Thickness[Large], 
             Dashing[{Small, Small}]], 
            Directive[
             Opacity[1.], 
             AbsoluteThickness[2], 
             GrayLevel[0], 
             Thickness[Large]], 
            Directive[
             Opacity[1.], 
             AbsoluteThickness[2], 
             RGBColor[0.8, 0.8, 0.8]]}, 
          "HighlightLabelingFunctions" -> <|"CoordinatesToolOptions" -> ({
              Identity[
               Part[#, 1]], 
              Identity[
               Part[#, 2]]}& ), 
            "ScalingFunctions" -> {{Identity, Identity}, {
              Identity, Identity}}|>, "Primitives" -> {}, "GCFlag" -> False|>,
         "Meta" -> <|
         "DefaultHighlight" -> {"Dynamic", None}, "Index" -> {}, "Function" -> 
          Plot, "GroupHighlight" -> False|>|>]]& )[<|
      "HighlightElements" -> <|
        "Label" -> {"XYLabel"}, "Ball" -> {"InterpolatedBall"}|>, 
       "LayoutOptions" -> <|
        "PlotRange" -> {{0., 50.}, {0., 1.}}, 
         "Frame" -> {{True, True}, {True, True}}, "AxesOrigin" -> {0, 0}, 
         "ImageSize" -> {400, 
           Rational[400, 3]}, "Axes" -> {True, True}, "LabelStyle" -> {}, 
         "AspectRatio" -> Rational[1, 3], "DefaultStyle" -> {
           Directive[
            Opacity[1.], 
            AbsoluteThickness[2], 
            GrayLevel[0], 
            Thickness[Large], 
            Dashing[{0, Small}]], 
           Directive[
            Opacity[1.], 
            AbsoluteThickness[2], 
            GrayLevel[0], 
            Thickness[Large], 
            Dashing[{Small, Small}]], 
           Directive[
            Opacity[1.], 
            AbsoluteThickness[2], 
            GrayLevel[0], 
            Thickness[Large]], 
           Directive[
            Opacity[1.], 
            AbsoluteThickness[2], 
            RGBColor[0.8, 0.8, 0.8]]}, 
         "HighlightLabelingFunctions" -> <|"CoordinatesToolOptions" -> ({
             Identity[
              Part[#, 1]], 
             Identity[
              Part[#, 2]]}& ), 
           "ScalingFunctions" -> {{Identity, Identity}, {
             Identity, Identity}}|>, "Primitives" -> {}, "GCFlag" -> False|>, 
       "Meta" -> <|
        "DefaultHighlight" -> {"Dynamic", None}, "Index" -> {}, "Function" -> 
         Plot, "GroupHighlight" -> False|>|>],
     ImageSizeCache->{{4.503599627370496*^15, -4.503599627370496*^15}, {
      4.503599627370496*^15, -4.503599627370496*^15}}]},
   Annotation[{{{{}, {}, 
       Annotation[{
         Directive[
          Opacity[1.], 
          AbsoluteThickness[2], 
          RGBColor[0.8, 0.8, 0.8]], 
         Line[CompressedData["
1:eJxTTMoPSmViYGAwAWIQrdT/d/E8uY12DGDwwP7UxNuFL9Lv28P4XnvZ/Z6l
v4fzz/KacbLEMjjA+E79rgeW+3PA+an6v3gNeQXgfF/N1I9i7iJw/qYrtaUn
LSTgfGshrfUs9TJwfvrvSXOXRijA+fnHnhuv91WC87ui2FT/5qjA+cnHq9MM
M9Tg/IPskoHZkRpwvqFgw7SXJVpwfsJnWx2/HB04f+G8ozLfe/Xg/M19Vrcv
BRnA+SW7bAPm+hjC+ftPLf3UGW0E52e6W+7NjDCG8+esMNyanWUC50/8vLex
oNwUzn+2qrQso8gMzj/iNmlGU5M5nM/of+tRf4MFnM/guI1xQaUlnN8h/t33
UrsVnF8QlXzoe7M1nP+w0STFfqoNnC8yeeatzoW2cP4yAa3K47PtEOFVJO+q
vtoezp+nsEDGNsQBzt9b84sh4wKCr+jN/kc53BHO33Jes/vmFQS/59g/A4VY
Jzh/cvHLrIQ7CH6NqBy/UqQznL9Sk/VUyQMEn+0Lo+TBOBc4f7nBxrp5zxF8
zaRVfn9zXeH82547N4W+RvAvLa7StS92g/N/bA60UfqE4P/fUbS1Lc8dzvc2
cHOt+YrgH4/Vz8wu9oDzrdgDNmzdieCv21Dw/f9/BB8Abm7tSg==
          "]]}, "Charting`Private`Tag#1"], 
       Annotation[{
         Directive[
          Opacity[1.], 
          AbsoluteThickness[2], 
          GrayLevel[0], 
          Thickness[Large]], 
         Line[CompressedData["
1:eJwV0Xk0lmsXBnCkSFGKQqJI0TF2HMm09+sdPCWSkHk4yCxDyFAhpSJDczIk
Q9JgjKMyT6WjooFQkXifJ6lIpmP4nu+Pe93rt9a117rva2/++7C5Ox8PD08V
ff5/yyXP52TKlBjwlIeeqKPYBpWCSrJ+nslw0Wy8LVZ8C9QffZCr6JkF49fv
BYqJakKLeqDHMs8iGAw2U00RZMHTxE7it0ct+E3rNUtPH4BnOiervnm8hCaF
9G6J967QltobSHp8AkvnqN2yt4JhT7WA6bDHD+CPSbcSNz0J7cJay/kdeNDs
m0vt67aLYJjMrru9TxCrnEsu9aVlgLvarLCG8GqcKj/+YbVALpgouY+tMxJD
tedfvFi+hVD65ljIM20JtOkSGB8oKAbdNduL+E9IY2b7tJfBiofg8d+FjDzr
Taim8apMZOsjONzC/bPIRA6LMdeJqKuFc7bLFOZ9t2D3xvnnof6N4NoaeUjD
cytqiLqKv+C0Qr2A5H4fG0XsWqrlWp/4HDREo69QR7ZjqMOfpfn2r8D5l76y
qa8yrm+b3RG+0AnZmc3SU+dVUbxko3vC0ndQlqTT22mujlIqlpIfxd/DkUf6
Zhl7NTAgMF324M9eqG3LGz9rtwMtVK3FV/z8CF5Gu6q9rP9ExUWNj2HP+iG9
QOOhj7cmyibmn3ws8RlSf1XHBIT9hV6+mcl5BoMwXBgS6hmkhUoWGQ7zal+g
iXPhWmzsTvTn2/yucM0Q8O7r+ZwcrY0bnENv5rcOAQ+jgvdm+C7UakznV3Aa
hjPrp0w643WwLu7ohxFqGC49fTrYkKCDqUT31qaRYcgKTwsvS9bBIvsMjRuj
w1DRq5936aoOTpS6JrHHhmEoK27O6rYOHlP4Ep4wPQyGimvu9rbooM/p7Md9
y7gwp60iOLRUF+3reheuy3EhwNa1YeqkLkbP8M7ctuKCSNbXfr0zuvjaxb/g
oDUX7g0GLsYk6qJov+X6ZbZc4PpG6628rIvHrER2OjlwwfFERsWmfF1MLfe/
wufGhb25XYW7n+qiRcyuqyKBXFD8bnzxxko9LG/JzWGc48JAjKYbXNZDeQXj
U4wqLmxdJ5IUcF0PZXR85bIfccG7kFuZnaGHMR0LTxYfc2GiM20Ff74eWh1n
jlbVcEFwC2/Z0wo9/JXcZSLXxAXVlnZe82495E1Nudv4ggsRQh5Zbhv0MX82
5InJIBfELl7vOZutjw4DoRvylpMg9HZtR1CePmbHe3c8FCKBZ31Sq90dfez9
lfC8eQUJo2mx5Sol+ljU7Jk0KExCyy2fpI46fYwcXLBft4aEo6X6hpL9+gi6
7PM2UiR86Bi4UyBjgHvbX8bZbCchf/X28NYbBtivoE/ZECSoDttM8980wGJm
cKP5bhIqH58NM8w1wFnby4N79pDw9BAVUn3PAGvUmqa095Lw9UlBUFm1AYac
7j2+0owEFa9tvlmfDLAtwSs69SAJ5fVbnMLkAYNmdEXXHyKhPkiWve0uoMOl
ijDlGBJmf/9IkS4ClGuWURylrRle1ydaBshstTS/H0tCwQmXI3OPAFmj18SV
40hISczJ6WgDHDph5iIfT4Jz/ja+qK+At594288kkrD47aoTKYZ4PirSmn2N
hMxNN6X1LRCJmPHWgPskiJzTeKpihThakhu26gEJJ341BMtYI5Zc3Pz4Pm3n
lqG2RTvEByZ3F8giEuR8/whvcEVU6DCJti2l+6qseGsUjOjfSBQrVZLwwLQ9
yfwCYppKRVtEHQnVUbM8nq8QXX4cqJjsIGGyaPhnbCc9fz+EjO8kQX2wsz/j
DSLD6UqRxGsScnffrXvdjTjWo7ig/YaEc+vso2EAcc+zT3lH3pFgVVy9uG4c
MTCF51B3Dwk/BqMXmtcyMLHG9O6BQRI2GwvMyR9kYLTUPQOlX3R/b5mdUjYM
/I1636/T5jhFF4jaMdBYJN1MaIIE7+AZi0VHBtZXXFb9Srv8xsj9nkMM5H5f
sMifpPPfXjqlhjKwIGrd0dWzdP78tcaFywz0X9MScZ+HgvKXSgnv39D5JZ9i
xYUpSJGvz5t9x0CBQ5d8omj7hFnXbXjPwJMCQoKDtOVk4387fGBgbc1ahyIR
CpL9vzh9HmLgqZniY6zVFHgLZ2mOTDKQFXHhmfNaCjYZi32ckzDElKM/V7lK
UpDYsqC+ycEQ+xzebk3bQgEGDmtsdDJEN4Yu31faExte7JByMcS45XH5uxQo
sA/M0BRzN8Tuees93bRVpPW0Bf0MsT/IeMnabRS8CAyHn1GGyHd4u/1xJQpW
b5wwqUs3RM/9jv+oqFJwMZjydu4zRI9fBiOTWhREicuskrNhYpDUgJwCh4L2
kuW2YMfEmsnUUy60ZUx/59o7MNF1r86TDNq1p//VuerCRNuls3niRhTwTUcc
WunNxP2S4/5LCArie7qqJyOYWHTJbeLdbgouZKX6Pk9n4sfRrFuOJhTcUVra
dqSfif/Ka41NHqCgU5rxn99nJkaS1ygFCwrmVh1T9vjCRJ/KbQ0WtE0nJ5Js
SCbOzqwTK6U90fDlgMFPJnpQwfo+lnRf9k0fBHhYyBs4VtllRUF30smxNFkW
hsoa91y3oWDZBK9kvSMLl49bclodKZguvpb0xZmFyguD2uO0R/zU+AVdWWi1
4vuKjU4UvOLa/zD1YGHkqxcHgmin9VY29x1moXy6mt8GZwpUG/2CpqNZ+Inq
fO/hQoHVhffP1XJYGD/c/NdXVwpuq5ccz+SysEN6oem6JwX+4mMzlRQLJ244
9z2hrTmrHtIxwsK7Ccd7PtGuayz24f/Jwsu3NRMUvOj3WxVbe0+zsEwvpq6I
tuCxoh1ay9l4W+vguVpvCjyf3R9u385GUYMOiXZfCpT+LjSd92NjQWHMUE4A
Bb27q0otR9i49IyM4lgoBYb7cq1DRtkoNd+4SyiMgkKL5IVLP9hYv/3PXfK0
I5zc97z5xcYjUnm8lrSlQkQ/m8+xUUvL4lElbeubXqJmwhy89rDlXfhRCt5N
SgbsUeOg5dsZybFwen85ESoQzMEZeRXPB1EUrOGpqNIJ4WDmwMbRetoH7MfY
WmEcrMl85/aW9hsxT0eVSA62xjUrz9HuOmWZvOEkB53mM2V3H6Ogz0N9bOoC
BysTAq730x76Y7i8uJSD1Q81pJedoPdXtl9PbpyDC7cSZFViKFj8J+jhaX8j
rNmgvZobR4GxOocd9dsIF4SCB03OUMDz9i3vkSkjLP1gHGpDuyLcvcZnxgh5
Bdx43WnLNcbttJs3wq0pnjxRtGctG5V0lhJ49ZPDrTu0CyNRZFqMwNL6gogl
ZylY3qrTFaxJYIqkcmYJ7VYHNS+fYAKHDmv9M32O/r+r5+OMEAKjw4NzlyRQ
4OiZLfwqjMAnqfFnRGhPBq0t1YwicK/EPu0ttLecmZqdjyNQI3fNzn20o0tr
E1OuEBg5dacih7aOgFnxwyoCZ65MfuEkUnB65Vk+8jGBMeIRXWa0O0QbLKRq
CFz9MaHBlrantObM8QYCj0YExPrTvqohYUg8J1Bk4/s7l2lP2PW/7ukjcGyU
N/0zbXSR3Cr8icBsmyVS32gnHDI/CgMEQtNIym/acoFN0rlDBEY1xnsJnqdg
/+kCd7/vBF7Kj29RoZ2eMFCZ9ZNANsd+5U7aZIqUUOc4gQeBZYy0o28kPtCa
IrDb263cnPa/N5t5vGbovspuf7SjvT5/wfzGfwQmnhTjc6f9992dee3zBG50
L5bxp/2gOGBqcZHA4cFozTDa/wNAWJTm
          "]]}, "Charting`Private`Tag#2"], 
       Annotation[{
         Directive[
          Opacity[1.], 
          AbsoluteThickness[2], 
          GrayLevel[0], 
          Thickness[Large], 
          Dashing[{Small, Small}]], 
         Line[CompressedData["
1:eJwVy3k81IkbwPHRDrpkiRR2iS2xCiVh0/OkmXxLyJdhsJVYzUyODDNSZB25
yhFpkKNs6aCQYlbWrUTZkI4lLx0Kmd1x5DczMmv7/fF5ff56r/U7RgYsolAo
AV/7/w0y5VeKv7+zY69ZQ9vCghiEi431gtmZ8FBoyt8yLYaWyIqrG9iX4LL1
33zuiBgemnNZSuxKiBxI9lneKYZHaX3ELKsJ4p6mhvyRLYZO24Q6EespnB/2
vvXFSAxdWYPcMdYwvHUqcbnp9Q/sbVB2/sgSQ//Y2YKUlyKwWPCbXTUphnHD
l1HKj0WQpn/oT8Ptk+AbaZOT2SgCnt99vnv7JCQPrqXVl4qA9jG0vaZ/Cjam
C2J/5Yng3d9DhyNnZ+DqHWFQ9UoR6MuFhXIrKThRA/2imRPQrWK1hHqAgoYG
rNgS2TjYZ9Kbr7ssRoana1dT9SgEmM2pWKh8iwhL3/e0fAAn44CpVQ4auO7L
mdXeY++huv8Uv9N6NXrUxo7uOvQOflI3qaT+qos/Xp9lwvAbYH3JLipl6mN2
8ZjnRdVhOPZwdEulkwGO7ZJtNWp8DWe8ldbJg35A9xcygb3/APh3RB2xYK9H
YWP10O/Or6BFeY1roNcG9FZwHynyeQEWarGCcZ4J8irVlXrd+sF3xs7UOcgU
HZ0yRtzj+qCk+IGuJH0ThueeetRc0AN3M2wH+0hznF9zdN+Tm93Au2+3v2if
BbILHx3RTuyCpq7S6VSfzcic6B5SJDuA42DTwGFuQcNDWTKd9HYovGFRE3jU
Eh0TdTkT3S2QNdMQF3p8K3ocHLLWa2qEj2X8CHaYFeJkQFZS5X1o352dFx+/
Dfu1uc0rOmtBwWXgXWasNTZLPTuNcu8CZWetwuUTNhg6aGiT/6oKUrQkTn3J
trjtR1GxdfItCPX2b5Uk/ITrpC+blvnegLdxlr/Ahe0ovLX3kzzhKmiczx9I
LbFDyb1MTY5jCVz71uRER8EOzBCaGm+MKIKWMD26UTlg7Yf20NX1eVCsf1nX
zh1RSJjm+c7nQEP0HIXdgyjoVxu+P5AFax2V5w09d+KB9sGaiul0uPfU+Oxf
/Ttxf538pCorFdIe/muuf8AeuxPGyuftEuF8+PhR39f2qHNRZfNSaRxEa36v
auC1CxP36cxTYmLgprFiF+/NLvwuK9laLf4EKH1WWNNykIaCThOtFbl8kFbl
ZYz40jA/6rugiGQ+TASbURf70zDkjmB6/DgfekZ/FjuzaLg2Z4g/zeTDxUHh
g9fHaNhT+k18ig4fNrUFh0ljaciKHlFv/Y0HHtl/PTa7QsNlyhc2WNWFw3Xz
OzHFozS04p5OjKGGQYjmlEw4TkN6feGyGgkXLOfM+b0TNNTReVbw+RMXmtuq
AqmTNDTI6WjJ6OXCK48q5lHpV39PJWLTJS4sPlW52WoJHXGKor5qOxfYnbc/
dpvQkZ+oed07OhSM/cqc5cF0pKaXHn5hEgKDe+qqGRN0nC2rpNhkcKDvysmN
EL4bmQH2f1xgBoD0rut2g+ndKJKuG5Et9YOF38NqkkIc0EQt8vSf+QfB0Xw3
PXrWAYtvV1iSAi+gPH+uwJM44KcpSQ4mekHtiYDGQJkDLto65WrL8wKDttPb
fOQO+HR0pMWF9II5RpuxrSKBdfs5+QqqXlAWhSukGgR2NqgfOnmGCUs6bF+G
WxJIbGE3Z6Z6QscBM05gOIGtkUu+eXKNAer+7PoiPoE6V4y1bgkYcJBdotJz
nEAbeL8+L4kB/wtbWW0ZTWDSHouVOUcY8EOKZE5+mkAe/5KmthEDYqub0s4J
CHz1XkvPs8wdbJX3V9XUEZhQm3775zo3SFqeumisnsAQatBv5WVu0KvW6q7d
SKB1x54UxUI3YOtaymJaCVzf2KA0EOMGuRar7YnHBEbNFomodDf47PPm2cBr
AuduzuzzeUYCHl6zXmWYQPnJ3FTGAxLOHiEj4S2Be5YbWnkLSTDgtute/fDV
x5c3xheQ4Jp0IyD4HwI9duaVu/xCQuHZt8JLkwQG5p1LLPQgYeyc9tK+aQK5
z0cyZggSYgvSKqwkBO7Q8FFt3kjCk8sPKBwZgWF63hFb9UnQuvYvWfCFwBjD
Y6J76iT4lW8r7ZYTqFGawtmhSEJFVahkYYHAdxsufOiVuMJ/abvzQA==
          "]]}, "Charting`Private`Tag#3"], 
       Annotation[{
         Directive[
          Opacity[1.], 
          AbsoluteThickness[2], 
          GrayLevel[0], 
          Thickness[Large], 
          Dashing[{0, Small}]], 
         Line[CompressedData["
1:eJwV2Hc81d8bAHBElCayysi4RqqrgYyeBxc32lMUSiEjO5FKUUlW41uSUZFZ
RpIiQsi9XCEyPipkFRGyye/8/rqv9+uMe17nec5zPp/P2pOu+0/zcHFxPefm
4vr/r1zEXEKcdPZ2rj8jpvRTF7bnCajIuDhEgLLypl2nRY9CyfmMRGWHeNhU
fTvIfskZqKC72y90yIQtuUyN4snzUBlazxyzfw+3ArrK2uuCgaUd+HbA/hN0
Bkcetb8WBezblHuf/Xf4+V/BGqXhZDAt5N/dYz8E2iqc85Mtr0F9/uSY6J8h
CI47Ud+wOQ9CZa1r5HX/wOb7NnkOYXngdTLf+2DZHyg9vE/rDbwBRo9bWW7D
MDyV706ae/wWOn9/PXF+bBQC5JcVWR1+B7JzeTFzGpOwp+v0EqWPxcBZqrGI
9zgXdm/zuS7zuBzqzYSiavy5sJdzxTCktByabw7SHsZw4Xs9xizVVQ5dfMmM
DW1cWF/0PHOLSgXMzokFmFtyo/L1k3qFWRWgOjg1/vwoD1YVHxnSKfgIwTWF
XYcO86JCyymWVxELDCKMipP3CODtcwqMZ1c4EGD6KrX+rAAavt79ixPLgSI+
+btzYQIoZXEpufMtB7T9uewOVAuguAvfo9phDmw+UyA4z1yElJj55/c2NaBg
qH7ksMFiXLJde3Bc+xMsnFgzyLt1CZY8DBqNdKuF0xunl6ovXYEdaTrS/jN1
sJO68UxcegW+7qF7GQjUw5Ybq/S4Nq7A9HcR5f9E6oH3O935094VqKrY6Xl0
Qz08Dbdnu9xbgc6O+lkPbOrh+++G62mrV2Lp7Tu9uh/q4ejzzHl5VSFcWjAk
tu/KZ9ilcnpY1EQE97m90P/Q0QDTt7wLvh4WQUnZjoNX+hsgZfDatUQ7EZw2
G2FpjjUA76skiU3XRbBUg6c3TKAR8rf36e8qF0HORjXT7xsagXbQ6U6g4SrU
s8qLl/BrBK7L7pv/gChOpNzy4hH8Ai8bLnqztMTxcqz/KxBrgpRrp0527hDH
FrsSZpNME8RpmO2ZsRDH/zy35dspN0FIlLjK+ovi2PjlC7hsawLbYzltkSXi
WK6/R17CsglEuvoMzU0lcPk9v7zBmCY4N3pAqNdSEiO31uQmSDaDc6L2/Lyz
JJZlDEnqyjXDyUNrB8QvSeKL0pgX1SrNsDtvsNz0sSQeXrXp1BetZlC6cNM3
o0sS+9o994ceboZmnvft3i6rMaAvWSQoshl0hFQzeS+vQf1L93Oy/zVDDbcF
ixOxBouVEnu38LWAzfDNH/cfr0FjpxROlmALBNX+FFMpXYPNatW5d8RboCY8
NWAXnxRq3uaVm1cn/QVV9t+/JYWPH5hXXLAl/XmVx5SipHFjUXr9spIWEP17
ZPlwijRyFbLo6RUtkPLjhkr+W2nsHNA4i9UtwCntPb6TksabQW9uHWoi/a8k
V7hJy+BWEWcP1d8tkDpHi3qbKIOBBfSJy2KtYD9zJ/aZuSyuPSQ/02HXCvd2
D3zwtZFFd4dhSzOnVih+YvRrl4Msdj/yTM5wbQVx5qTGuI8sNtwJ57Y93wqV
947XGj+QRdFl41+u3mwFlQ3KC/oaZVEv0ehFfFor9NsUOqgeWIsnJpdqHOgj
41+JRvyzWIti2sUWM/2twOB3y60/uRYZrv0BsUOtEPNCjueCx1o0dlZp+DTe
Cjunbzyqur0W2/KfJw/wUvDi7v4a59q1mDUlHs4vS4FrRe/mzF1yOJAu9bJi
HwXF+NxJ7bAcPuV92Dx4kIIVBW4JqVZyeD25YtEKcwqyMqeEEl3lsCrRJELP
ioKRKMGRqNtyKOLM1DVypOCc08asq41y+CwhiMV/hYKK7tHe+a9yKL+kc7w4
kAIxmzcyF3vkMF1uvY7ndQreHNSP8JmQw5pNjwQ/3KJgSu/AWWcJeZSv2d6x
/D4F/it81A4fl8dV9j8WW6dSUB2ic+rzaXmUlmrhSUunQIqPK2bvWXlc2j0h
NfiCgqKpYEGzy/J4N/B98YmXFHD9iP4FT+SR6f2vejyfgsDcohSVbnkUlZLI
bmZT0LAxsD3ptzyO3DDTfl1NgUKaibjCuDymHOb7G1pDQVlc7Q1pfgVcJ/l6
VrGegoXBnXbCKgqoKRzrv7CFghCLhYpzzgpYEs2/4Go3BdvpS8Z/eimgx5FN
Oa09FAzzCX384k/a1W4HrO+jwDxb6kxWqAJ6N/3wLvlFgaLA1he2zxXwu3La
96dDFDR/1b6095UCKicZhFf/oSA0B/fovVPAmylcNn+GyX5b7RwWrVbAmpFu
V9pfEq9c263sfgX0Fe44tHOSAq9bZxbmjSqgZMjyTSZTFCidcG1KmFHA0Cgf
Td1pCsKXXPC9KKiISUL8pSKzFFja3imkr1PEFfeejVyep2DZtqhwqc2KeLdD
butOrjYoXRZnvVhHEc+O/EsR4m4D5fxU7i5TRfwz2q0cztMG4ytKjB44KmJg
+PAz4GuDtJ4K0SAPRZRb3hvxlfj4u+peNz9FfHrJJsd7YRuU2TffNA1RxAXF
w2n3+NvAR++bheYdRaxoE7qyWqANVIW71ilEK+KGS+x7McS3i4Y4c6mKmNa1
3DdsURsw7o3F/cpWxCd/k8zmiCfPzLg2vVXEeelea/vFbZAO3PplJYqosajx
dRWx1Sp+oWyWIuaae+9TFWwDof4lP2LrFHHwZTU9kLi8WOhVSIsi7i/8fugL
sZqz9OFTPxXx+Hkzb6clbdCur6C0b1gRez1fuL8gviumOqk3pYjWuV/zfhIb
/97IUuWmoWZnO1N2aRtMl26NFltEw+/xBYr7iDOidJx4V9Kw8q7HHn/iE2f1
dYfFaXjKdvHHJ8QiDJOl32RpKPfqRlgJcaXErm9sZRp6rxtKoIj9h/Zn5tFp
WH3WSPAP8cZy84BELRoeeRVU9o+4M9pq322k4cMNobX8y9rgvtspuUtMGjrN
5tEFiXcYO4467qWh8b3zPQLEs6vdyo6Y0/CJ8/ZRLuKsYe//GDY0HJnxNR8l
89l+vGCn7kDD7DePxNqJT+nSdo+70nB5xYnCj8R22bVbC3xoGOm5djKV2J52
QSrgMg2jureyrhM7PFLkM7pBwzCcVrcidlxRO7AogoYNKazNdGKna34NNfdp
+Nlg/tMs2T/naYV3d+NoOLRpnL+M+KzrpwTzJDI+dtHXa8RuXb63pDJoKJx8
b68BsftRBc/OXBqJx4jtFImXR02NRXIhDV2UL4mnE3sZ+ho4l9NQ8Ocd1yPE
597Iq6pzaKjUesvxH8kHn/U1K8cbaEiTLVv8mNhPTL7jchcNT+ha42eST/6h
nErGAA3PWJ5vPkV8kft81qK/NPxpo7d6mORjQH/15bsLlLAvSzNpiuTvVRsf
e3NBJdzEkB/2Jg5sXLtHSlgJQ/YoDQyQfL/+/px0spwSTlt3T7DJeQjesnah
s6oSfn1xSHAT8c3Uqt/0TUpoy2fWcJe3DULvyhbm6yvh8En1UJMFbXDHnm1Z
Y6OEip+73rqS83ivzcvwroMS6p7xjn9Ozut/+2TWmbspoZzaKaOufxRE6XhN
d1wm41mVTYZzFMQtl344FqeEGd5b9cpIPXgcVBmQn6SEz1/67Woi9eLJlIfD
5Qwl/HA7XrV7goLEHx81FxUp4U8D7gPDYxSk5bl/WfNVCUtYnpFVpP48V1tT
1NGlhNvc+HRzSX168aTiWdIA+f96hw8PSf3KurXamz6rhEMNUi4HflPw2rpc
mLFaGdU2RtrcJPWvhF9in9NRZcyfWeHI/Y2CnoQNpi0nlDEhL/WHXxsFS5Bh
aOKojNa16z0HW0m9PO+6Vf6CMjonBX790ETBUF+5BBWjjLc/asgp15H6z/bo
NG1XxrGf7lebSykwsAum3vQp4+ePx/z+FlPgwBPXQBtWxge6SlmL31PwSptV
wcOjgouCYjoUCygwS5dJz5dXwYUFn7PFcijwDa32VLVXQdldNbn9T8j+KXc6
R7mqYHrYyZnn8eQ+KJs4vfC8Co6y2jIdYsn9OCdn3hmsgr9rytw/RVGQ7OKr
G51G5tPZkGkRQUHjbhrf4kEV9JcpLnK8QIH6yoD7P71UUXT0rUnwHgryBZqU
P/qr4oG5OM6nnWT9XBsKEoNUcQ19f4uQKQUHh6jv1vdU8SRDPfwWg9yvHE2V
LzmqeOTR1lKTbRS8uzlUUDqiiqfiPcZ/r6WAyWPd8chtHUrbZQfx/2mFuqlc
T9/z67Apq6imfKAVLIaXLDwSsA49rQIXBvxsBaf2fFWhyHW4Lt14V19nK4QX
iXoFZ67DG8EQHdzYCg1+NQu9B9fhToPdxoL5rWAzqqe221kNY/vO9akHtMJS
Ia7aBi81jFb7vk/BvxXy6aWelhfV8OuemItC5PlG5KxxgUO4Gjb82UvvJM8/
lX27TQOz1DC7zChyj3Ur0L9ZO7z5q4Zfxs4m2+m1AhfrSqLcxfXI5Xi8M3W8
BZ7Ela+ZCNuA3nmn6nOsWiAnXJuq30/H3nLvYp1VzeCVr7c3dqc6WuD889Wc
L/Ce/WzkpuUmnKOKZ4btGuGMybbCM+abcfX+z8ZXaQ0Qk6Ke6+S4BVc/U2Dc
7a2H26OFV9x8tuKDT7eEftfXQU+a9zkHDw18RDk9lv9bC4el/n1LOaeBmcck
H6f8qYXyiOsmP/00sOdItDj9dy0kej0QdwzUQN5OD3fjnlo4uf1tvtM9DVQw
NcyKbK6Fb3Wz/86+1sC2OztqowtroXEy8Ib3tAZ5/lacDLhZC2XGd6KuXtXE
s6+eJNgp10K3XQHH77omFt8XbXilWAsLb3TxeIZoYsLMwzle+VpgftRwsb2j
iWe2aWulS9VCtQmlz3iqiSIzHZuWC9fCZ6ZCP1+pJsZGvOp3mCXvmaav9W5y
a6HRmgfdVPon4N7T2hkRoIWbAv0e1q36BJVFh+S9grSwWNrW3WPlJ4jcUGdr
HqyFZR9sHosu/QSyyyq7ZCO1UMJs3awD7ydATm5PdrwWam4dPLd1tAYCzG7/
+lykhbEGxxuc6mqAi8kcEZvTwoUxTi8xklj/Nfdj323owjezV0asBiwYvezm
i9twfXbFLy3hGnhlIn5v5dVtWLs2ovPQ8hpw2O1HCwzZhk+sTnc+5K+BOsvt
ZnaPtmHK473fd0xy4Om5intqhdtwRswl06SVA4znX5Tecmlj3NHJl6mPORAs
NrGr/oY20jtPnryqwYF7lZU/Sm9pI+PFQdn7mzkQ7xvtmxOhjc/TD+54TufA
a0rv2b0H2ih4Y6zhuyoHuuODZg8na2NXiVu8rQwHDJSF0qkKbRwZVvVpE+DA
rNZ6gW4+HQyJ+9t7/Ws1uFnYlk4E6uDIah6142HVsCz+V7tusA4GQ+GKqpBq
eP7Dff5KqA7+CbxvphNcDb3OAbpL/tNBwUXeBXKB1WB1Ofa1bJIOGm6LNV3q
Ww07E5vSdlTqoHWz57E9p6tBedDs7qMluvieTqP7QjV0XNlyCv7TRSxGt+mp
KqCJLgt3e6iLw8LawpMTVeCY1pv3JFYXPQZPXZ0Yq4K/9dGCvEm62FIn8n5m
uAoEFLhzKl/rYucNxnWJX1WwoYLDvb9ZFzWtpIZSWqvAb7F9/KnVeugifZWx
pLAKRO4+bL35RA+ZYcU7b1+vgsWNwnUez/QwSLQie+W1KuASC/9omaqHBW/C
Dt0NrILf0Vdfrc/WQwfR/oPRAVVQ8dQpvK5YD/moe8J5flVw/qWegUS7HlqN
dj9Rda2Cr3UdqSnS27GdS1l81LwKklao+n58tB2v1XXn1m8k6+s5Osn7eDt6
e3rFBGyogryCmz4Gidtx+WLJ7I3rq6DS7qd34XPSnmNqc1u1Cn69S/HIKdyO
QaZJeScVq2D9GSXn+O/b0V3xzCHd1VXwqkTB2kce0KqoOvMDfxWUeMgYKaWT
tF65VLj/Bxumx4Yi12QCmqX+3DPYyYYtvsVtK3MAmUbHj410sCHl8gmv2XzA
4CmLjtnvbIgMTUioYwOWW/wKXt3GBpskJR7/X4AyeipvLjWwYX7ggXWfCGKr
Q2p3Uzkb4mQfr9E7SMLnTudkpbFhWYh65frDiI71rnU9qWy4PFrqKW2OeN1M
9ZwUsU1FN3veEnHVdHtcaDIb5JzX+ZbaIha6CFh5JLIhKe91o4knolNzs7hl
HBsydnPC999BbONZURV7hw2F/tNcDrWInfw1bI4/G8Yze/5crUfcEObSKUFM
/1HfHtuAWLXt7B27C2xI3JFe/LkZMX271ltuPzaEiB4LgA5ELlfPleDDhsNZ
hfOiI4hP7XZ7NLqzYehHwL9yYX08EhIW5mLPhrVm/LPyR/Qxp2VYgn6Q7F+j
Yb3kUX0MTV4glHKADcbWASkrLfXR3znBU5bY0XPq4LyVPpYXG3gI7WfDq0f9
L1rt9HF509SBmT2k/8An69vn9LG3VfhEuxnpHxb14d9/+ihkyLQZMyT9P6nc
amnQx0qRhlmtrSQe8iXPpr/o4y7d+47vt7DByce8eHWLPp6ZkdQzJpaTuTF2
/Ks+2t4SWn5oMxsiznZZd3aT9nmj4z7qZP6l8Vv6x/WxKV76SM16NsiaiXyb
FTdAjQXRth9obAit+EeXPW6AO7kGHuZJkMC796hLWRvgB9W5DZbEf1fXbJI8
YYCXWN6L58XZcMw9dovIaQOUD8q9a0K8fo2uloCLAQ7Wiv2kRNlQ4+4Lf/wN
MONbhvNKETaskPq7qzjGAPlM6/QzlrHhrudPR5s2A3xr/iMzgZcNksZ+7ge+
GeDwyrAsc+Kn4oLnjdsN0EXlRN9S4peFatfUugzw84KG2fML2FDL7xY/2W+A
lRZjOft4SL7FjH+OnDFA/q0Zm5dysSG4bIFeiaQhmv4+xkyfYYH/KunlckcN
kVMQ7XxhlAWc7EUWYGmIcfcH0jWJpXePJR47bojzitdl/46w4P31au0HJwxx
F199igsxz6Sf3RJHQ9TVjqLbDrPgRmtT4bifIcKHstEjQyy4E3/buSrGELnl
qpXt+1mQqsLH9mon7Vtss4W7WFC/Rn/GpdMQf8fWZH7/wYLZ5RfV7LsMMTid
8zmdePf43/CjfYbY+FQ5lEH8t7TrwPY/hjj61qXAp5MFeKzsKz8XAynT8dmu
dhY0hwcOR8swUH522f7WryxY+JdbosSKgSEdg96qzSyYzIoK77JhoMvq5Wdm
mljQ77KRV8CWgaJSOQHVxLW9x4Z22zPwbN0qKVfiaCqvvM2VgeChzv/6Cws2
fHDxmAxgYPQWqWDTRhYcvtNStTGBgc8KE3zC6lmQTM++FNfLwA1nqAkvDgvO
rhqeyvvJwP1psj27ibdM073r+hnoq6U0rExc/CHLifcPAxcqyhz/Wk3WfzjL
3HGSgeHxpiEmxAIXMzdpLDLCL1LCtLVVLHBgvejhqBphhOXVj32VLFA5mbZ7
zsUIld97rCgvY0FlrHbWiKsR6hzISEgmtmthr+xzN0L2+/NmIcSJe/sb6r2N
sMP/YvMeYllQs0y5aIRZXHE91AcWiK7JsD8QZoRRs+PlE6Ukvl+yA1KfG+GG
CROl7SUsoHa8fXmo3whxbeAFnv9/392TaO792wgvBMW86C1kQdrBiH/3hozw
0utvo9XEftanTRtGjZA1EfPuAbGk98rO/bNG+IlPT28DsfnjMyv3LjXGNzwD
A1bvWPBlXMLNdKMxguT3+zX5JD8S/NaDpzHesLMQ6MpjgRDX67fa3sa4MzWH
+Yn4wLFhIw0fYzwvG/Qgn7hBxMFq/QVjfKdsbXObuOnaoYjVgcY4sIgTC8Rt
9vThiTvGWHl4QVHcaxZ0r+t5lfXSGFVKo83sc0l+5OzTlRsxRqU2jJbJYcES
LY0a4b/G2PnC6eoyYtl3kjZ848aoNrbl3NxLFjDLfgT2TRljZmVAAEX8sMG7
KoPbBA1KlslEEWuPPbTQWWmCmr1h/sLE/hqd5w/STTCG7n9FKJsF8288cq+f
NcGex6Jy9EyyvoUvbz11M8Hsi9L+ssT5B4dPFHmYYHXv044VxF5/XJeNnzNB
t8VzNcMZLOhTcrE/fdkEc0Un1V8R19+3l2BEmmBxmuhKHeJnXscucr80wfeC
WtN7X7DAjG5s5D9mgs/PsTmP0lnA1djI7TVhgvseJj2LIH7te7rIacoEI7mr
rwUSy30I0rScM8H7Yy1WTsTThz6oaPMxkSvzkKcOcdoFXDYpwsR3n+Nkv6ax
YNFH7SbPLUy0YNXY04g/Ht94xsmTib7rZW98SiHxs3UoiPVm4tuKBaJlxFYO
T5bW+jDxzsjdF2+Ixz2EX27xZ+J23djxJ8QKwRPTc0FM3E8PGfIiDnj5PjTy
PhN3jUj4rCHW5t+blfuWiVnB7JfuySy4vuQmT18BE0fq6k3tietWlh6ULGLi
5r/vfx0jdlizZepSKRMToukGTOIH6uIGzComtu8p3S1D/Ney/XNrG5O8/1u1
1CSR+nJCgrb0OxNvOH4fKCO+Zbf/PHQwcSili7+AWM69bE1iNxOXPbI9mEy8
73rKaZdBJtK3hhgHEMfc6siL/8PEovLA/84R90VKLq4fYeKcVl2/M3HAo9AM
jQmyP3F7Mo4SVz8u5zozxUR1fy/JvcRiSf/2P5ph4i3hxjBj4pPpms84c0xk
WDgJ6BFnZLlNzM8zUdxYPWQz8f8A4r7FKg==
          "]]}, "Charting`Private`Tag#4"]}}, {}}, <|
    "HighlightElements" -> <|
      "Label" -> {"XYLabel"}, "Ball" -> {"InterpolatedBall"}|>, 
     "LayoutOptions" -> <|
      "PlotRange" -> {{0., 50.}, {0., 1.}}, 
       "Frame" -> {{True, True}, {True, True}}, "AxesOrigin" -> {0, 0}, 
       "ImageSize" -> {400, 
         Rational[400, 3]}, "Axes" -> {True, True}, "LabelStyle" -> {}, 
       "AspectRatio" -> Rational[1, 3], "DefaultStyle" -> {
         Directive[
          Opacity[1.], 
          AbsoluteThickness[2], 
          GrayLevel[0], 
          Thickness[Large], 
          Dashing[{0, Small}]], 
         Directive[
          Opacity[1.], 
          AbsoluteThickness[2], 
          GrayLevel[0], 
          Thickness[Large], 
          Dashing[{Small, Small}]], 
         Directive[
          Opacity[1.], 
          AbsoluteThickness[2], 
          GrayLevel[0], 
          Thickness[Large]], 
         Directive[
          Opacity[1.], 
          AbsoluteThickness[2], 
          RGBColor[0.8, 0.8, 0.8]]}, 
       "HighlightLabelingFunctions" -> <|"CoordinatesToolOptions" -> ({
           Identity[
            Part[#, 1]], 
           Identity[
            Part[#, 2]]}& ), 
         "ScalingFunctions" -> {{Identity, Identity}, {Identity, Identity}}|>,
        "Primitives" -> {}, "GCFlag" -> False|>, 
     "Meta" -> <|
      "DefaultHighlight" -> {"Dynamic", None}, "Index" -> {}, "Function" -> 
       Plot, "GroupHighlight" -> False|>|>, "DynamicHighlight"]],
  AspectRatio->NCache[
    Rational[1, 3], 0.3333333333333333],
  Axes->{True, True},
  AxesLabel->{
    FormBox[
     TagBox["\"t\"", HoldForm], TraditionalForm], None},
  AxesOrigin->{0, 0},
  DisplayFunction->Identity,
  Frame->{{True, True}, {True, True}},
  FrameLabel->{{None, None}, {None, None}},
  FrameTicks->{{Automatic, Automatic}, {Automatic, Automatic}},
  GridLines->{None, None},
  GridLinesStyle->Directive[
    GrayLevel[0.5, 0.4]],
  ImagePadding->All,
  ImageSize->400,
  Method->{
   "DefaultBoundaryStyle" -> Automatic, 
    "DefaultGraphicsInteraction" -> {
     "Version" -> 1.2, "TrackMousePosition" -> {True, False}, 
      "Effects" -> {
       "Highlight" -> {"ratio" -> 2}, "HighlightPoint" -> {"ratio" -> 2}, 
        "Droplines" -> {
         "freeformCursorMode" -> True, 
          "placement" -> {"x" -> "All", "y" -> "None"}}}}, "DefaultMeshStyle" -> 
    AbsolutePointSize[6], "ScalingFunctions" -> None, 
    "CoordinatesToolOptions" -> {"DisplayFunction" -> ({
        (Identity[#]& )[
         Part[#, 1]], 
        (Identity[#]& )[
         Part[#, 2]]}& ), "CopiedValueFunction" -> ({
        (Identity[#]& )[
         Part[#, 1]], 
        (Identity[#]& )[
         Part[#, 2]]}& )}},
  PlotRange->{{0., 50.}, {0., 1.}},
  PlotRangeClipping->True,
  PlotRangePadding->{{0, 0}, {0, 0}},
  Ticks->{Automatic, Automatic}]], "Output",
 CellChangeTimes->{3.869026350602241*^9, 3.8690630377661333`*^9, 
  3.869198229123137*^9, 3.8694828631004477`*^9, 3.911033111470065*^9, 
  3.9110344513625727`*^9},
 CellLabel->"Out[33]=",ExpressionUUID->"81642ed0-f2f8-43cb-90c6-e1fb838d9064"]
}, Open  ]],

Cell[TextData[{
 "Value of ",
 StyleBox["th",
  FontSlant->"Italic"]
}], "Text",
 CellChangeTimes->{{3.8587665299845057`*^9, 3.858766535071005*^9}, {
  3.861091292287609*^9, 
  3.861091294691203*^9}},ExpressionUUID->"c72fe014-815e-4f20-9530-\
afe584426720"],

Cell[CellGroupData[{

Cell[BoxData[
 RowBox[{"Block", "[", 
  RowBox[{
   RowBox[{"{", 
    RowBox[{
     RowBox[{"\[Mu]", "=", "0.01"}], ",", 
     RowBox[{"m", "=", "0.10"}], ",", 
     RowBox[{"c", "=", "0.75"}], ",", 
     RowBox[{"si", "=", "0.1"}], ",", 
     RowBox[{"se", "=", "0.5"}], ",", 
     RowBox[{"e0", "=", "0.00"}], ",", 
     RowBox[{"i0", "=", "1"}], ",", 
     RowBox[{"n0", "=", "0"}], ",", 
     RowBox[{"tmax", "=", "50"}]}], "}"}], ",", "\[IndentingNewLine]", 
   RowBox[{
    RowBox[{"soln", "=", 
     RowBox[{"NDSolveValue", "[", 
      RowBox[{
       RowBox[{"{", 
        RowBox[{"ee", ",", "ei", ",", "en", ",", " ", 
         RowBox[{
          RowBox[{"e", "[", "0", "]"}], "\[Equal]", "e0"}], ",", 
         RowBox[{
          RowBox[{"i", "[", "0", "]"}], "==", "i0"}], ",", 
         RowBox[{
          RowBox[{"n", "[", "0", "]"}], "==", "n0"}]}], "}"}], ",", 
       RowBox[{"{", 
        RowBox[{
         RowBox[{"e", "[", "t", "]"}], ",", 
         RowBox[{"i", "[", "t", "]"}], ",", 
         RowBox[{"n", "[", "t", "]"}]}], "}"}], ",", 
       RowBox[{"{", 
        RowBox[{"t", ",", "0", ",", "tmax"}], "}"}]}], "]"}]}], ";", 
    "\[IndentingNewLine]", 
    RowBox[{
     RowBox[{"FindRoot", "[", 
      RowBox[{
       RowBox[{"{", 
        RowBox[{
         RowBox[{
         "soln", "\[LeftDoubleBracket]", "1", "\[RightDoubleBracket]"}], "-", 
         "0.5"}], "}"}], ",", 
       RowBox[{"{", 
        RowBox[{"t", ",", "1"}], "}"}]}], "]"}], "\[LeftDoubleBracket]", 
     RowBox[{"1", ",", "2"}], "\[RightDoubleBracket]"}]}]}], "]"}]], "Input",
 CellChangeTimes->{{3.850473451761772*^9, 3.85047345773731*^9}, {
   3.8504735071419687`*^9, 3.85047358504471*^9}, {3.850473628688225*^9, 
   3.8504736320589237`*^9}, {3.850473666167425*^9, 3.85047375061439*^9}, {
   3.8504737984111967`*^9, 3.850473799013277*^9}, 3.850473893919351*^9, 
   3.850473930913123*^9, 3.854000393194254*^9, {3.854001747155775*^9, 
   3.854001780615735*^9}, {3.854002058191887*^9, 3.854002108276339*^9}, {
   3.854002159858377*^9, 3.854002160939437*^9}, {3.8540021993574038`*^9, 
   3.854002226264398*^9}, 3.8540087905526457`*^9, {3.8540820154493837`*^9, 
   3.854082026092031*^9}, {3.854082581374454*^9, 3.854082583927875*^9}, {
   3.854082732026627*^9, 3.8540827323078003`*^9}, {3.8540884452734013`*^9, 
   3.854088473393852*^9}, {3.85408855121443*^9, 3.854088724038815*^9}, {
   3.854088767383148*^9, 3.854088767725636*^9}, {3.854511050006937*^9, 
   3.854511075476551*^9}, {3.854511135016564*^9, 3.854511296024816*^9}, {
   3.85451132758993*^9, 3.85451135530822*^9}, {3.854511442673311*^9, 
   3.8545114463740587`*^9}, 3.854511492711563*^9, {3.855663673937875*^9, 
   3.855663796944561*^9}, 3.8557459884345827`*^9, {3.855746034921996*^9, 
   3.855746050666039*^9}, {3.855746699154697*^9, 3.855746699659809*^9}, {
   3.855805427585524*^9, 3.8558055374686823`*^9}, {3.855805651256545*^9, 
   3.8558056785390043`*^9}, {3.8558057602763577`*^9, 3.855805834499956*^9}, {
   3.855805866214055*^9, 3.855805959734104*^9}, {3.855805989934058*^9, 
   3.855806000200944*^9}, {3.8558060542086267`*^9, 3.855806108502228*^9}, {
   3.855806249089394*^9, 3.855806287892935*^9}, {3.855806319530019*^9, 
   3.855806395559585*^9}, {3.855806566194714*^9, 3.855806578364678*^9}, {
   3.856427524234836*^9, 3.8564275244594107`*^9}, {3.85642758028706*^9, 
   3.856427605867975*^9}, {3.856427640943945*^9, 3.856427736353355*^9}, {
   3.856436451725155*^9, 3.85643645204423*^9}, {3.856436482471591*^9, 
   3.856436498558977*^9}, {3.856436573286543*^9, 3.856436640642502*^9}, {
   3.856436714687154*^9, 3.856436770083683*^9}, {3.856436821104006*^9, 
   3.856436823480733*^9}, {3.85643686077256*^9, 3.856436877652123*^9}, {
   3.856436930419093*^9, 3.8564370127908497`*^9}, {3.856502173781378*^9, 
   3.8565022500289097`*^9}, {3.856502290024481*^9, 3.856502301114192*^9}, 
   3.856608047246088*^9, {3.856608078164006*^9, 3.856608158096628*^9}, {
   3.856608214271028*^9, 3.856608214402836*^9}, {3.856608253983321*^9, 
   3.856608256513982*^9}, 3.8566120192464447`*^9, 3.858067148738584*^9, {
   3.8580672028929453`*^9, 3.858067203117488*^9}, {3.858067260878233*^9, 
   3.8580672791280127`*^9}, {3.858067416202692*^9, 3.858067430930105*^9}, {
   3.85806809897322*^9, 3.858068157514039*^9}, {3.8580684997143993`*^9, 
   3.858068506350662*^9}, 3.858766552226396*^9, {3.869198232885398*^9, 
   3.869198260128336*^9}, {3.911033114265629*^9, 3.9110331171996765`*^9}, {
   3.9110343133041153`*^9, 3.9110343133731174`*^9}},
 CellLabel->"In[34]:=",ExpressionUUID->"e6b58d23-2b04-47cf-9139-81198f7c7fa9"],

Cell[BoxData["18.74729877625425`"], "Output",
 CellChangeTimes->{3.861092391758237*^9, 3.861098465862575*^9, 
  3.868966451624131*^9, 3.8690630382730217`*^9, 3.869198261617675*^9, 
  3.869482863169149*^9, 3.9110331178757553`*^9, 3.911034453461237*^9},
 CellLabel->"Out[34]=",ExpressionUUID->"82aebde5-441c-4e42-bbcd-cc86ac5fe0b2"]
}, Open  ]]
}, Open  ]],

Cell[CellGroupData[{

Cell["Figure 2e \[LongDash] Trade-off between depth and speed", "Section",
 CellChangeTimes->{{3.8587659083855247`*^9, 3.858765922010041*^9}, {
   3.8587664079942627`*^9, 3.858766409558433*^9}, {3.858766463552416*^9, 
   3.858766475597855*^9}, {3.861174513646237*^9, 3.861174540219116*^9}, {
   3.86896371956066*^9, 3.868963735691902*^9}, {3.8690637832934103`*^9, 
   3.8690637864864397`*^9}, {3.869063996288952*^9, 3.869063997128264*^9}, 
   3.9110333573030663`*^9},ExpressionUUID->"b860e750-38a9-430a-98e4-\
71eb4a165592"],

Cell["\<\
The code to generate a plot with two vertical scales was adapted from \
https://reference.wolfram.com/language/howto/\
GeneratePlotsWithTwoVerticalScales.html\
\>", "Text",
 CellChangeTimes->{{3.869484516083818*^9, 
  3.869484537685225*^9}},ExpressionUUID->"51909bb8-8455-440b-936a-\
6fc677941e77"],

Cell[BoxData[
 RowBox[{
  RowBox[{"TwoAxisPlot", "[", 
   RowBox[{
    RowBox[{"{", 
     RowBox[{"f_", ",", "g_"}], "}"}], ",", 
    RowBox[{"{", 
     RowBox[{"x_", ",", "x1_", ",", "x2_"}], "}"}]}], "]"}], ":=", 
  RowBox[{"Module", "[", 
   RowBox[{
    RowBox[{"{", 
     RowBox[{
     "fgraph", ",", "ggraph", ",", "frange", ",", "grange", ",", "fticks", 
      ",", "gticks"}], "}"}], ",", 
    RowBox[{
     RowBox[{
      RowBox[{"{", "fgraph", "}"}], "=", 
      RowBox[{"MapIndexed", "[", 
       RowBox[{
        RowBox[{
         RowBox[{"Plot", "[", 
          RowBox[{"#", ",", 
           RowBox[{"{", 
            RowBox[{"x", ",", "x1", ",", "x2"}], "}"}], ",", 
           RowBox[{"Axes", "->", "True"}], ",", 
           RowBox[{"PlotStyle", "->", 
            RowBox[{"{", 
             RowBox[{"Black", ",", "Thick"}], "}"}]}], ",", 
           RowBox[{"PlotRange", "\[Rule]", 
            RowBox[{"{", 
             RowBox[{
              RowBox[{"{", 
               RowBox[{"0", ",", "0.2"}], "}"}], ",", 
              RowBox[{"{", 
               RowBox[{"0.5", ",", "1"}], "}"}]}], "}"}]}]}], "]"}], "&"}], 
        ",", 
        RowBox[{"{", "f", "}"}]}], "]"}]}], ";", 
     RowBox[{
      RowBox[{"{", "ggraph", "}"}], "=", 
      RowBox[{"MapIndexed", "[", 
       RowBox[{
        RowBox[{
         RowBox[{"Plot", "[", 
          RowBox[{"#", ",", 
           RowBox[{"{", 
            RowBox[{"x", ",", "x1", ",", "x2"}], "}"}], ",", 
           RowBox[{"Axes", "->", "True"}], ",", 
           RowBox[{"PlotStyle", "->", 
            RowBox[{"{", 
             RowBox[{"Black", ",", "Thick", ",", "DotDashed"}], "}"}]}], ",", 
           
           RowBox[{"PlotRange", "\[Rule]", 
            RowBox[{"{", 
             RowBox[{
              RowBox[{"{", 
               RowBox[{"0", ",", "0.2"}], "}"}], ",", 
              RowBox[{"{", 
               RowBox[{"10", ",", "23"}], "}"}]}], "}"}]}]}], "]"}], "&"}], 
        ",", 
        RowBox[{"{", "g", "}"}]}], "]"}]}], ";", 
     RowBox[{
      RowBox[{"{", 
       RowBox[{"frange", ",", "grange"}], "}"}], "=", 
      RowBox[{
       RowBox[{
        RowBox[{
         RowBox[{"(", 
          RowBox[{"PlotRange", "/.", " ", 
           RowBox[{"AbsoluteOptions", "[", 
            RowBox[{"#", ",", "PlotRange"}], "]"}]}], ")"}], "[", 
         RowBox[{"[", "2", "]"}], "]"}], "&"}], "/@", 
       RowBox[{"{", 
        RowBox[{"fgraph", ",", "ggraph"}], "}"}]}]}], ";", 
     RowBox[{"fticks", "=", 
      RowBox[{"N", "@", 
       RowBox[{"FindDivisions", "[", 
        RowBox[{"frange", ",", "5"}], "]"}]}]}], ";", "\[IndentingNewLine]", 
     RowBox[{"gticks", "=", 
      RowBox[{"Quiet", "@", 
       RowBox[{"Transpose", "@", 
        RowBox[{"{", 
         RowBox[{"fticks", ",", 
          RowBox[{
           RowBox[{
            RowBox[{"ToString", "[", 
             RowBox[{
              RowBox[{"NumberForm", "[", 
               RowBox[{"#", ",", "2"}], "]"}], ",", "StandardForm"}], "]"}], 
            "&"}], "/@", 
           RowBox[{"Rescale", "[", 
            RowBox[{"fticks", ",", "frange", ",", "grange"}], "]"}]}]}], 
         "}"}]}]}]}], ";", "\[IndentingNewLine]", 
     RowBox[{"Show", "[", 
      RowBox[{"fgraph", ",", 
       RowBox[{"ggraph", "/.", " ", 
        RowBox[{
         RowBox[{"Graphics", "[", 
          RowBox[{"graph_", ",", "s___"}], "]"}], ":>", 
         RowBox[{"Graphics", "[", 
          RowBox[{
           RowBox[{"GeometricTransformation", "[", 
            RowBox[{"graph", ",", 
             RowBox[{"RescalingTransform", "[", 
              RowBox[{
               RowBox[{"{", 
                RowBox[{
                 RowBox[{"{", 
                  RowBox[{"0", ",", "1"}], "}"}], ",", "grange"}], "}"}], ",", 
               RowBox[{"{", 
                RowBox[{
                 RowBox[{"{", 
                  RowBox[{"0", ",", "1"}], "}"}], ",", "frange"}], "}"}]}], 
              "]"}]}], "]"}], ",", "s"}], "]"}]}]}], ",", 
       RowBox[{"AspectRatio", "->", "1"}], ",", 
       RowBox[{"Axes", "->", "False"}], ",", 
       RowBox[{"Frame", "->", "True"}], ",", 
       RowBox[{"FrameStyle", "->", 
        RowBox[{"{", 
         RowBox[{
          RowBox[{"{", 
           RowBox[{
            RowBox[{"Darker", "[", 
             RowBox[{"Gray", ",", "0.2"}], "]"}], ",", 
            RowBox[{"Darker", "[", 
             RowBox[{"Gray", ",", "0.2"}], "]"}]}], "}"}], ",", 
          RowBox[{"{", 
           RowBox[{"Automatic", ",", "Automatic"}], "}"}]}], "}"}]}], ",", 
       RowBox[{"FrameTicks", "->", 
        RowBox[{"{", 
         RowBox[{
          RowBox[{"{", 
           RowBox[{"fticks", ",", "gticks"}], "}"}], ",", 
          RowBox[{"{", 
           RowBox[{"Automatic", ",", "Automatic"}], "}"}]}], "}"}]}]}], 
      "]"}]}]}], "]"}]}]], "Input",
 CellChangeTimes->{{3.856609685287797*^9, 3.856609685291463*^9}, {
   3.85661044188221*^9, 3.856610446376438*^9}, {3.856611730283536*^9, 
   3.856611736684669*^9}, 3.858069354199315*^9, {3.858069818375387*^9, 
   3.858069921571228*^9}, {3.858069987207823*^9, 3.858070044794438*^9}, {
   3.858147230877969*^9, 3.858147365712789*^9}, {3.858147404054677*^9, 
   3.858147423135539*^9}, {3.85814745816113*^9, 3.8581474646149273`*^9}, {
   3.8581475411459723`*^9, 3.858147566042284*^9}, 3.858162934082238*^9, {
   3.858166460077426*^9, 3.858166461367586*^9}, {3.8689668390665827`*^9, 
   3.868966889227111*^9}, {3.868967081617684*^9, 3.8689670872524557`*^9}, {
   3.869026652467771*^9, 3.869026666863512*^9}, {3.869061308742901*^9, 
   3.869061328225803*^9}, {3.8690638058762693`*^9, 3.8690638481160183`*^9}, {
   3.869117979003641*^9, 3.869118043166923*^9}, {3.869201922994049*^9, 
   3.869201923721414*^9}, 3.8693032914458637`*^9, {3.9110332189138546`*^9, 
   3.9110332189878654`*^9}, {3.911033299522211*^9, 3.9110332995504775`*^9}},
 CellLabel->"In[43]:=",ExpressionUUID->"2b52cde9-ef3e-4aef-91a9-d50cf35807ab"],

Cell[CellGroupData[{

Cell[BoxData[
 RowBox[{"Block", "[", 
  RowBox[{
   RowBox[{"{", 
    RowBox[{
     RowBox[{"\[Mu]", "=", "0.01"}], ",", 
     RowBox[{"\[Nu]", "=", "0.00"}], ",", 
     RowBox[{"(*", 
      RowBox[{
       RowBox[{"m", "=", "0.1"}], ","}], "*)"}], 
     RowBox[{"c", "=", "0.75"}], ",", 
     RowBox[{"si", "=", "0.1"}], ",", 
     RowBox[{"se", "=", "0.5"}], ",", 
     RowBox[{"e0", "=", "0.00"}], ",", 
     RowBox[{"i0", "=", "1"}], ",", 
     RowBox[{"n0", "=", "0"}], ",", 
     RowBox[{"tmax", "=", "50"}]}], "}"}], ",", "\[IndentingNewLine]", 
   RowBox[{"TwoAxisPlot", "[", 
    RowBox[{
     RowBox[{"{", 
      RowBox[{
       RowBox[{"1", "-", 
        RowBox[{"m", "/", "se"}]}], ",", 
       RowBox[{
        RowBox[{"soln", "=", 
         RowBox[{"NDSolveValue", "[", 
          RowBox[{
           RowBox[{"{", 
            RowBox[{"ee", ",", "ei", ",", "en", ",", " ", 
             RowBox[{
              RowBox[{"e", "[", "0", "]"}], "\[Equal]", "e0"}], ",", 
             RowBox[{
              RowBox[{"i", "[", "0", "]"}], "==", "i0"}], ",", 
             RowBox[{
              RowBox[{"n", "[", "0", "]"}], "==", "n0"}]}], "}"}], ",", 
           RowBox[{"{", 
            RowBox[{
             RowBox[{"e", "[", "t", "]"}], ",", 
             RowBox[{"i", "[", "t", "]"}], ",", 
             RowBox[{"n", "[", "t", "]"}]}], "}"}], ",", 
           RowBox[{"{", 
            RowBox[{"t", ",", "1", ",", "tmax"}], "}"}]}], "]"}]}], ";", "\n", 
        RowBox[{
         RowBox[{"FindRoot", "[", 
          RowBox[{
           RowBox[{"{", 
            RowBox[{
             RowBox[{
             "soln", "\[LeftDoubleBracket]", "1", "\[RightDoubleBracket]"}], 
             "-", "0.5"}], "}"}], ",", 
           RowBox[{"{", 
            RowBox[{"t", ",", "2"}], "}"}]}], "]"}], "\[LeftDoubleBracket]", 
         RowBox[{"1", ",", "2"}], "\[RightDoubleBracket]"}]}]}], "}"}], ",", 
     RowBox[{"{", 
      RowBox[{"m", ",", "0", ",", 
       RowBox[{"se", "/", "2"}]}], "}"}]}], "]"}]}], "]"}]], "Input",
 CellChangeTimes->{{3.8566097965204277`*^9, 3.856609823388027*^9}, 
   3.8566099830525713`*^9, {3.856611656389563*^9, 3.856611666256358*^9}, {
   3.858147297507028*^9, 3.8581473003798933`*^9}, 3.858147482596868*^9, {
   3.869198276050407*^9, 3.869198320152213*^9}, 3.869303294169951*^9, {
   3.911033130658209*^9, 3.911033133377514*^9}},
 CellLabel->"In[44]:=",ExpressionUUID->"51872ed3-618b-454d-bd89-e8643cde1365"],

Cell[BoxData[
 GraphicsBox[{
   InterpretationBox[{
     TagBox[{{{}, {}, 
        TagBox[
         {GrayLevel[0], Thickness[Large], Opacity[1.], LineBox[CompressedData["
1:eJwVxX08lAcAB3DEIkveoiPVGZIUeUsv9sv0iRTLRTKX5K1SK8pSMrlGr97a
TCyX9xLjlJeU8xLXVTc8SSYlHudc59y5Sl5bd9v++H6+1JDjtHAVJSUlr//8
v2e4qKtl1PHb9vTkOYVCBlU3o6hBij7ocvWQJrkM9nnZudUUM0iOpjyL/yLD
jo7ee0yKAxZ6/pY9OyeDf9h046+UrfBWLXCamJThrc1Ft1SKL56fZp8QjsmQ
v/j7C1coYeg5MCFu75WBoV698jIlBgP2B97ksGTYG1DAev8hCY6T5+Oi9sqg
qWDQ3ZelQ/298eOF82Uw9xkXtV3NxLhR9CO3++OI7dyA7E85oIR+HV8XPA7D
Gp0BZeU8NAuW8WWLxlHHd2snNhfizi+xX0XUS9EayTQOkBSjlJbSHxMixaSF
y6KKH2+DGrgkyFNXCpXZcm1j8zKQiWImvUECJ0Vw3e7KP0Eh7S87RkrQnuTQ
ybViIeL4BovbRhIszxibvTNehRnjZIYfZwxj04MDPbb3oKbicYl3cgzF4gae
Vlo1/NV8vOKXjkHL5LZMIKgB29mAw+WKkXK4NiLfrA7MEpqw95QYU1vKBYfO
3UerTQ/XfIUYMXacGoO2eoROdNI2EqMYrORc7aI+hMdLLebV2FF8jnx5Y1Vc
A1xHFuT8RB3Fatf58ogGNmptErZYdIngXkg9eNewCceur7+lFydCrMl+0yF6
MwqdD91/YimCtcRPs9erBWINvzj9vnfQW/RenTPXglMzFz8zz7+DavMN1je5
j5Cwws5yfN07HHFo6NPY0QpeuKne2ddClG8PyW+aaoXVm05WfpIQk2NG2sKs
Nnx15eN0ioMQtbvd52Vu5cBiD11e+3YE5zyS82qEHLQEulSVpIyA+tbzVVHy
Y0Rde6231mUEG9cnZVLsuAgVNDpOCAWgLyNmlbu5eBG1ZN65LAEmean8KMYT
XDB6kOYOAbJVg2JoZk9R8+X547+lw9AbqC1U4TzFlHZJpZw5DLWfGb4bop8h
wbXZL9R9GEp3glh8XR4Sy3eVpk3xceIPVqpuKw9P7CwfTN3ko3H1JXWdY3/B
VNxwdtqDDx3PE9bntdox85o72jQzhP41z7vPsNuhO2po0FYwhKqbMBMEdaDU
lpSm7hrCPpaTjom8A7TSsNgPSkNITC5g9Jd1YouLTfO1MhIVIpMbWjsJlGlG
35sJIHGJmRw84E1g87pGImMviTCa1LzSh0DnHg2ppT+JpWx2lZc/gY8FBSsD
fElcSQ/kpoQQ2OT8IveBN4lDTjkfFpwh0B5mfzHOjYRpkr7H/FsEZI2Tgf9Y
k5A7xy/sLSXAGHY9k7maRJ90+MWtcgL6GmlZ1lYkMvyr9227S8DZ16KLvpKE
wop2MplNIFG8Z1sjlUR/V/rNed0EdA3rbRMMSNRfmA7t7iFQvFnV22AxicxN
+1cVvSLgFLLrSKUeiR0la2u+GyDwQ4WoZECbxMPTHc8YowSK3CjG0CSRtcYx
3UdCwPFwuHOvBolofq4vVUbgadpdv+PqJCx3Hh1s+URA0rc9I0+NhKryy+KM
aQIJit8r1quSIGs3RQbPEdA25/MIFRLsyCIb2y8ECj3Xig4qk7i+XHNSoSDg
EBWnpqRE4l9dxnBB
           "]]},
         Annotation[#, "Charting`Private`Tag#1"]& ]}, {}},
      {"WolframDynamicHighlight", <|
       "Label" -> {"XYLabel"}, "Ball" -> {"InterpolatedBall"}|>}], 
     DynamicBox[(Charting`HighlightActionBox["DynamicHighlight", {}, 
       Slot["HighlightElements"], 
       Slot["LayoutOptions"], 
       Slot["Meta"], 
       Charting`HighlightActionFunction["DynamicHighlight", {{{{}, {}, 
           Annotation[{
             Directive[
              Opacity[1.], 
              AbsoluteThickness[2], 
              GrayLevel[0], 
              Thickness[Large]], 
             Line[CompressedData["
1:eJwVxX08lAcAB3DEIkveoiPVGZIUeUsv9sv0iRTLRTKX5K1SK8pSMrlGr97a
TCyX9xLjlJeU8xLXVTc8SSYlHudc59y5Sl5bd9v++H6+1JDjtHAVJSUlr//8
v2e4qKtl1PHb9vTkOYVCBlU3o6hBij7ocvWQJrkM9nnZudUUM0iOpjyL/yLD
jo7ee0yKAxZ6/pY9OyeDf9h046+UrfBWLXCamJThrc1Ft1SKL56fZp8QjsmQ
v/j7C1coYeg5MCFu75WBoV698jIlBgP2B97ksGTYG1DAev8hCY6T5+Oi9sqg
qWDQ3ZelQ/298eOF82Uw9xkXtV3NxLhR9CO3++OI7dyA7E85oIR+HV8XPA7D
Gp0BZeU8NAuW8WWLxlHHd2snNhfizi+xX0XUS9EayTQOkBSjlJbSHxMixaSF
y6KKH2+DGrgkyFNXCpXZcm1j8zKQiWImvUECJ0Vw3e7KP0Eh7S87RkrQnuTQ
ybViIeL4BovbRhIszxibvTNehRnjZIYfZwxj04MDPbb3oKbicYl3cgzF4gae
Vlo1/NV8vOKXjkHL5LZMIKgB29mAw+WKkXK4NiLfrA7MEpqw95QYU1vKBYfO
3UerTQ/XfIUYMXacGoO2eoROdNI2EqMYrORc7aI+hMdLLebV2FF8jnx5Y1Vc
A1xHFuT8RB3Fatf58ogGNmptErZYdIngXkg9eNewCceur7+lFydCrMl+0yF6
MwqdD91/YimCtcRPs9erBWINvzj9vnfQW/RenTPXglMzFz8zz7+DavMN1je5
j5Cwws5yfN07HHFo6NPY0QpeuKne2ddClG8PyW+aaoXVm05WfpIQk2NG2sKs
Nnx15eN0ioMQtbvd52Vu5cBiD11e+3YE5zyS82qEHLQEulSVpIyA+tbzVVHy
Y0Rde6231mUEG9cnZVLsuAgVNDpOCAWgLyNmlbu5eBG1ZN65LAEmean8KMYT
XDB6kOYOAbJVg2JoZk9R8+X547+lw9AbqC1U4TzFlHZJpZw5DLWfGb4bop8h
wbXZL9R9GEp3glh8XR4Sy3eVpk3xceIPVqpuKw9P7CwfTN3ko3H1JXWdY3/B
VNxwdtqDDx3PE9bntdox85o72jQzhP41z7vPsNuhO2po0FYwhKqbMBMEdaDU
lpSm7hrCPpaTjom8A7TSsNgPSkNITC5g9Jd1YouLTfO1MhIVIpMbWjsJlGlG
35sJIHGJmRw84E1g87pGImMviTCa1LzSh0DnHg2ppT+JpWx2lZc/gY8FBSsD
fElcSQ/kpoQQ2OT8IveBN4lDTjkfFpwh0B5mfzHOjYRpkr7H/FsEZI2Tgf9Y
k5A7xy/sLSXAGHY9k7maRJ90+MWtcgL6GmlZ1lYkMvyr9227S8DZ16KLvpKE
wop2MplNIFG8Z1sjlUR/V/rNed0EdA3rbRMMSNRfmA7t7iFQvFnV22AxicxN
+1cVvSLgFLLrSKUeiR0la2u+GyDwQ4WoZECbxMPTHc8YowSK3CjG0CSRtcYx
3UdCwPFwuHOvBolofq4vVUbgadpdv+PqJCx3Hh1s+URA0rc9I0+NhKryy+KM
aQIJit8r1quSIGs3RQbPEdA25/MIFRLsyCIb2y8ECj3Xig4qk7i+XHNSoSDg
EBWnpqRE4l9dxnBB
              "]]}, "Charting`Private`Tag#1"]}}, {}}, <|
        "HighlightElements" -> <|
          "Label" -> {"XYLabel"}, "Ball" -> {"InterpolatedBall"}|>, 
         "LayoutOptions" -> <|
          "PlotRange" -> {{0., 0.2}, {0.5, 1.}}, 
           "Frame" -> {{False, False}, {False, False}}, 
           "AxesOrigin" -> {0, 0.5000000000000011}, 
           "ImageSize" -> {360, 360/GoldenRatio}, "Axes" -> {True, True}, 
           "LabelStyle" -> {}, "AspectRatio" -> GoldenRatio^(-1), 
           "DefaultStyle" -> {
             Directive[
              Opacity[1.], 
              AbsoluteThickness[2], 
              GrayLevel[0], 
              Thickness[Large]]}, 
           "HighlightLabelingFunctions" -> <|"CoordinatesToolOptions" -> ({
               Identity[
                Part[#, 1]], 
               Identity[
                Part[#, 2]]}& ), 
             "ScalingFunctions" -> {{Identity, Identity}, {
               Identity, Identity}}|>, "Primitives" -> {}, "GCFlag" -> 
           False|>, 
         "Meta" -> <|
          "DefaultHighlight" -> {"Dynamic", None}, "Index" -> {}, "Function" -> 
           Plot, "GroupHighlight" -> False|>|>]]& )[<|
       "HighlightElements" -> <|
         "Label" -> {"XYLabel"}, "Ball" -> {"InterpolatedBall"}|>, 
        "LayoutOptions" -> <|
         "PlotRange" -> {{0., 0.2}, {0.5, 1.}}, 
          "Frame" -> {{False, False}, {False, False}}, 
          "AxesOrigin" -> {0, 0.5000000000000011}, 
          "ImageSize" -> {360, 360/GoldenRatio}, "Axes" -> {True, True}, 
          "LabelStyle" -> {}, "AspectRatio" -> GoldenRatio^(-1), 
          "DefaultStyle" -> {
            Directive[
             Opacity[1.], 
             AbsoluteThickness[2], 
             GrayLevel[0], 
             Thickness[Large]]}, 
          "HighlightLabelingFunctions" -> <|"CoordinatesToolOptions" -> ({
              Identity[
               Part[#, 1]], 
              Identity[
               Part[#, 2]]}& ), 
            "ScalingFunctions" -> {{Identity, Identity}, {
              Identity, Identity}}|>, "Primitives" -> {}, "GCFlag" -> False|>,
         "Meta" -> <|
         "DefaultHighlight" -> {"Dynamic", None}, "Index" -> {}, "Function" -> 
          Plot, "GroupHighlight" -> False|>|>],
      ImageSizeCache->{{4.503599627370496*^15, -4.503599627370496*^15}, {
       4.503599627370496*^15, -4.503599627370496*^15}}]},
    Annotation[{{{{}, {}, 
        Annotation[{
          Directive[
           Opacity[1.], 
           AbsoluteThickness[2], 
           GrayLevel[0], 
           Thickness[Large]], 
          Line[CompressedData["
1:eJwVxX08lAcAB3DEIkveoiPVGZIUeUsv9sv0iRTLRTKX5K1SK8pSMrlGr97a
TCyX9xLjlJeU8xLXVTc8SSYlHudc59y5Sl5bd9v++H6+1JDjtHAVJSUlr//8
v2e4qKtl1PHb9vTkOYVCBlU3o6hBij7ocvWQJrkM9nnZudUUM0iOpjyL/yLD
jo7ee0yKAxZ6/pY9OyeDf9h046+UrfBWLXCamJThrc1Ft1SKL56fZp8QjsmQ
v/j7C1coYeg5MCFu75WBoV698jIlBgP2B97ksGTYG1DAev8hCY6T5+Oi9sqg
qWDQ3ZelQ/298eOF82Uw9xkXtV3NxLhR9CO3++OI7dyA7E85oIR+HV8XPA7D
Gp0BZeU8NAuW8WWLxlHHd2snNhfizi+xX0XUS9EayTQOkBSjlJbSHxMixaSF
y6KKH2+DGrgkyFNXCpXZcm1j8zKQiWImvUECJ0Vw3e7KP0Eh7S87RkrQnuTQ
ybViIeL4BovbRhIszxibvTNehRnjZIYfZwxj04MDPbb3oKbicYl3cgzF4gae
Vlo1/NV8vOKXjkHL5LZMIKgB29mAw+WKkXK4NiLfrA7MEpqw95QYU1vKBYfO
3UerTQ/XfIUYMXacGoO2eoROdNI2EqMYrORc7aI+hMdLLebV2FF8jnx5Y1Vc
A1xHFuT8RB3Fatf58ogGNmptErZYdIngXkg9eNewCceur7+lFydCrMl+0yF6
MwqdD91/YimCtcRPs9erBWINvzj9vnfQW/RenTPXglMzFz8zz7+DavMN1je5
j5Cwws5yfN07HHFo6NPY0QpeuKne2ddClG8PyW+aaoXVm05WfpIQk2NG2sKs
Nnx15eN0ioMQtbvd52Vu5cBiD11e+3YE5zyS82qEHLQEulSVpIyA+tbzVVHy
Y0Rde6231mUEG9cnZVLsuAgVNDpOCAWgLyNmlbu5eBG1ZN65LAEmean8KMYT
XDB6kOYOAbJVg2JoZk9R8+X547+lw9AbqC1U4TzFlHZJpZw5DLWfGb4bop8h
wbXZL9R9GEp3glh8XR4Sy3eVpk3xceIPVqpuKw9P7CwfTN3ko3H1JXWdY3/B
VNxwdtqDDx3PE9bntdox85o72jQzhP41z7vPsNuhO2po0FYwhKqbMBMEdaDU
lpSm7hrCPpaTjom8A7TSsNgPSkNITC5g9Jd1YouLTfO1MhIVIpMbWjsJlGlG
35sJIHGJmRw84E1g87pGImMviTCa1LzSh0DnHg2ppT+JpWx2lZc/gY8FBSsD
fElcSQ/kpoQQ2OT8IveBN4lDTjkfFpwh0B5mfzHOjYRpkr7H/FsEZI2Tgf9Y
k5A7xy/sLSXAGHY9k7maRJ90+MWtcgL6GmlZ1lYkMvyr9227S8DZ16KLvpKE
wop2MplNIFG8Z1sjlUR/V/rNed0EdA3rbRMMSNRfmA7t7iFQvFnV22AxicxN
+1cVvSLgFLLrSKUeiR0la2u+GyDwQ4WoZECbxMPTHc8YowSK3CjG0CSRtcYx
3UdCwPFwuHOvBolofq4vVUbgadpdv+PqJCx3Hh1s+URA0rc9I0+NhKryy+KM
aQIJit8r1quSIGs3RQbPEdA25/MIFRLsyCIb2y8ECj3Xig4qk7i+XHNSoSDg
EBWnpqRE4l9dxnBB
           "]]}, "Charting`Private`Tag#1"]}}, {}}, <|
     "HighlightElements" -> <|
       "Label" -> {"XYLabel"}, "Ball" -> {"InterpolatedBall"}|>, 
      "LayoutOptions" -> <|
       "PlotRange" -> {{0., 0.2}, {0.5, 1.}}, 
        "Frame" -> {{False, False}, {False, False}}, 
        "AxesOrigin" -> {0, 0.5000000000000011}, 
        "ImageSize" -> {360, 360/GoldenRatio}, "Axes" -> {True, True}, 
        "LabelStyle" -> {}, "AspectRatio" -> GoldenRatio^(-1), "DefaultStyle" -> {
          Directive[
           Opacity[1.], 
           AbsoluteThickness[2], 
           GrayLevel[0], 
           Thickness[Large]]}, 
        "HighlightLabelingFunctions" -> <|"CoordinatesToolOptions" -> ({
            Identity[
             Part[#, 1]], 
            Identity[
             Part[#, 2]]}& ), 
          "ScalingFunctions" -> {{Identity, Identity}, {
            Identity, Identity}}|>, "Primitives" -> {}, "GCFlag" -> False|>, 
      "Meta" -> <|
       "DefaultHighlight" -> {"Dynamic", None}, "Index" -> {}, "Function" -> 
        Plot, "GroupHighlight" -> False|>|>, "DynamicHighlight"]], 
   GeometricTransformationBox[
    InterpretationBox[{
      TagBox[{{{}, {}, 
         TagBox[
          {GrayLevel[0], Thickness[Large], Opacity[1.], 
           Dashing[{0, Small, Small, Small}], LineBox[CompressedData["
1:eJwd1wk0VO0bAPCSVlkqFaKNNkl1Z4xQnjeFFkuyFCnaSBv5+pRSUtIilI8v
JVkiss8wcwdjbUhItpCPCJHs2Yv8H/855545v3Pu8t73ed/nee6qE44HT4tM
mzbtJx5T//tOfy/P6VDTltHscJF4yiKiu+ScGmWlgSv77wZBAIswQoNepMgq
QbjBBdlz/iyy/0MNJ0SWCXdOqUSV+LDIoVMjmf6yu8EqKNPtpSeLNGy+t8tH
1gz0ok9WXXdmkbDFxl4PZU/BHxPJC7LGLOIxJ2XdA9nL4O2u0k6Lschhy/Ck
vn5PCM0L3FFxT42ITXpY6y/3g9p5tn2q8mpkjUnP97feAWD+1TbcKJtJrpRq
QNDgMzA9fTrhlx2TLE1d8GX69FCwMH178fNyJuE17yr5uD0ClPllwa/qGCTv
bMgyy65I4F+XMUoMY5ChtTskEy5Eg7S8TVT9JQYRGYuTWrYmFrbb1k/o6DEI
a9KWZ5oYDy9G2pP4igxiYJhzW5cfD+4Flh7b0SeDVxir58WDZVNXTM5qBnms
/qVdrjoerJV/pr1fxSAdjkdkmyfi4Zl30s/GFQzyosnczckwAdyK+CPL5Blk
et4+HZ+uBJgx9ut7uTSDlHgySwuUk4Cr596weTaDaEoWizxRS4K/NUaXZ89i
kJhnx9WPkCQoaZBONkLfSfQN6zVPggF9+YGLM/H82u/OMh5JYEEMSlJm4Pkb
Q5aerUkCo+zoR0bTGESn43byLJ1ksDacVfFujCIrHneOvelJBp8nnZNvuymS
ddz9DWcgGQaWGXk6oo8xFllmjCbDl8drjy5Dv6jW5JeIsEFRSq3hry6KyCg8
dOldwga7Nz/t13dSZGHs+gEmsGHdkJZN6HeKzBSe7sr2Y8OlWXsShS0UiQwc
Cy4MYEN2k/4FV/Rue5/95c/YcFT+uYsq+vY8bmzzKzZYPCy1etZMkT8HRB1m
8tkwyeh97vyVIqMNEd/2NbFB+88RNtVIkc6Rxi+ftnDgvzMdO7/XUYRn75e3
j8WB3JKX58LQt2q0X2drcSDPijXbEr2EDrnwRo8DV003/1f0mSI6LkfG3aw5
4Hm2MZRTS5Hng9WySvc5UKsrcuNJNUX29H8wc27kQLZM6+1HFRRZdPzGtvZW
DsxZtmTcCP2lTEXe+gcHlPglgQvQl5O9W3SHOBC6Um5aUDlFQh33OsuKpcCQ
SJ9FTBlFhruFfjmsFNB/dI7UluJ8/MgokvBNAd/Hkzf/KqbIxafGimf/SYE2
2b/fErT67pbr+UEp4DW7y1oCXRQyb5PbqxT46Hn4WGwRRfoPWPp18FOg21u+
49t7imjTw6bClhSoSeEsPFdIkc93tja4aqTCtssnbRPyKRKxJV/tk3YqsFJ+
/bqDPt9w2HfL7lTI8DdutEJPU78F7UapYCv2JnIueu2P0nCzU6nQbtCnc1aI
73fgvN1mv1TY+UnipsZbikgoRPe2tqZCg8FYnEQuRYjFnYaWjlRYFkUn9OVQ
xNnPpri5JxVWxD4rr0BXT5eJbhpNBdl4r09P0S/b7h+rn8+FzCBhiRJaNfns
h0omF1QOqTrty6aIbYdeRoUGF8ZZMtZb0P6rFd+Ua3PB3eb2mSXo4YD/PD/u
wet/RWq1ZOH6dTXYXmzNhTA7sSJ3tOEu1bg8Ty7Mc3DSF2ZS5KbbvGe5D7hQ
EDXRm4BO5rZ55fhywVXCq+YpWnp96ImsIC44nGg/dh5dP19KLj2eC3rOcyxk
0Oer+++zq7hw7q/JmOsCHL9kqUvyZy5sepS5zgFdtif2VNIXLkh9ftligWZm
nCAJ37nwT4ijOgM9Hlo5EjPOBceqYvueDIo8cuDahSnxIEx48oIT+gdJuC+m
zIM4zjR3W7S+TFSsy2YeCGZX1xxAi7wL6DHQ5MFDUde1FNpV6bLLmDEPPtge
yhtNx/n9fS7olDkPYpJWVv9AMytPpn+04sFesW/2Deg+D9M/Uad5YF4pZfsW
bddIeR28zoNn9lFV/mghTzkm8xYP2pxD1txDr/ZdXbTeiweZt390Xkc3bF8o
MfmYByMelIEdWlN63paz//Kg45Rs2xF0UOf0g5+CeaA7aPbeBG32vD8w7jUP
jBWcrLTRnEsd9JJ4fB8rx0VqaMm9Xz97sHF8w3WzVdBFI2UKhwU8ULC7ly6H
3mmeHCVawYNaqeW+v9NwvlVi3jnW8ID8SX44iB6fEdZRV88DK3Ga243mc/w2
sdt5oFxwPq8JveThPWP5bh54S1hl1aH/Ou5+6d5PHpQeeiH/Ca0q5cg9OsED
yjDZuQj9qN2uplCEhrLBXV756B9Zx8YYc2j4Fu3VmIPe86/FslBxGq7e/HlX
gI66YLRj3iIaAvaL2fPRIrp6Nn/L0BDyUNonFW0rr+3RpEBDr6TPeDI6a0Dt
1X5FGkYcNdkJaPniTfm89TQ85AzExqKvRaxpX6VKw4kJk8ZodI2rwlwfBg3x
PQnHo9BMk8UbR7fRYBgUsOsV2n+9uOFJbRomqqXMwtF9k6KOpbtomDHy7U0o
2qhm/LHGXhqCRMV1X6LjEwc5kUY0aCTcWBOCnuvVVSVpRsP9OZv3v0DbHW0d
vmaJ45uQ4QWjhcx6mbZjNKz720dtyqvnV2manKKhNaVxw5RvtRRbCxxouOlQ
FzjlL+lvb65zpKErWr95ylr+GWH+l2mwD2z+PHX/IIeUvAlXGn47mSdPPX+Y
xLWecafBe7nqtKnxCiI7g6940uC6dqNnGPr2HBVTrwc0RG8QbomYmv/z5+cF
+tJwODNjbyRaoiw+99U/NBQMh5PX6CpG91VOEMbryEBdDPr5001bckNoeHK4
ZVcceq1N4ssv0TRoBRzWZKO78nrMu+NpOL4pqWQqXpy1m8XH2TRQLjGKU/HU
7km6LiugIWlfIGsq/qIH+6j1uTTUOTH0hegi7pYfrAIaLh10KC5EW9xgHzYr
o2F1YfK9iqn4fu2XPPmJhvKDBe016Obd1LtLdTT0t29jNKAvzk9R82ulYWHZ
7M7vU/F1GugK6aAhcrBroAf9q5IRGd9DQ1j/gPkQ2is4dWHRKA1s5uZ6Edwf
BpOD72snaAhdX9M0F73wpJpHuwgfxKvLNRagXyrzekXF+SCXpXt3JZqbRpfA
Kj74M9jdO9HXFEbvGK3lA3myqHwfmnhs0zq6kQ+aG/7MMkOX7El7c02NDxly
d8em9ntrTboXdy8f+g7mNvqhY7V+7xAa8aE3USvmOdopVGuowpQPiydL46LQ
43aCk31H+aBbFbBDgJYeziQbnfng6y32rAtdZ/lnROMKH4biYzTG0GGZ2kl7
3PgwwlZZPAvzm8rdbAU7Lz78uV3sthK9Wzr3V9hzPlwouth0CH2ZEqYuecuH
a9/qlSvQdsyVYU8K+aD0987aFvRhlpv3/FI+ZFo6vx9Ca2kyT4h85oNeyPJb
cpiPRXQiJXt6+DCQWKFgj/Yz8TybL5cG2j7SNuKY72+ZNpmTlWlwy3DRGUW0
s/n2nRlr0uC+yppXGmgLy8Gl7C1pUD9XXsQeLX/8VP4LvTQIn3tpeKrexDrt
XnnZOQ0e9EqY+mA9euEcJtZ7JQ0mbJufRqN9Lo8PO9xIg9Nv3dfkoZ2upn6w
uZ8GWd90l4yi1W8pXd//Mg2UmSZDdljvhH6i1auL0mBfxVC+CdbLxkShd/mq
dJCd7b/YKg/rT7doF7UuHfRiA7a6oXNUdA0CVNKBmh/NfokOi82ff0g9HdIX
PJRvRZ94XeBTb5AOJsqVts5Yz9tCCv3ar6TDDCNj42Cs992PSv6Z+JAOC5/X
OCi8w/1dPH/wWCU+76Zusj66dJ6hWU5tOgRSrUbO6MT7H6TvtKSD1DnNNYVo
J8/SwDlj6fAn4/dXF+xHBq+XPV2klAHFElbZTdiv/D5bFbzhWgZ0VXmafivB
esE6+kTVPQMsKuPdpT9gvpre5sXwzABaozNvF/pY0MilHb4ZoP6U2x+Bzs2X
22MSkQElsVrfTmI/dW/l8cGrRRkwKzbzat9H7Nequw0K5QTwMYVVz6jE+h3u
ovNhhQBMt7IGHdDC85PqFUoCWOKxSDcM7TJjgWK9qgDYM9Rixauwf9rCHOvV
EUCLinj1D3So97WopecEMHRvxqxk7A837pz9xy5DAE1an4pOYX+ZHBu3rjZH
ALuPv1gRjWZKHzDZWyCAop8hvA709vagyI3lAtAJD/dw/A/zs4/y/r42AXw6
OsvnZj2ur8+GQa4LMyFc56Himy8USbsUQD1yyASpKw8qN2N/rB+xyp69NAt4
wc6BM7EfZwZJrC2Qz4I09kVbU/RK39+tdauyIGKzzuJw9C/XTydEVbIgTrhO
dUcPRRJMHhw7RLLA+ZF42ZVenJ/p/eYTZ7LANr8vYrQf15NNzu696VmQm+gi
uXaEIlcUbFZ/tc4GmVG71q0iDKLSZS5WY5gDZ274dz6SY5BFkn1zhL9yIOo+
Y66MBoOIZgcnKb7IhdMjunKBlgxyjpnxee7+PGjeoP3A2INB4vaeCMsazgPF
w2IbliXg91ennFTbv29h/bYWs6v4fcY11Z8RsFsI3aezRjukmMR9z93Q1DYh
zOPcZYnuZZJVDftqX93NhwXPBkyO3mUSTXXPAFmqAARb9TKOf2AS6+Ufx6ZX
FoDBkRK+yVI1MlTk0+zk8Q5e29z5GueoRoJEj10+qFQITt/nCGqK1MiiL9wI
EWEhjHbuj3DbxCIzb3iYaVx6D7ELY7WvRLKIVuf9uAPf38O0///Uyf8Arl1F
TQ==
            "]]},
          Annotation[#, "Charting`Private`Tag#1"]& ]}, {}},
       {"WolframDynamicHighlight", <|
        "Label" -> {"XYLabel"}, "Ball" -> {"InterpolatedBall"}|>}], 
      DynamicBox[(Charting`HighlightActionBox["DynamicHighlight", {}, 
        Slot["HighlightElements"], 
        Slot["LayoutOptions"], 
        Slot["Meta"], 
        Charting`HighlightActionFunction["DynamicHighlight", {{{{}, {}, 
            Annotation[{
              Directive[
               Opacity[1.], 
               AbsoluteThickness[2], 
               GrayLevel[0], 
               Thickness[Large], 
               Dashing[{0, Small, Small, Small}]], 
              Line[CompressedData["
1:eJwd1wk0VO0bAPCSVlkqFaKNNkl1Z4xQnjeFFkuyFCnaSBv5+pRSUtIilI8v
JVkiss8wcwdjbUhItpCPCJHs2Yv8H/855545v3Pu8t73ed/nee6qE44HT4tM
mzbtJx5T//tOfy/P6VDTltHscJF4yiKiu+ScGmWlgSv77wZBAIswQoNepMgq
QbjBBdlz/iyy/0MNJ0SWCXdOqUSV+LDIoVMjmf6yu8EqKNPtpSeLNGy+t8tH
1gz0ok9WXXdmkbDFxl4PZU/BHxPJC7LGLOIxJ2XdA9nL4O2u0k6Lschhy/Ck
vn5PCM0L3FFxT42ITXpY6y/3g9p5tn2q8mpkjUnP97feAWD+1TbcKJtJrpRq
QNDgMzA9fTrhlx2TLE1d8GX69FCwMH178fNyJuE17yr5uD0ClPllwa/qGCTv
bMgyy65I4F+XMUoMY5ChtTskEy5Eg7S8TVT9JQYRGYuTWrYmFrbb1k/o6DEI
a9KWZ5oYDy9G2pP4igxiYJhzW5cfD+4Flh7b0SeDVxir58WDZVNXTM5qBnms
/qVdrjoerJV/pr1fxSAdjkdkmyfi4Zl30s/GFQzyosnczckwAdyK+CPL5Blk
et4+HZ+uBJgx9ut7uTSDlHgySwuUk4Cr596weTaDaEoWizxRS4K/NUaXZ89i
kJhnx9WPkCQoaZBONkLfSfQN6zVPggF9+YGLM/H82u/OMh5JYEEMSlJm4Pkb
Q5aerUkCo+zoR0bTGESn43byLJ1ksDacVfFujCIrHneOvelJBp8nnZNvuymS
ddz9DWcgGQaWGXk6oo8xFllmjCbDl8drjy5Dv6jW5JeIsEFRSq3hry6KyCg8
dOldwga7Nz/t13dSZGHs+gEmsGHdkJZN6HeKzBSe7sr2Y8OlWXsShS0UiQwc
Cy4MYEN2k/4FV/Rue5/95c/YcFT+uYsq+vY8bmzzKzZYPCy1etZMkT8HRB1m
8tkwyeh97vyVIqMNEd/2NbFB+88RNtVIkc6Rxi+ftnDgvzMdO7/XUYRn75e3
j8WB3JKX58LQt2q0X2drcSDPijXbEr2EDrnwRo8DV003/1f0mSI6LkfG3aw5
4Hm2MZRTS5Hng9WySvc5UKsrcuNJNUX29H8wc27kQLZM6+1HFRRZdPzGtvZW
DsxZtmTcCP2lTEXe+gcHlPglgQvQl5O9W3SHOBC6Um5aUDlFQh33OsuKpcCQ
SJ9FTBlFhruFfjmsFNB/dI7UluJ8/MgokvBNAd/Hkzf/KqbIxafGimf/SYE2
2b/fErT67pbr+UEp4DW7y1oCXRQyb5PbqxT46Hn4WGwRRfoPWPp18FOg21u+
49t7imjTw6bClhSoSeEsPFdIkc93tja4aqTCtssnbRPyKRKxJV/tk3YqsFJ+
/bqDPt9w2HfL7lTI8DdutEJPU78F7UapYCv2JnIueu2P0nCzU6nQbtCnc1aI
73fgvN1mv1TY+UnipsZbikgoRPe2tqZCg8FYnEQuRYjFnYaWjlRYFkUn9OVQ
xNnPpri5JxVWxD4rr0BXT5eJbhpNBdl4r09P0S/b7h+rn8+FzCBhiRJaNfns
h0omF1QOqTrty6aIbYdeRoUGF8ZZMtZb0P6rFd+Ua3PB3eb2mSXo4YD/PD/u
wet/RWq1ZOH6dTXYXmzNhTA7sSJ3tOEu1bg8Ty7Mc3DSF2ZS5KbbvGe5D7hQ
EDXRm4BO5rZ55fhywVXCq+YpWnp96ImsIC44nGg/dh5dP19KLj2eC3rOcyxk
0Oer+++zq7hw7q/JmOsCHL9kqUvyZy5sepS5zgFdtif2VNIXLkh9ftligWZm
nCAJ37nwT4ijOgM9Hlo5EjPOBceqYvueDIo8cuDahSnxIEx48oIT+gdJuC+m
zIM4zjR3W7S+TFSsy2YeCGZX1xxAi7wL6DHQ5MFDUde1FNpV6bLLmDEPPtge
yhtNx/n9fS7olDkPYpJWVv9AMytPpn+04sFesW/2Deg+D9M/Uad5YF4pZfsW
bddIeR28zoNn9lFV/mghTzkm8xYP2pxD1txDr/ZdXbTeiweZt390Xkc3bF8o
MfmYByMelIEdWlN63paz//Kg45Rs2xF0UOf0g5+CeaA7aPbeBG32vD8w7jUP
jBWcrLTRnEsd9JJ4fB8rx0VqaMm9Xz97sHF8w3WzVdBFI2UKhwU8ULC7ly6H
3mmeHCVawYNaqeW+v9NwvlVi3jnW8ID8SX44iB6fEdZRV88DK3Ga243mc/w2
sdt5oFxwPq8JveThPWP5bh54S1hl1aH/Ou5+6d5PHpQeeiH/Ca0q5cg9OsED
yjDZuQj9qN2uplCEhrLBXV756B9Zx8YYc2j4Fu3VmIPe86/FslBxGq7e/HlX
gI66YLRj3iIaAvaL2fPRIrp6Nn/L0BDyUNonFW0rr+3RpEBDr6TPeDI6a0Dt
1X5FGkYcNdkJaPniTfm89TQ85AzExqKvRaxpX6VKw4kJk8ZodI2rwlwfBg3x
PQnHo9BMk8UbR7fRYBgUsOsV2n+9uOFJbRomqqXMwtF9k6KOpbtomDHy7U0o
2qhm/LHGXhqCRMV1X6LjEwc5kUY0aCTcWBOCnuvVVSVpRsP9OZv3v0DbHW0d
vmaJ45uQ4QWjhcx6mbZjNKz720dtyqvnV2manKKhNaVxw5RvtRRbCxxouOlQ
FzjlL+lvb65zpKErWr95ylr+GWH+l2mwD2z+PHX/IIeUvAlXGn47mSdPPX+Y
xLWecafBe7nqtKnxCiI7g6940uC6dqNnGPr2HBVTrwc0RG8QbomYmv/z5+cF
+tJwODNjbyRaoiw+99U/NBQMh5PX6CpG91VOEMbryEBdDPr5001bckNoeHK4
ZVcceq1N4ssv0TRoBRzWZKO78nrMu+NpOL4pqWQqXpy1m8XH2TRQLjGKU/HU
7km6LiugIWlfIGsq/qIH+6j1uTTUOTH0hegi7pYfrAIaLh10KC5EW9xgHzYr
o2F1YfK9iqn4fu2XPPmJhvKDBe016Obd1LtLdTT0t29jNKAvzk9R82ulYWHZ
7M7vU/F1GugK6aAhcrBroAf9q5IRGd9DQ1j/gPkQ2is4dWHRKA1s5uZ6Edwf
BpOD72snaAhdX9M0F73wpJpHuwgfxKvLNRagXyrzekXF+SCXpXt3JZqbRpfA
Kj74M9jdO9HXFEbvGK3lA3myqHwfmnhs0zq6kQ+aG/7MMkOX7El7c02NDxly
d8em9ntrTboXdy8f+g7mNvqhY7V+7xAa8aE3USvmOdopVGuowpQPiydL46LQ
43aCk31H+aBbFbBDgJYeziQbnfng6y32rAtdZ/lnROMKH4biYzTG0GGZ2kl7
3PgwwlZZPAvzm8rdbAU7Lz78uV3sthK9Wzr3V9hzPlwouth0CH2ZEqYuecuH
a9/qlSvQdsyVYU8K+aD0987aFvRhlpv3/FI+ZFo6vx9Ca2kyT4h85oNeyPJb
cpiPRXQiJXt6+DCQWKFgj/Yz8TybL5cG2j7SNuKY72+ZNpmTlWlwy3DRGUW0
s/n2nRlr0uC+yppXGmgLy8Gl7C1pUD9XXsQeLX/8VP4LvTQIn3tpeKrexDrt
XnnZOQ0e9EqY+mA9euEcJtZ7JQ0mbJufRqN9Lo8PO9xIg9Nv3dfkoZ2upn6w
uZ8GWd90l4yi1W8pXd//Mg2UmSZDdljvhH6i1auL0mBfxVC+CdbLxkShd/mq
dJCd7b/YKg/rT7doF7UuHfRiA7a6oXNUdA0CVNKBmh/NfokOi82ff0g9HdIX
PJRvRZ94XeBTb5AOJsqVts5Yz9tCCv3ar6TDDCNj42Cs992PSv6Z+JAOC5/X
OCi8w/1dPH/wWCU+76Zusj66dJ6hWU5tOgRSrUbO6MT7H6TvtKSD1DnNNYVo
J8/SwDlj6fAn4/dXF+xHBq+XPV2klAHFElbZTdiv/D5bFbzhWgZ0VXmafivB
esE6+kTVPQMsKuPdpT9gvpre5sXwzABaozNvF/pY0MilHb4ZoP6U2x+Bzs2X
22MSkQElsVrfTmI/dW/l8cGrRRkwKzbzat9H7Nequw0K5QTwMYVVz6jE+h3u
ovNhhQBMt7IGHdDC85PqFUoCWOKxSDcM7TJjgWK9qgDYM9Rixauwf9rCHOvV
EUCLinj1D3So97WopecEMHRvxqxk7A837pz9xy5DAE1an4pOYX+ZHBu3rjZH
ALuPv1gRjWZKHzDZWyCAop8hvA709vagyI3lAtAJD/dw/A/zs4/y/r42AXw6
OsvnZj2ur8+GQa4LMyFc56Himy8USbsUQD1yyASpKw8qN2N/rB+xyp69NAt4
wc6BM7EfZwZJrC2Qz4I09kVbU/RK39+tdauyIGKzzuJw9C/XTydEVbIgTrhO
dUcPRRJMHhw7RLLA+ZF42ZVenJ/p/eYTZ7LANr8vYrQf15NNzu696VmQm+gi
uXaEIlcUbFZ/tc4GmVG71q0iDKLSZS5WY5gDZ274dz6SY5BFkn1zhL9yIOo+
Y66MBoOIZgcnKb7IhdMjunKBlgxyjpnxee7+PGjeoP3A2INB4vaeCMsazgPF
w2IbliXg91ennFTbv29h/bYWs6v4fcY11Z8RsFsI3aezRjukmMR9z93Q1DYh
zOPcZYnuZZJVDftqX93NhwXPBkyO3mUSTXXPAFmqAARb9TKOf2AS6+Ufx6ZX
FoDBkRK+yVI1MlTk0+zk8Q5e29z5GueoRoJEj10+qFQITt/nCGqK1MiiL9wI
EWEhjHbuj3DbxCIzb3iYaVx6D7ELY7WvRLKIVuf9uAPf38O0///Uyf8Arl1F
TQ==
               "]]}, "Charting`Private`Tag#1"]}}, {}}, <|
         "HighlightElements" -> <|
           "Label" -> {"XYLabel"}, "Ball" -> {"InterpolatedBall"}|>, 
          "LayoutOptions" -> <|
           "PlotRange" -> {{0., 0.2}, {10., 23.}}, 
            "Frame" -> {{False, False}, {False, False}}, 
            "AxesOrigin" -> {0, 10.000000000000021`}, 
            "ImageSize" -> {360, 360/GoldenRatio}, "Axes" -> {True, True}, 
            "LabelStyle" -> {}, "AspectRatio" -> GoldenRatio^(-1), 
            "DefaultStyle" -> {
              Directive[
               Opacity[1.], 
               AbsoluteThickness[2], 
               GrayLevel[0], 
               Thickness[Large], 
               Dashing[{0, Small, Small, Small}]]}, 
            "HighlightLabelingFunctions" -> <|"CoordinatesToolOptions" -> ({
                Identity[
                 Part[#, 1]], 
                Identity[
                 Part[#, 2]]}& ), 
              "ScalingFunctions" -> {{Identity, Identity}, {
                Identity, Identity}}|>, "Primitives" -> {}, "GCFlag" -> 
            False|>, 
          "Meta" -> <|
           "DefaultHighlight" -> {"Dynamic", None}, "Index" -> {}, "Function" -> 
            Plot, "GroupHighlight" -> False|>|>]]& )[<|
        "HighlightElements" -> <|
          "Label" -> {"XYLabel"}, "Ball" -> {"InterpolatedBall"}|>, 
         "LayoutOptions" -> <|
          "PlotRange" -> {{0., 0.2}, {10., 23.}}, 
           "Frame" -> {{False, False}, {False, False}}, 
           "AxesOrigin" -> {0, 10.000000000000021`}, 
           "ImageSize" -> {360, 360/GoldenRatio}, "Axes" -> {True, True}, 
           "LabelStyle" -> {}, "AspectRatio" -> GoldenRatio^(-1), 
           "DefaultStyle" -> {
             Directive[
              Opacity[1.], 
              AbsoluteThickness[2], 
              GrayLevel[0], 
              Thickness[Large], 
              Dashing[{0, Small, Small, Small}]]}, 
           "HighlightLabelingFunctions" -> <|"CoordinatesToolOptions" -> ({
               Identity[
                Part[#, 1]], 
               Identity[
                Part[#, 2]]}& ), 
             "ScalingFunctions" -> {{Identity, Identity}, {
               Identity, Identity}}|>, "Primitives" -> {}, "GCFlag" -> 
           False|>, 
         "Meta" -> <|
          "DefaultHighlight" -> {"Dynamic", None}, "Index" -> {}, "Function" -> 
           Plot, "GroupHighlight" -> False|>|>],
       ImageSizeCache->{{4.503599627370496*^15, -4.503599627370496*^15}, {
        4.503599627370496*^15, -4.503599627370496*^15}}]},
     Annotation[{{{{}, {}, 
         Annotation[{
           Directive[
            Opacity[1.], 
            AbsoluteThickness[2], 
            GrayLevel[0], 
            Thickness[Large], 
            Dashing[{0, Small, Small, Small}]], 
           Line[CompressedData["
1:eJwd1wk0VO0bAPCSVlkqFaKNNkl1Z4xQnjeFFkuyFCnaSBv5+pRSUtIilI8v
JVkiss8wcwdjbUhItpCPCJHs2Yv8H/855545v3Pu8t73ed/nee6qE44HT4tM
mzbtJx5T//tOfy/P6VDTltHscJF4yiKiu+ScGmWlgSv77wZBAIswQoNepMgq
QbjBBdlz/iyy/0MNJ0SWCXdOqUSV+LDIoVMjmf6yu8EqKNPtpSeLNGy+t8tH
1gz0ok9WXXdmkbDFxl4PZU/BHxPJC7LGLOIxJ2XdA9nL4O2u0k6Lschhy/Ck
vn5PCM0L3FFxT42ITXpY6y/3g9p5tn2q8mpkjUnP97feAWD+1TbcKJtJrpRq
QNDgMzA9fTrhlx2TLE1d8GX69FCwMH178fNyJuE17yr5uD0ClPllwa/qGCTv
bMgyy65I4F+XMUoMY5ChtTskEy5Eg7S8TVT9JQYRGYuTWrYmFrbb1k/o6DEI
a9KWZ5oYDy9G2pP4igxiYJhzW5cfD+4Flh7b0SeDVxir58WDZVNXTM5qBnms
/qVdrjoerJV/pr1fxSAdjkdkmyfi4Zl30s/GFQzyosnczckwAdyK+CPL5Blk
et4+HZ+uBJgx9ut7uTSDlHgySwuUk4Cr596weTaDaEoWizxRS4K/NUaXZ89i
kJhnx9WPkCQoaZBONkLfSfQN6zVPggF9+YGLM/H82u/OMh5JYEEMSlJm4Pkb
Q5aerUkCo+zoR0bTGESn43byLJ1ksDacVfFujCIrHneOvelJBp8nnZNvuymS
ddz9DWcgGQaWGXk6oo8xFllmjCbDl8drjy5Dv6jW5JeIsEFRSq3hry6KyCg8
dOldwga7Nz/t13dSZGHs+gEmsGHdkJZN6HeKzBSe7sr2Y8OlWXsShS0UiQwc
Cy4MYEN2k/4FV/Rue5/95c/YcFT+uYsq+vY8bmzzKzZYPCy1etZMkT8HRB1m
8tkwyeh97vyVIqMNEd/2NbFB+88RNtVIkc6Rxi+ftnDgvzMdO7/XUYRn75e3
j8WB3JKX58LQt2q0X2drcSDPijXbEr2EDrnwRo8DV003/1f0mSI6LkfG3aw5
4Hm2MZRTS5Hng9WySvc5UKsrcuNJNUX29H8wc27kQLZM6+1HFRRZdPzGtvZW
DsxZtmTcCP2lTEXe+gcHlPglgQvQl5O9W3SHOBC6Um5aUDlFQh33OsuKpcCQ
SJ9FTBlFhruFfjmsFNB/dI7UluJ8/MgokvBNAd/Hkzf/KqbIxafGimf/SYE2
2b/fErT67pbr+UEp4DW7y1oCXRQyb5PbqxT46Hn4WGwRRfoPWPp18FOg21u+
49t7imjTw6bClhSoSeEsPFdIkc93tja4aqTCtssnbRPyKRKxJV/tk3YqsFJ+
/bqDPt9w2HfL7lTI8DdutEJPU78F7UapYCv2JnIueu2P0nCzU6nQbtCnc1aI
73fgvN1mv1TY+UnipsZbikgoRPe2tqZCg8FYnEQuRYjFnYaWjlRYFkUn9OVQ
xNnPpri5JxVWxD4rr0BXT5eJbhpNBdl4r09P0S/b7h+rn8+FzCBhiRJaNfns
h0omF1QOqTrty6aIbYdeRoUGF8ZZMtZb0P6rFd+Ua3PB3eb2mSXo4YD/PD/u
wet/RWq1ZOH6dTXYXmzNhTA7sSJ3tOEu1bg8Ty7Mc3DSF2ZS5KbbvGe5D7hQ
EDXRm4BO5rZ55fhywVXCq+YpWnp96ImsIC44nGg/dh5dP19KLj2eC3rOcyxk
0Oer+++zq7hw7q/JmOsCHL9kqUvyZy5sepS5zgFdtif2VNIXLkh9ftligWZm
nCAJ37nwT4ijOgM9Hlo5EjPOBceqYvueDIo8cuDahSnxIEx48oIT+gdJuC+m
zIM4zjR3W7S+TFSsy2YeCGZX1xxAi7wL6DHQ5MFDUde1FNpV6bLLmDEPPtge
yhtNx/n9fS7olDkPYpJWVv9AMytPpn+04sFesW/2Deg+D9M/Uad5YF4pZfsW
bddIeR28zoNn9lFV/mghTzkm8xYP2pxD1txDr/ZdXbTeiweZt390Xkc3bF8o
MfmYByMelIEdWlN63paz//Kg45Rs2xF0UOf0g5+CeaA7aPbeBG32vD8w7jUP
jBWcrLTRnEsd9JJ4fB8rx0VqaMm9Xz97sHF8w3WzVdBFI2UKhwU8ULC7ly6H
3mmeHCVawYNaqeW+v9NwvlVi3jnW8ID8SX44iB6fEdZRV88DK3Ga243mc/w2
sdt5oFxwPq8JveThPWP5bh54S1hl1aH/Ou5+6d5PHpQeeiH/Ca0q5cg9OsED
yjDZuQj9qN2uplCEhrLBXV756B9Zx8YYc2j4Fu3VmIPe86/FslBxGq7e/HlX
gI66YLRj3iIaAvaL2fPRIrp6Nn/L0BDyUNonFW0rr+3RpEBDr6TPeDI6a0Dt
1X5FGkYcNdkJaPniTfm89TQ85AzExqKvRaxpX6VKw4kJk8ZodI2rwlwfBg3x
PQnHo9BMk8UbR7fRYBgUsOsV2n+9uOFJbRomqqXMwtF9k6KOpbtomDHy7U0o
2qhm/LHGXhqCRMV1X6LjEwc5kUY0aCTcWBOCnuvVVSVpRsP9OZv3v0DbHW0d
vmaJ45uQ4QWjhcx6mbZjNKz720dtyqvnV2manKKhNaVxw5RvtRRbCxxouOlQ
FzjlL+lvb65zpKErWr95ylr+GWH+l2mwD2z+PHX/IIeUvAlXGn47mSdPPX+Y
xLWecafBe7nqtKnxCiI7g6940uC6dqNnGPr2HBVTrwc0RG8QbomYmv/z5+cF
+tJwODNjbyRaoiw+99U/NBQMh5PX6CpG91VOEMbryEBdDPr5001bckNoeHK4
ZVcceq1N4ssv0TRoBRzWZKO78nrMu+NpOL4pqWQqXpy1m8XH2TRQLjGKU/HU
7km6LiugIWlfIGsq/qIH+6j1uTTUOTH0hegi7pYfrAIaLh10KC5EW9xgHzYr
o2F1YfK9iqn4fu2XPPmJhvKDBe016Obd1LtLdTT0t29jNKAvzk9R82ulYWHZ
7M7vU/F1GugK6aAhcrBroAf9q5IRGd9DQ1j/gPkQ2is4dWHRKA1s5uZ6Edwf
BpOD72snaAhdX9M0F73wpJpHuwgfxKvLNRagXyrzekXF+SCXpXt3JZqbRpfA
Kj74M9jdO9HXFEbvGK3lA3myqHwfmnhs0zq6kQ+aG/7MMkOX7El7c02NDxly
d8em9ntrTboXdy8f+g7mNvqhY7V+7xAa8aE3USvmOdopVGuowpQPiydL46LQ
43aCk31H+aBbFbBDgJYeziQbnfng6y32rAtdZ/lnROMKH4biYzTG0GGZ2kl7
3PgwwlZZPAvzm8rdbAU7Lz78uV3sthK9Wzr3V9hzPlwouth0CH2ZEqYuecuH
a9/qlSvQdsyVYU8K+aD0987aFvRhlpv3/FI+ZFo6vx9Ca2kyT4h85oNeyPJb
cpiPRXQiJXt6+DCQWKFgj/Yz8TybL5cG2j7SNuKY72+ZNpmTlWlwy3DRGUW0
s/n2nRlr0uC+yppXGmgLy8Gl7C1pUD9XXsQeLX/8VP4LvTQIn3tpeKrexDrt
XnnZOQ0e9EqY+mA9euEcJtZ7JQ0mbJufRqN9Lo8PO9xIg9Nv3dfkoZ2upn6w
uZ8GWd90l4yi1W8pXd//Mg2UmSZDdljvhH6i1auL0mBfxVC+CdbLxkShd/mq
dJCd7b/YKg/rT7doF7UuHfRiA7a6oXNUdA0CVNKBmh/NfokOi82ff0g9HdIX
PJRvRZ94XeBTb5AOJsqVts5Yz9tCCv3ar6TDDCNj42Cs992PSv6Z+JAOC5/X
OCi8w/1dPH/wWCU+76Zusj66dJ6hWU5tOgRSrUbO6MT7H6TvtKSD1DnNNYVo
J8/SwDlj6fAn4/dXF+xHBq+XPV2klAHFElbZTdiv/D5bFbzhWgZ0VXmafivB
esE6+kTVPQMsKuPdpT9gvpre5sXwzABaozNvF/pY0MilHb4ZoP6U2x+Bzs2X
22MSkQElsVrfTmI/dW/l8cGrRRkwKzbzat9H7Nequw0K5QTwMYVVz6jE+h3u
ovNhhQBMt7IGHdDC85PqFUoCWOKxSDcM7TJjgWK9qgDYM9Rixauwf9rCHOvV
EUCLinj1D3So97WopecEMHRvxqxk7A837pz9xy5DAE1an4pOYX+ZHBu3rjZH
ALuPv1gRjWZKHzDZWyCAop8hvA709vagyI3lAtAJD/dw/A/zs4/y/r42AXw6
OsvnZj2ur8+GQa4LMyFc56Himy8USbsUQD1yyASpKw8qN2N/rB+xyp69NAt4
wc6BM7EfZwZJrC2Qz4I09kVbU/RK39+tdauyIGKzzuJw9C/XTydEVbIgTrhO
dUcPRRJMHhw7RLLA+ZF42ZVenJ/p/eYTZ7LANr8vYrQf15NNzu696VmQm+gi
uXaEIlcUbFZ/tc4GmVG71q0iDKLSZS5WY5gDZ274dz6SY5BFkn1zhL9yIOo+
Y66MBoOIZgcnKb7IhdMjunKBlgxyjpnxee7+PGjeoP3A2INB4vaeCMsazgPF
w2IbliXg91ennFTbv29h/bYWs6v4fcY11Z8RsFsI3aezRjukmMR9z93Q1DYh
zOPcZYnuZZJVDftqX93NhwXPBkyO3mUSTXXPAFmqAARb9TKOf2AS6+Ufx6ZX
FoDBkRK+yVI1MlTk0+zk8Q5e29z5GueoRoJEj10+qFQITt/nCGqK1MiiL9wI
EWEhjHbuj3DbxCIzb3iYaVx6D7ELY7WvRLKIVuf9uAPf38O0///Uyf8Arl1F
TQ==
            "]]}, "Charting`Private`Tag#1"]}}, {}}, <|
      "HighlightElements" -> <|
        "Label" -> {"XYLabel"}, "Ball" -> {"InterpolatedBall"}|>, 
       "LayoutOptions" -> <|
        "PlotRange" -> {{0., 0.2}, {10., 23.}}, 
         "Frame" -> {{False, False}, {False, False}}, 
         "AxesOrigin" -> {0, 10.000000000000021`}, 
         "ImageSize" -> {360, 360/GoldenRatio}, "Axes" -> {True, True}, 
         "LabelStyle" -> {}, "AspectRatio" -> GoldenRatio^(-1), 
         "DefaultStyle" -> {
           Directive[
            Opacity[1.], 
            AbsoluteThickness[2], 
            GrayLevel[0], 
            Thickness[Large], 
            Dashing[{0, Small, Small, Small}]]}, 
         "HighlightLabelingFunctions" -> <|"CoordinatesToolOptions" -> ({
             Identity[
              Part[#, 1]], 
             Identity[
              Part[#, 2]]}& ), 
           "ScalingFunctions" -> {{Identity, Identity}, {
             Identity, Identity}}|>, "Primitives" -> {}, "GCFlag" -> False|>, 
       "Meta" -> <|
        "DefaultHighlight" -> {"Dynamic", None}, "Index" -> {}, "Function" -> 
         Plot, "GroupHighlight" -> False|>|>, "DynamicHighlight"]], {{{1., 
     0.}, {0., 0.038461538461538464`}}, {0., 0.11538461538461536`}}]},
  AspectRatio->1,
  Axes->False,
  AxesLabel->{None, None},
  AxesOrigin->{0, 0.5000000000000011},
  DisplayFunction->Identity,
  Frame->True,
  FrameLabel->{{None, None}, {None, None}},
  FrameStyle->{{
     RGBColor[0.4, 0.4, 0.4], 
     RGBColor[0.4, 0.4, 0.4]}, {Automatic, Automatic}},
  FrameTicks->{{{{0.5, 
       FormBox["0.5`", TraditionalForm]}, {0.6, 
       FormBox["0.6`", TraditionalForm]}, {0.7, 
       FormBox["0.7`", TraditionalForm]}, {0.8, 
       FormBox["0.8`", TraditionalForm]}, {0.9, 
       FormBox["0.9`", TraditionalForm]}, {1., 
       FormBox["1.`", TraditionalForm]}}, {{0.5, 
       FormBox[
       "\"\\!\\(\\*TagBox[InterpretationBox[StyleBox[\\\"\\\\\\\"10.\\\\\\\"\\\
\", Rule[ShowStringCharacters, False]], 10.`, Rule[AutoDelete, True]], \
Function[NumberForm[Slot[1], 2]]]\\)\"", TraditionalForm]}, {0.6, 
       FormBox[
       "\"\\!\\(\\*TagBox[InterpretationBox[StyleBox[\\\"\\\\\\\"13.\\\\\\\"\\\
\", Rule[ShowStringCharacters, False]], 12.6`, Rule[AutoDelete, True]], \
Function[NumberForm[Slot[1], 2]]]\\)\"", TraditionalForm]}, {0.7, 
       FormBox[
       "\"\\!\\(\\*TagBox[InterpretationBox[StyleBox[\\\"\\\\\\\"15.\\\\\\\"\\\
\", Rule[ShowStringCharacters, False]], 15.2`, Rule[AutoDelete, True]], \
Function[NumberForm[Slot[1], 2]]]\\)\"", TraditionalForm]}, {0.8, 
       FormBox[
       "\"\\!\\(\\*TagBox[InterpretationBox[StyleBox[\\\"\\\\\\\"18.\\\\\\\"\\\
\", Rule[ShowStringCharacters, False]], 17.8`, Rule[AutoDelete, True]], \
Function[NumberForm[Slot[1], 2]]]\\)\"", TraditionalForm]}, {0.9, 
       FormBox[
       "\"\\!\\(\\*TagBox[InterpretationBox[StyleBox[\\\"\\\\\\\"20.\\\\\\\"\\\
\", Rule[ShowStringCharacters, False]], 20.400000000000002`, Rule[AutoDelete, \
True]], Function[NumberForm[Slot[1], 2]]]\\)\"", TraditionalForm]}, {1., 
       FormBox[
       "\"\\!\\(\\*TagBox[InterpretationBox[StyleBox[\\\"\\\\\\\"23.\\\\\\\"\\\
\", Rule[ShowStringCharacters, False]], 23.`, Rule[AutoDelete, True]], \
Function[NumberForm[Slot[1], 2]]]\\)\"", TraditionalForm]}}}, {
    Automatic, Automatic}},
  GridLines->{None, None},
  GridLinesStyle->Directive[
    GrayLevel[0.5, 0.4]],
  ImagePadding->All,
  Method->{
   "DefaultBoundaryStyle" -> Automatic, 
    "DefaultGraphicsInteraction" -> {
     "Version" -> 1.2, "TrackMousePosition" -> {True, False}, 
      "Effects" -> {
       "Highlight" -> {"ratio" -> 2}, "HighlightPoint" -> {"ratio" -> 2}, 
        "Droplines" -> {
         "freeformCursorMode" -> True, 
          "placement" -> {"x" -> "All", "y" -> "None"}}}}, "DefaultMeshStyle" -> 
    AbsolutePointSize[6], "ScalingFunctions" -> None, 
    "CoordinatesToolOptions" -> {"DisplayFunction" -> ({
        (Identity[#]& )[
         Part[#, 1]], 
        (Identity[#]& )[
         Part[#, 2]]}& ), "CopiedValueFunction" -> ({
        (Identity[#]& )[
         Part[#, 1]], 
        (Identity[#]& )[
         Part[#, 2]]}& )}},
  PlotRange->{{0., 0.2}, {0.5, 1.}},
  PlotRangeClipping->True,
  PlotRangePadding->{{0, 0}, {0, 0}},
  Ticks->{Automatic, Automatic}]], "Output",
 CellChangeTimes->{{3.868966870647299*^9, 3.868966893849783*^9}, 
   3.868967018145814*^9, 3.868967090256798*^9, 3.868967424966956*^9, 
   3.869026671396843*^9, 3.8690613316319942`*^9, 3.869063014863977*^9, {
   3.8690638108235683`*^9, 3.869063850897264*^9}, 3.869064001142665*^9, {
   3.8691179999161587`*^9, 3.869118045967927*^9}, 3.8691983229985228`*^9, 
   3.869201928169842*^9, 3.86948286773812*^9, 3.9110331353389006`*^9, {
   3.911033212210084*^9, 3.9110332516442213`*^9}, 3.9110333066001577`*^9},
 CellLabel->"Out[44]=",ExpressionUUID->"49fe76d5-1cb3-4718-9dfc-9d2f21bdaa7b"]
}, Open  ]]
}, Open  ]],

Cell[CellGroupData[{

Cell[TextData[{
 "Figure 2c \[LongDash] ",
 Cell[BoxData[
  FormBox[
   SubscriptBox["t", "h"], TraditionalForm]],ExpressionUUID->
  "3a6c3787-64e0-467c-993a-8c76dfa423a5"],
 " as a function of ",
 StyleBox["m",
  FontSlant->"Italic"],
 " & ",
 StyleBox["c",
  FontSlant->"Italic"]
}], "Section",
 CellChangeTimes->{{3.858766395572749*^9, 3.8587664149922323`*^9}, {
   3.85876647971237*^9, 3.858766485045021*^9}, {3.858766849888269*^9, 
   3.8587668632203827`*^9}, {3.861090605917706*^9, 3.861090607852653*^9}, {
   3.869062986747532*^9, 3.869062987933444*^9}, 3.911033413286657*^9, {
   3.911033531514732*^9, 
   3.9110335554653845`*^9}},ExpressionUUID->"ec24d0d6-22d6-4ca8-9336-\
627844cdf303"],

Cell[TextData[{
 "The function timehalf returns the value of ",
 StyleBox["th",
  FontSlant->"Italic"],
 " (that is the time at which ",
 Cell[BoxData[
  FormBox[
   RowBox[{
    RowBox[{"e", "[", "t", "]"}], "=", 
    RowBox[{
     RowBox[{
      RowBox[{"i", "[", "t", "]"}], "+", 
      RowBox[{"n", "[", "t", "]"}]}], "=", 
     RowBox[{"1", "/", "2"}]}]}], TraditionalForm]],ExpressionUUID->
  "11041d67-9b96-441f-a4db-ac1bef5384e4"],
 ") for given values of \[Mu], ",
 StyleBox["m",
  FontSlant->"Italic"],
 ", c, ",
 StyleBox["si",
  FontSlant->"Italic"],
 ", ",
 StyleBox["se",
  FontSlant->"Italic"],
 ", ",
 StyleBox["e0",
  FontSlant->"Italic"],
 " (",
 StyleBox["e",
  FontSlant->"Italic"],
 "[0]), ",
 StyleBox["i0",
  FontSlant->"Italic"],
 " (",
 StyleBox["i",
  FontSlant->"Italic"],
 "[0]), ",
 StyleBox["n0",
  FontSlant->"Italic"],
 " (",
 StyleBox["n",
  FontSlant->"Italic"],
 "[0]). It does so by solving the system of differential equations \
numerically for values of t from 0 to a value tmax. The integration stops \
when the value ",
 StyleBox["th",
  FontSlant->"Italic"],
 " is reached."
}], "Text",
 CellChangeTimes->{{3.861092425443186*^9, 3.861092547712575*^9}, {
  3.86109258753503*^9, 3.8610926285794163`*^9}, {3.861092666436945*^9, 
  3.861092682267181*^9}, {3.861092771481594*^9, 3.8610927729899397`*^9}, {
  3.8610928065157213`*^9, 3.861092853081802*^9}, {3.869455570442604*^9, 
  3.869455595979306*^9}, {3.869482755617639*^9, 
  3.869482755617915*^9}},ExpressionUUID->"bdc73fa6-caf8-417d-8fb6-\
3f7881461ab9"],

Cell[BoxData[
 RowBox[{
  RowBox[{"timehalf", "[", 
   RowBox[{
   "m0_", ",", "c0_", ",", " ", "\[Mu]0_", ",", " ", "si0_", ",", "se0_", ",",
     "e0_", ",", "i0_", ",", "n0_", ",", "tmax_"}], "]"}], ":=", 
  RowBox[{"Block", "[", "\n", 
   RowBox[{
    RowBox[{"{", 
     RowBox[{
      RowBox[{"\[Mu]", "=", "\[Mu]0"}], ",", 
      RowBox[{"m", "=", "m0"}], ",", 
      RowBox[{"c", "=", "c0"}], ",", 
      RowBox[{"si", "=", "si0"}], ",", 
      RowBox[{"se", "=", "se0"}], ",", "t"}], "}"}], ",", 
    RowBox[{
     RowBox[{
      RowBox[{
       RowBox[{"Reap", "[", 
        RowBox[{"NDSolveValue", "[", "\[IndentingNewLine]", 
         RowBox[{
          RowBox[{"{", 
           RowBox[{"ee", ",", "ei", ",", "en", ",", " ", 
            RowBox[{
             RowBox[{"e", "[", "0", "]"}], "\[Equal]", "e0"}], ",", 
            RowBox[{
             RowBox[{"i", "[", "0", "]"}], "==", "i0"}], ",", 
            RowBox[{
             RowBox[{"n", "[", "0", "]"}], "==", "n0"}], ",", " ", 
            RowBox[{"WhenEvent", "[", 
             RowBox[{
              RowBox[{
               RowBox[{"e", "[", "t", "]"}], "==", " ", 
               RowBox[{
                RowBox[{"i", "[", "t", "]"}], "+", 
                RowBox[{"n", "[", "t", "]"}]}]}], ",", 
              RowBox[{"{", 
               RowBox[{
                RowBox[{"Sow", "[", "t", "]"}], ",", 
                "\"\<StopIntegration\>\""}], "}"}]}], "]"}]}], "}"}], ",", 
          "\[IndentingNewLine]", 
          RowBox[{"{", 
           RowBox[{"e", ",", "i", ",", "n"}], "}"}], ",", 
          RowBox[{"{", 
           RowBox[{"t", ",", "0", ",", "tmax"}], "}"}]}], "]"}], "]"}], "//", 
       "Last"}], "//", "Last"}], "//", "Last"}]}], "]"}]}]], "Input",
 CellChangeTimes->{{3.856170161866371*^9, 3.856170263142374*^9}, {
   3.856170777606826*^9, 3.856170778105418*^9}, {3.856171056641971*^9, 
   3.856171059865494*^9}, {3.856191265185635*^9, 3.85619126549784*^9}, {
   3.8561916408840218`*^9, 3.856191641362384*^9}, {3.856195583004836*^9, 
   3.8561955840548563`*^9}, 3.858139678678259*^9, {3.858154520223275*^9, 
   3.8581545226186953`*^9}, {3.858154665994622*^9, 3.858154666882369*^9}, {
   3.858155169985982*^9, 3.858155230209341*^9}, {3.858156067456991*^9, 
   3.8581560682674417`*^9}, 3.861092554004356*^9, {3.869198337724513*^9, 
   3.869198378126421*^9}},
 CellLabel->"In[46]:=",ExpressionUUID->"0bfcbe70-d726-4e5c-baf3-2683acd992eb"],

Cell[TextData[{
 "We plot values of ",
 StyleBox["th",
  FontSlant->"Italic"],
 " varying ",
 StyleBox["c",
  FontSlant->"Italic"],
 " and ",
 StyleBox["m",
  FontSlant->"Italic"],
 " in a contour plot. Then, to obtain the line where ",
 StyleBox["th",
  FontSlant->"Italic"],
 " does not vary with ",
 StyleBox["m ",
  FontSlant->"Italic"],
 "(the black line in the plot)",
 " we:\[LineSeparator]\[LineSeparator]1) generate an interpolating function \
\[OpenCurlyDoubleQuote]thinterpolation\[CloseCurlyDoubleQuote] from values of \
",
 StyleBox["th, ",
  FontSlant->"Italic"],
 "varying ",
 StyleBox["c",
  FontSlant->"Italic"],
 " and ",
 StyleBox["m,",
  FontSlant->"Italic"],
 " using the native ",
 StyleBox["Mathematica ",
  FontSlant->"Italic"],
 "function \[OpenCurlyDoubleQuote]Interpolation\[CloseCurlyDoubleQuote]. \n\n\
2) take the partial derivative of thinterpolation[",
 StyleBox["m",
  FontSlant->"Italic"],
 ",",
 StyleBox["c",
  FontSlant->"Italic"],
 "] with respect to ",
 StyleBox["m.\n\n",
  FontSlant->"Italic"],
 "3) Using \[OpenCurlyDoubleQuote]ContourPlot\[CloseCurlyDoubleQuote] we \
obtain the line where the derivative in 2) is equal to zero, i.e. the line \
where ",
 StyleBox["th ",
  FontSlant->"Italic"],
 "does not vary with ",
 StyleBox["m",
  FontSlant->"Italic"]
}], "Text",
 CellChangeTimes->{{3.861092892538487*^9, 3.861092898430257*^9}, {
  3.861093000955916*^9, 3.861093172052761*^9}, {3.8610933309981947`*^9, 
  3.861093531829008*^9}, {3.861093565647891*^9, 3.8610935664460373`*^9}, {
  3.861093607364909*^9, 3.861093623166854*^9}, {3.861093839211835*^9, 
  3.861093898389369*^9}, {3.861094199423428*^9, 
  3.861094201684408*^9}},ExpressionUUID->"e7971e06-ee64-43f0-a439-\
909322f65fa1"],

Cell[TextData[{
 "N.B. The following computation takes about ",
 StyleBox["10 minutes",
  FontWeight->"Bold"],
 " on a machine with Intel i7 and 16GB RAM."
}], "Text",
 CellChangeTimes->{{3.861174595110036*^9, 
  3.861174638784522*^9}},ExpressionUUID->"07e8e89a-c006-4359-9625-\
fd1b89e3bf89"],

Cell[CellGroupData[{

Cell[BoxData[
 RowBox[{"Block", "[", "\n", 
  RowBox[{
   RowBox[{"{", 
    RowBox[{
     RowBox[{"\[Mu]", "=", "0.01"}], ",", 
     RowBox[{"si", "=", "0.1"}], ",", 
     RowBox[{"se", "=", "0.5"}], ",", 
     RowBox[{"e0", "=", "0"}], ",", 
     RowBox[{"i0", "=", "1"}], ",", 
     RowBox[{"n0", "=", "0"}], ",", 
     RowBox[{"tmax", "=", "200"}], ",", 
     RowBox[{"step", "=", "0.001"}]}], "}"}], ",", "\[IndentingNewLine]", 
   "\[IndentingNewLine]", 
   RowBox[{"(*", 
    RowBox[{"controuplot", " ", "of", " ", "timehalf"}], "*)"}], 
   "\[IndentingNewLine]", 
   RowBox[{
    RowBox[{"timehalfplot", "=", 
     RowBox[{"ContourPlot", "[", 
      RowBox[{
       RowBox[{"timehalf", "[", 
        RowBox[{
        "m", ",", "c", ",", "\[Mu]", ",", "si", ",", "se", ",", "e0", ",", 
         "i0", ",", "n0", ",", "tmax"}], "]"}], ",", " ", 
       RowBox[{"{", 
        RowBox[{"m", ",", "0", ",", 
         RowBox[{"se", "/", "2"}]}], "}"}], ",", 
       RowBox[{"{", 
        RowBox[{"c", ",", "0", ",", "1"}], "}"}], ",", 
       RowBox[{"PlotLegends", "\[Rule]", "True"}], ",", 
       RowBox[{"ImageSize", "\[Rule]", "300"}], ",", 
       RowBox[{"ColorFunction", "\[Rule]", 
        RowBox[{"(", 
         RowBox[{
          RowBox[{"Blend", "[", 
           RowBox[{
            RowBox[{"{", 
             RowBox[{
              RowBox[{"Darker", "[", 
               RowBox[{"Gray", ",", "0.5"}], "]"}], ",", "White"}], "}"}], 
            ",", "#"}], "]"}], "&"}], ")"}]}], ",", 
       RowBox[{"ColorFunctionScaling", "\[Rule]", "True"}], ",", 
       RowBox[{"PerformanceGoal", "\[Rule]", "\"\<Quality\>\""}], ",", 
       RowBox[{"MaxRecursion", "\[Rule]", "3"}]}], "]"}]}], ";", 
    "\[IndentingNewLine]", "\[IndentingNewLine]", 
    RowBox[{"(*", 
     RowBox[{"interpolating", " ", "function"}], "*)"}], 
    "\[IndentingNewLine]", 
    RowBox[{"thinterpolation", "=", 
     RowBox[{"Interpolation", "[", 
      RowBox[{
       RowBox[{"Flatten", "[", 
        RowBox[{
         RowBox[{"Table", "[", 
          RowBox[{
           RowBox[{"{", 
            RowBox[{
             RowBox[{"{", 
              RowBox[{"m", ",", "c"}], "}"}], ",", 
             RowBox[{"timehalf", "[", 
              RowBox[{
              "m", ",", "c", ",", "\[Mu]", ",", "si", ",", "se", ",", "e0", 
               ",", "i0", ",", "n0", ",", "tmax"}], "]"}]}], "}"}], ",", 
           RowBox[{"{", 
            RowBox[{"m", ",", "0", ",", 
             RowBox[{"1", "/", "2"}], ",", "step"}], "}"}], ",", 
           RowBox[{"{", 
            RowBox[{"c", ",", "0", ",", "1", ",", "step"}], "}"}]}], "]"}], 
         ",", "1"}], "]"}], ",", " ", 
       RowBox[{"InterpolationOrder", "->", "1"}]}], "]"}]}], ";", 
    "\[IndentingNewLine]", "\[IndentingNewLine]", 
    RowBox[{"(*", " ", 
     RowBox[{
     "derivative", " ", "of", " ", "thfunction", " ", "with", " ", "respect", 
      " ", "to", " ", "m"}], "*)"}], "\[IndentingNewLine]", 
    RowBox[{
     RowBox[{"pdm", "[", 
      RowBox[{"m_", ",", "c_"}], "]"}], ":=", " ", 
     RowBox[{"Evaluate", "[", 
      RowBox[{"D", "[", 
       RowBox[{
        RowBox[{"thinterpolation", "[", 
         RowBox[{"m", ",", "c"}], "]"}], ",", "m"}], "]"}], "]"}]}], " ", ";",
     "\[IndentingNewLine]", "\[IndentingNewLine]", 
    RowBox[{"(*", 
     RowBox[{"black", " ", "line"}], "*)"}], "\[IndentingNewLine]", 
    RowBox[{"line", "=", 
     RowBox[{"ContourPlot", "[", 
      RowBox[{
       RowBox[{
        RowBox[{"pdm", "[", 
         RowBox[{"m", ",", "c"}], "]"}], "==", "0"}], ",", " ", 
       RowBox[{"{", 
        RowBox[{"m", ",", "0", ",", 
         RowBox[{"1", "/", "2"}]}], "}"}], ",", " ", 
       RowBox[{"{", 
        RowBox[{"c", ",", "0", ",", "1"}], "}"}], ",", 
       RowBox[{"ContourStyle", "\[Rule]", 
        RowBox[{"{", 
         RowBox[{"Black", ",", "Thick"}], "}"}]}], ",", " ", 
       RowBox[{"ImageSize", "\[Rule]", "300"}]}], "]"}]}], ";", 
    "\[IndentingNewLine]", "\[IndentingNewLine]", 
    RowBox[{"figure2d", " ", "=", 
     RowBox[{"Show", "[", 
      RowBox[{"{", 
       RowBox[{"timehalfplot", ",", "line"}], "}"}], "]"}]}]}]}], 
  "\[IndentingNewLine]", "]"}]], "Input",
 CellChangeTimes->{{3.85815479171377*^9, 3.8581548949831247`*^9}, {
   3.858154983023488*^9, 3.8581549916469393`*^9}, 3.858155025094125*^9, {
   3.8581550591608553`*^9, 3.858155108077519*^9}, {3.858155240459421*^9, 
   3.858155373957321*^9}, 3.8581595763761663`*^9, 3.858161752361186*^9, {
   3.858161835766204*^9, 3.858161836203059*^9}, {3.858161873320387*^9, 
   3.858161897889345*^9}, {3.858162027838436*^9, 3.85816209331278*^9}, 
   3.8581622173283377`*^9, {3.858165525935402*^9, 3.8581655354378567`*^9}, 
   3.858165638123145*^9, {3.858165675643498*^9, 3.85816570717997*^9}, {
   3.858165813923121*^9, 3.858165820404901*^9}, 3.858165914733385*^9, 
   3.858166673639942*^9, {3.861093160041625*^9, 3.861093160637779*^9}, {
   3.861093641413266*^9, 3.861093648534346*^9}, {3.861093679763995*^9, 
   3.861093688697845*^9}, {3.861093811539461*^9, 3.861093818999507*^9}, {
   3.861094147832184*^9, 3.861094155360474*^9}, {3.8610942115328703`*^9, 
   3.861094236753446*^9}, {3.861094297282926*^9, 3.8610943143270283`*^9}, {
   3.861094379520216*^9, 3.861094381782309*^9}, {3.868966908530319*^9, 
   3.868966910785904*^9}, {3.86896695812335*^9, 3.868966960032309*^9}, {
   3.8689670967946978`*^9, 3.8689670975416517`*^9}, {3.8689671448562517`*^9, 
   3.8689671461872263`*^9}, {3.868967359654895*^9, 3.868967361024744*^9}, {
   3.8690613832269373`*^9, 3.869061383812539*^9}, {3.869061461684388*^9, 
   3.869061467073619*^9}, 3.869061526796157*^9, {3.8690616205159607`*^9, 
   3.869061623118619*^9}, {3.869119085154655*^9, 3.869119088991127*^9}, {
   3.869119128563566*^9, 3.869119158103138*^9}, {3.869198383871687*^9, 
   3.869198456154654*^9}, {3.869303310010474*^9, 3.869303318771742*^9}, {
   3.911033544522129*^9, 3.9110335450789967`*^9}},
 CellLabel->"In[47]:=",ExpressionUUID->"5b86c51f-4822-41e4-a401-6f4c71813d04"],

Cell[BoxData[
 TemplateBox[{
   GraphicsBox[{{
      GraphicsComplexBox[CompressedData["
1:eJx0XQt8z9X7X0IpUtJNQppbVyrk1gmVRiSUJIQUudUiIrnkLsUszCK2mZjr
zK4u23cXttm+u99nd7tgIySV/D/b+b6f0/Ps9/fq9fr23jmf8znPOc95buc5
5/PkpNkjpjRwcnIa97iTU+2v/Ofm7FL7n+LYi3Bu4EzrPz9R7k+4rjg3kHBO
3R/CCP97u/bfKcIb6563EX6q7vVRhI/VtRdDeFDdC2MJZ9e1H094et3rEwjL
foI+jr0Igz5ebn5BHzDoAwZ9wKAPGPQBgz5g0AcM+oBBnxx3N/Ye0GcT9NkE
fTZBn03QZxP02QR9NkGfTdBnE/TZBH02QZ9N0GcTfBdP9HHsRRj05YpxAwZ9
wKAPGPQBb2TjFk/0AYM+YNAHnM36FU/0AfP5SxHzlyLmL0XMX4qYvxQxfyli
/lLE/KWI+UsR85ci5i9FzF+KmL8UMX8pQi5kEH0cexEGfbzcnzDoAwZ9wKAP
GPQBgz5g0AcM+oBBHzDoA+ZyLpfo49iLMOjj5f6EQR8w6AMGfcCgDxj0AYM+
YNAHDPqAQR8wl9sFRB/HXoRBHy/3Jwz6gEEfMOgDBn3AoA8Y9AGDPmDQBwz6
gLkeKib6OPYiDPp4uT9h0AcM+oBBHzDoAwZ9wKAPGPQBgz5g0AfM9Wop0cex
F2HQx8v9CYM+YNAHDPqAQR8w6AMGfcCgDxj0AYM+YG4nnCf6OPYiDPp4uT9h
0AcM+oBBHzDoAwZ9wKAPGPQBgz5g0AfM7Z5Koo9jL8Kgj5f7EwZ9wKAPGPQB
gz5g0AcM+oBBHzDoAwZ9wNyOu0D0cexFGPTxcn/CoA8Y9AGDPmDQBwz6gEEf
MOgDBn3AoE/So/9+iegBBj283J8w6AEGPcCgBxj0AIMeYNADDHqAQQ8w6JH9
17N2mfoPjP4Do//A3B+4rLg/cFlxf+Cy4v7AZcX9gcuK+wOXFfcHLivuD6B/
y9Rbdf+TTXhGXb18Bz2ehHX/fQnz54uoPjDqA+v3HiaM5/U4lNDzwHgeGM8D
a3YKqFdf96+M6gOjPrDuR0i9+noeyqk+MOoD6+dO1Ku/oe5/qqg+MOrL8vZ1
z12kcmBdHlGvXNNZTeXAGE/Ol8Zv1fUSlcS5Dj4EDnTwFbCmK40w+AWY80ei
mP9EMT+JNN7AGD/wP+jl9ms10c/XT2S98ZDlfP0lUn1guR64HWT7f+rDjk+k
dc6xTbwvQ4xHrqC/gDC3nxKFvZFYTx9z/opwzGeNY97C62HQi/FCue63q/Ar
7fUw5Biws0Mu8fFJovI68m5nEtb05InnC0X7xYR1P8sIa7rL6X2Sfi6P7YK+
ZcLfcKsnz6Q9L+Uhny9fJf0BKd+k/SzlpbSnpfzk9uthJe1zrC+0z+WpXz35
KO1ZKV9RDnkm7WGsXzwv5ae0H6X8RTnkn7Q/IQ/wvJSv0l6T8hnlkBfAKIc9
gnJpH0l5C32P9QIMOQB5CAx+4eWYz83E7/rXhzDq8/naTOsB9YFn1b3nQD3M
18vRehjrR6/LILGeAmk96Xk/7hiHSsJ6vC+QPNH1q4W+gd9xUr1Z94dLVB8Y
5VifPN5UI9avH2H9lnDCutvphPX6yCGs33OOsKaniLB+bwlhTQ/411ZPPv5v
+Z8i+ptK9GG8gDFeoBcY8guY03uZ5AW319wI6/J1gv51RL9uZ6fAh4V88yOs
290rxm8djR/aA0Z9YKxXLg/9CdcVOx+h+pCXXL4sE/LHk8qBUY73Yz7RPjDW
P19fgYQ1PEb1uXwvJwx5hfbBL3geGPID/YV8AdbzFEr1MR9Yf8CQX2hfy6cK
eh4Y8knaU8DgP/l8QN3fq+h5vJ/zZxU9z+uHCPsrpJ4/Jtc7998iSd7C3uLy
N4KeBz84O+xRYP3+DFqfsDeAub3hKeyvzVSO+eX2rS/Vh/xFfbTP5fdhsgcg
j1GO+lyeBwj9f5TKoc+5/vQheY7xBv9DnnN570fzj/5A3oM/ebzmOJVjvWL+
0T/oA7wPGPRg/rC+gFEf8hD8Bv0L/YByHs+upv5BPgJDPoMeYMhnjeNJnur3
xlI5jxfZxfqw1dNH4D/wL49P2IT8Xkf8CPkE/oH8AH+gPuQP5KvEmF/IA/AL
2oc8AcZ8Yr3jebwf9HJ5XEnrFc8DoxztYX1yeWb0mdR/4AfMN7Dmt3CHfLko
7PMyGh/O/xE0f2gP/dP9PkXtYf70OkgQ9kAlyQfMLzDkC+QF5hPrndt/h0le
YL1hvrE+oF+B+X7BUeIHrG/oS2DIC6wnzD/4H/oMmMebj9cbPx4PiSB5gPHE
/IPfIQ+AebzRRvON8ZXrD/Ol5/0sjTfiU8D6PYlkT+F5yCWObYQxX8B8v8ku
xtsu5K9d2Bt2Gg+uT028FPwO+S7tJSn/Ye+An7g9uo7mE+sdGPW5PbO3nn+A
cvCfrC/XPzDqQ36AH4FRH/wA+QOM+pAn4E9g1JfyQ+oT2BfgV2DUx/ijHPKH
84OX4L8wwR8xQh9kC3mQL8qLBD+ViPplgr/KSX+h/9w+KBHyo0zo2/MkHySW
/hrGl+vfCiFvjP/L7cWQeuXSvsN4Q56gHPRh/FHO7bVJZKdp/rJTv4BzHXIE
WLebSVi/P5ewbq9QtFcs/IsyKtfjVCrsfaMPuXwLI4zndXtmvLl+CauHuf0C
eXGJ1jPkDdYT5A3WB99PCxX7T6FiP2VZPfki4w0yniTlBefno0IfhNB4cPut
XPg3lcI+M/FuuV5lfBvyE/pG96+a7AFdD/ZcuGNeahz9iiCM9oD5/PsSnuXo
F5/fdMK639mEdf/OCf4sEvVLBL+WiecryB4Cfeg/6AO96D/GAxj0oz6eR3xA
v9fQj/cB8/GvIPuK848X8Qfq8/1QrA8z33w/EevB2PN8vyxcrAfEi5bR/EF+
cPngSVivk2iSt3odJQt5kCXmN1/wQ6EoLxHzW0b2KujT83iS6EM5n0/s9xv+
BQYd0Pdcn2E9hRC/cHu6isr1/FXR+7Lqfs34AqO/vNy1Xr4H5h/0Qy8Bu7B1
BfmbIcYzR4xfgVgPZr3o/p+n/ut+XqT+AqO+1jcVpE/Qb8w/MO/fMmGvXSJ5
x+NNXoQ1nbuov5CH0NfQL9y+QvzH+N88fhhIWD8fKOgPo/Wo64cSvcB6PcCe
Xkj8C32C+QN/AWu+9qD6uju7id+hb6AvoZeBdfsBtB50ebBjvBBvh3yvJIz5
g7wC/2O+Ib8wP1K+Q55Bfkj5qOmEPx7u+Lspx/OQJ3ge8yP1KzDWF/Q96AXm
/lg5zQ/Wa6BD38L+B8Z60+25k/0CfuT+hzfZM+A/vv/nT/aMHs8g0d8AkleY
X9hr4EeOjbyAPMP4Yb6gPzBfEmN+eXwC63076UvYO9AvwHw//zDpU/Sf2yPH
SL/i/bL/wHy/vZrkC+QBj89Le7VQxOsvCvnnRvKC2wNHqP9Y7+gv1iPax/rC
fILfpL2F+eX7L+Wkb8F/PN/gPLUHeQPM949PifXmQ/MHfgR94EceP/cnetFf
Hu8OIvp5PKuA+APjgfnm8fxjND4ohz2J+QT/cf1RTe+X9KM/wDJ+j/UDevA8
4hXQGzy/14viFeAP1Id+Qvn/1lf+gr9swp9NEfo2Q+hbkz8L/5XrX7OfLfW9
zI/E/KFc7s9y/91G9gn0D96ju+Ur9Gw04aC6cjvJAf33ZcJf9ySMeBMw2gPW
/YgjjPEHxvs0XREifySGngfm8xEn8kuSRH5JEj0PzP2NZJJHevzTqD1gPA+M
/mqcIfRPNrUHrOf5NOENrN/ZNB7AaF/jXJoH6C8eH8in9oHRniyH/ODvK6L5
gvxAfWDUB+b+Uyk9D/7k7zf7gTz+Eins62jCeB4Y/Ad+xvgBo74s5/sdiYQ5
P2F/bK9YfwdEPOYE2fc8/ukn+NFL+C/GX5Xrn+tje73xlesd887Ly8X6LqT1
DXogPzE+XF4FCv8siuSbXC+6vpF3ujyNsJbLJj6E+Dpvv1C0VyzoKxPjYew5
jD/8Z74/sLBe/EnOj+5vuOjvaeG/pgv5myPk7Tkx/mb+uP9h8hU4fbHC3zL7
w6CHj9dZwkEOPubjU0n6X/YP+yl8PFLJPsF4Qt6gHWDwDbCeBxthPZ5RQl5l
Etb0SJxLWI9Pnoh/VAn56iPa30tY/54krMcjXWAjTzXd2aL/OwV9m8X7osV8
JIn6WYQ1/2WJ/f8qkb9XKOIrhUL/HRD0h4v+ZojyHMHfTk68P65ifteJ5wNE
eaQYv0wxfrlkX8v+Q+7w+c6mcUV9/Rv4//CfiSfp9ySL/maJ8Tgs7JUIMR8Z
on85NO/oD7cPver9cvnqT3Ryuyy6HkZ9bp+a85263TARN8E5lah69pWbw67j
5/WMfYVybo/FC/srXsgDc34Q8h7ySLeXIto35/NgD/H85wyhXzOIfmDEV6Af
eTzbnP+S9hPKuT1izqNJewf2NbcnzPkv6CPUh72N+vJ8E9+/jSZ/CPWBuf4r
JftF2juw3/G8PB/E7R8vwvx8mbGn5P4tMPrD8yk8yR5A/2Afcb/I+A8oB/9J
e4vvNyfWO1/C8wmW1cvX5PaaL9XH+/Xfq6kcGO/n+R6JIr7tRvUxnsBoH/42
5Ip8nywH5v7FZUdcMIHsCehRme/I9/PgP5v9Voyv7n4wyUvQB7o0PyQSHfz8
bpji/m04Pa/LU8V5yhKqD3sG5bBHUQ77hp9XLKdy2DfQOzJ/EpjLozBhH8YI
/Zsm7K1yao/zQyLJBY5N/j4wymF/Asv9R4y/rmf2N0E/Xw+JYn49SN7o+d3i
6HehiIeY+cV84X3/W7+5Ubl+LkWMr1nfMn8E/QOW+YScnpPUP8h/vt98isph
x3B79ADJX6wflOv376+nj/n+d31/A+vF2WHH8PiujZ5He1iPwJKfuD+xjvqr
21tJ/ePxJ8MP2L/k+/lmvxUY8wP+4fbNcWGvpIn5jhH24glhrxr7d6ZDz+jn
thG/QV6ALxzSXthnboT5+j1PmOcjutXjN34e0rPeeUkp37n89q13/lDKY7wP
mOu3o8SfwDx/N4D4h8sDIy8gj7j9EkPrHZjzkzlvAwz+wHxweRMr5I05jyXl
kTyfhfHn8rpc9Lda9LdayO9qQW+N0BeXCet58xfYRhj2DjA/T2L2/8D/wHqc
jH+C+uAL1AdGfU3PZiGPA8T6CqD60MO8/UgaL9i//DxmEtEzi42jwWgP/jnq
a3mdTO/X81Us+lNMz2P/D/0HRn0td4qFvC8V+q9U1C+l+tgvRH2+f4h4R5no
T7noT7mob857SXnL16fhL95+jZCf5jwY5I9+nzvtlwI7O/SpHsefSb7pv/sI
/eIj7H9vsb+xW8TPAuvJay7f7fXsKegXTl+64P8MsX5SRHs47+gq9ot8hD3l
J+J5B2j8oV+BsX+K/WpgyEc9LjgfYPYfIR91f8JFPGMSzQcw5kP3bzrNB+I2
sv98f92f3sflUbyQh7E0Xojf8fGNo+f5+TJjP3J8VsgDc/+NnE/IO8gp8Auf
7xDRXphYPyFi/caIfONKIQ+PEta/Rn7oeTTrXT9/njDiHBg/yCNOf5JYf8li
fRv5o+U79g8Nv6AcfIv9Q/AHMPhDy8kdxB/6dxNh3c4IsZ6Nvat/fqFyHp/w
Iv8UWI+LuZcJGHwI/uT5colkb2L8gMEffD8n0cGPmVQfmPtP+UJf5lF9YN5+
kbAvCoV9IfkvX/BrodC3hYL/CoV89hPlvkK/+FJ/EB/H88Bc/5+jcr5/ZfL3
0D4wt3eKhH4pouf5/rfBqM/zq00+IOoDoz4/n2HyBVEfGPV5/N7kE3J6KkT8
L4XiA7peqvDXU8m/4Odfg0h+A3P/0sRD8X5gPl4Fgj4znthPx/PAKEf+E8qB
uT2bLeYvX5QXCf5EnNXIK5Qj/sb7X0L1IZ/4/JZROeQVl8d+Yr7M+T4e/zpM
4w/9ivHm+fhVYvwqaH6hb6AvQD/8Law/YKxnvr9TLPpbKubPnKfk/nww8Qv4
CViPjz/Ri+eRvwH5if5zeZkq9u9TqRz6Elg+jzgf92f9hX9rE/upKcIfzhD7
E7mCj4y/Ku8nwnwj3s3tpZ3EH7q/kWTf6XGNI4z9R+hTxEtAP/Z/IA/1eJ0h
DP6QGPIRGPJO9zuG5hvlwOgv+A/95ec1Ekl+A0t7RM9XligvIQx5CQz/ARjy
kdcvJwx5yOfbS8QvsoX/EiTWf6bg/1xhLxWK/hh7Cnoe8gH7h1x+ZAv9l0PP
6/E9J+yhIsJ6/oy9pO3P8yK+EyX268x+IuwFyBd539X/3i/zE/th4SL+Y+JB
4Df0T6/zCkf78GtTCMPe4eORIeYjV8wH8sfW03zocQ0ie5HbK9li/PNFeZGY
v0K97nwc47W4WNjHPsIezhf2bJGYvxIxf2Vi/irE/pyxRzFPwJCjfHyNPa7p
M1iPR4Xor8F4L7dHpfw08RPIU65fzf2b3B+2i3iwj9gn2Ux+MPbBgSHPgfWv
jeIhuplw0g/Y3wd/63GIJQx5Box1D3sY5RI7O/Sl5sPTFM9HOTD6z+OVrsL/
jRfnpfeTfcPH/7AYby/CPF9Wnj/zrOfP8PE18oCXFwv+N/yJ9Q/M4wXGHuHy
AfdjbP5/4sHSX/InfuDx1HVkL2A8cT4E+hTleJ7fN+JTrz7ikbx/NSS3+Xkk
HyrHOgRGOeIpnD43YQ+mEr9g/ri+KiUMexhY8oduPoD8A+hPLj+LhT4uFfoW
+eweIn5i5CfWPeabn9+GfjhI9j7X15Uk3xGf0u2Z/QctxzYKf9yNsO73ShoP
2BU8vnOU9C+nV+7HxQj7I0r0t0SMj7QvykT9cqH/y8X7qsX6lfFnE1/GfPJ4
uIyXQG7B35frtUSs51IhL8pE/XJBX6XgV/C3e714p6ankOZTxiu5PXCQ+AHx
QM5fkwT/mfw1tK9/Q6lc800yxXvwPJcnXrTepP6X+kDaA1L+S3/S2aEP+Pwa
+SblJfiW+5s5hKW+RHyC2ytFYj6LBP9JfSDli5HX0n7m54VNPAHrF/IL8QAZ
j5P6iufbG/8d/qfkJ+gLrk8zhLzMFf5IgfBvTP661B/8fPi6evkgKIc+gPzn
/lqNuP86hvwf8Cv3H+PE/ZtJVB/8y/VliuPcCs4TZAh/uYD0k7yvBP3n/aum
96H/0Begj+srf8L8vgizv4b36d9IWp+6/yafF/FBzv/mvj+NzfrR8sLEB/n8
mf0aYD0uEeJ9Rr8gPxPlGE/+/hSqr59PFfmyVcJ/qxH3PYH/D5P+0e2GivhI
KK0X/f6FIr76tVgPh0mfYl0Bo/9afp0W+vSMoDeO5o/ff2z2+3FeCf3n/lws
tafbP0vPuzjWHW8vTvDDWeJnzA+PN6eTfNHtpwl9EiHatxHW/QoT8jdU0B8q
+MHkX+c67Aaej31M148FPxwT+UA+Ir96L9XX87FH+Ns7qRx6iucbbRbjmyTo
TRL8L/d3zfrS7zfxPG6nmngs1w+GnxCfRbmmr1jEx1zF+K0j+nR/VxL/5NX9
IVnoG/N+eV88+I/n4x4R42fOB+E59Eu/P5D6BQz5p98bJeJBcVQO+4rnuySL
+Lq0p8x9dPy+y81kH4IPuD+4TKxHV7K/0H+O7eTfoL+Q3+BDjC/4ULdbKOY7
X8xvkYgHBYn4UYqIl6WK8UkV9ivstzCSd5r+JSTfeDz1tHjfGdE/wy96fA1/
6vErFfrzrMjPThDznSj41V/o60Aq1/31Jqyf30dYt7+LsO6Xu3ifzN9Pongt
t39duf9D7e0X759EGHYUxwHieYM1ebsF/b5C3nkI+j0Jw47n7Rt7T35/APyr
++1Wz/6S+bnS/tK/Jn9WP1cj9plNPi3K9euCxfnmYDHebsK+20Dnf7He+H2v
dirn/kE1YdbfWLN/DHmO9YT29XulvksV/o7JF+T5boYezl8x9F4ufzaI/Jp1
ND6oL+1l/j5XEX9ZVi/eAoz5kOU8v86Txh/jofkzmuhHHI2PRwxh/VwkPY98
KF7f4DxHPa3GHeM1tlj4P1XCX6ri6+Q//q4etnDCepzDRf9lvCOD5DO/z2Kf
2O/0E+X/n71n7Cs9fulCfoYIftupf5cY+QXMz2Eb+cXpS6F2wX8YT+wfYn6d
2L+dYj14CexG8pfnV/iTvkM592+Mftf1bcLfiRf7F/E03phPjDfHdnG+wFfc
T+kj1oOX4H8/km/Qz5BvwFgP0Bvyfij9a/L/UZ/vB1fT+3h++xGy9zCe0P84
78LP756h+AM/31tG51F4Pn4MxRMgn7Dfi/1aeX4DGPOD8eDxNvn9gHyKd8He
5fE94y8C8/hYodDHoYIfwkS5PG+dJuIvJj8RmOs/mb9YI9ZTjVi/NWRnoP/A
uhz79T5kH0CPoz4w6uv37hbxVHOej2Nz3wP0Befvcmof8SAtN46I+zYPU3yP
+6uVtH8N/QIM+Yr7q3g+3kniJ2A8r/noJMkfnAfg+SrmvIAej1NC/xv/ls9H
mrB3Tf4fP/9qMJ//SmEvSPu9Utizxh/n8snkJ3B7O0Hwbyr5XXw9rBT8sEbE
R8NovIAxXnq8j9cbr0CHHND1T9SL/+lym/BvbcK+jBTxQrk/HSX8PXMfIPIP
oW/q7OhY44/p3+PCXz8u7PUTVB/78fy880lhv50U9KUJ+tKE/58m/ENzvhsY
9bUfYPS1m0Oucn87Rtj3MUK/R4t4RDTV1+8z9hP8cX7evITGs258e5jz5Mhn
QnndvC8uE/05LMY/XIx/uPA3wsX8Z4j5zxDzlSHG0/iDiFegvubvhWTXYD0A
Yz3o3520HqBvgbn/mCzOw+K7cFGEuZ3qRhh6mdNj9usR3+LxmggxvjZHexG0
/vj3aGJonTk7+gUM+YX3Qd7xeFeseF8c1Zf8Aoz6HerqJZO9APk5iL03jfbf
Ia+A9fvTBf9kCP4x/KDrm3g4+AH2C/ZrcN4V8Q3YL8CIO4AfgOX+CuI9sHew
H8jtqTKyb4Cx/4T6wLCX8Dz0K/8eYznVhz4GlvlWsDcRT+X3jSRSObC0PzW/
Qj+cIH0AzM/bGXnP5VOo0JchQr+Z+8jk+VP4W3pej9XLN4J/zPVnrpifPMLy
/g9Zzscz4v/Rx2b/TfIDz+81z/N4p130D/ZPGNenpF9MvEk/ZxPlWM/H6z2f
57Bz+PPpQt5GifakPE4X8jOSsF7HGM9dwp4MJPqB+X4I/DTE/wzm/Y8Q788g
eQz5CrkKrPu9meQrsC73J/8T5Vw++wv/MIzkZS5bx+Z7t1iv2H9EOfZvgbG/
DHnCv296Wnwf9DTxEzC/Dyle7Ld5iu9D7hT3t3oRRjnkCf9ebDnRy8/D2MT3
lEx+J/rD7f3697fz+1/j6+U7yfPK/D7VROHfyvPqZj8O8gAY/eH2aHA9+5Tf
X2DWI/xJnq9s9hex3uV9ifz8dLjgf1MO/wXv0/xySuwH+tU7n8ztnf0i3/EA
lev53k/5inx+qkiuSH+F558tp/Wt7digevJGv+e40MdpQv4YexX5IMAsHhYr
432uIt6yuV68Rd7XwO8HxvevqikfQM9fMulHYOw3Yn+H7z8mCfuomOzfuv77
GKzpMPtjetyKeTzskiwvFeUG172/RZmwz8uEfW7OG+j2qgnL84yYTz0uXkJ+
+wp/0HyfXP/dm/x9PS7mfB/e5+aQi7r+OmqP0eMmx69UxF9LRHmZkM9+4v4Z
fJcqnvwPYPCFHhfEg/II6/ksFPFdc14IGPWRf83zveT3LIuoPvKzMf66Xgxh
N4cc5v4E9j1x/2Ag2a94Hv4GMOo7O/4O+cT1F/yKBCqHfkJ+NzDy+TQdmWSv
8fz4ANJ/upvHyN6CfoR9ze/TKSL7XLdTSPTz+0Ejxfc1Islew3rAfa7oD9Y7
xhFYr/MjtB8E/Yz+Qt9K+xz2suarAJLfwJDvPD/GfA9U7gfpfpn9H75OxP65
S/18AGC+vxQo4lfHxP6JOW/O95vN+WnUl+epuT7D/ps574z1A4z51HyzhcqB
+XwHkb0IzM8zBZF9iP5Bj/LvC8G+CFG36n7NeWK+n+VK/dftTaf+AaN/Gh8l
/gBGfBzyCXzA4xXm/D/Oi0C/aroyRXwmU+hfUw7My3NFeS71R9OzW+ir3dQf
nC9Be7ifjsejsoV9ZMqBmXx29hD0eIj5yhLxMnP/PjDK9TxlCX8yi96H/WYe
nzso1oc5X6J/c0T8IEf4pwVkH4M/cD4Y/AEM/uDzmSvozxX0mPvJ9HuSSN4C
g6+5PXKayvn3u5NIfqE+jwdlUHu6/+n0fvAvsLy/DPId9h4/TxtH/gj0r/RP
4L9AP/H7uaMp3gH6IJ9BHzCPD9WI8xSBZL8B83zyEPI/oF/xvB6/cHoemJ8n
Nvu/zg57BfIQWPfLk/hFv2cb8Qsw+IWfF4mi9wPz84zxIr84VuTHxVJ9+Eeo
j/0+fh9UtbhfxNwPhvHl53/NeMNeQPksNm5OTvCfIF95POWUsA/r3+fA8wn8
hT/lL/SPv9AP5rwR16dHhT49SvX5/XbmvgLUBwYf8f0jo1+A//f5Z9yrafLj
0D4w7ACujzYJfbRJ7Pfh3Iy5n4Dz2wghn36hcmCUYz2jXb5f7ibuL3AT8cMC
kR9s9luBuX1cIOxj8zzi9SjneDO9H+uN43W0fiHvYK/iecgbYH7ezJ3yX7Qc
PULrRbfvJ/h3H/nLwDJ/Fv3j+33G3kL8E/3h8+dF60e/31t8T0Pm+xh/XrcX
TPwJDP7U4+K4zz62SujHKO6/ukQJ+8DYHxhv1Ee8EeXQNyjXf08X9ku2sAdy
hP4034dBfh/GB/yP+CPGD/IK48/v33cT/uwy3e9LJl+N7+/L83U2Ye/ZRP8z
hP1l9iPk9zx5vuVh8i/5/Zjme8Xwl8BvfP3vo/UMfc7l1QniB8TXeTzffP+D
21sm/wzxcsgvFj9PQf3D5C/K8+R8f/6siP8l0Lrm82cT+RxGH+txjCB5Aaz5
G/dh4f7+CHE/nsFc/8UL+6Ja2Avm/J6uH0nvB8b79d9NvB7xHmDEa9Ae4jNo
Dxjt4XwBz4dJF/kw6cTXXH4cJXrx/G1mdxnM5XmckOdxgr44YR+dFfbRWaqv
x8+cD9DlAYQhf3H+C/zK5ekyktdcXk4izPWXl+if0UeIp+r31Y/nYH8H5Yjf
8PuUbWTPQn7y/bsCsl/xftDN8x2Pkr4BvbC7gfW4Gv8e+UTAPD/HxP/0c75E
r25mN+lfYJkfjnJgWQ75g/a5PPIV53XMfhD8eR5/DqX5hj/P9ZeN5AX2K7j8
iBD24deCP1w5jjXxRowX3/c1+Sxcf8WQvoC/ye9/P0j2Evwn8KP0n4Dh78B/
QjyM36dh9oPA1/z+yJ317g/h+zHBNP7AMl8Y8RXsR8h8K9RHfg/q8/0b418A
Y/2z/BZrPvj+lCvZR6jv7BgH6AXMh67vRhj2H9Yfxkv/PYzGF5jv3wWSvcjv
Aw0X+tHII92/YB1vvGT0Cb/v+xRh6EN5nxb0Gd9fMPf/AnN5bCN5BP3G7wO4
TOX/W1/EUjnGl+uzeCqHfOfyPIDmB3KLnwc+KvSRmU/uTxn/iuuXZVQffMH9
O1fhL8v9CXl/PuKNe0S8cY+QT+b7RLqejeQJ+EHaR5AXkA+6n6eFPbmfMD9v
5UnyGHnVkLfAkLdY76iv7ZxdVB+Yy2cTT8X6hrzFPPF85KPE/9C/+tdgvn97
mvqF9QWM9YV1CnrBv3q8N9N61eXeRI/+u089jPUEfQV7GZjf72bWL9Y3X88R
FO9COdYnjx+VEMZ65ef3M8T6NFj3K53iwPz+q0SKx3N5Z9YX4u/AWE+IZ+t+
mPYgB/n6WUbzwPNV3Gl/Chj+BeIAqK+fn0T1gVGfj0+hkGfG3pH7J+Av/Vwo
Yf69bxPP1+sR8+ch9ts218OI34E+fn7RXXH6lhHW47hQ0OsqziNO4vmFFub3
A4aK/elQ6j/a5/cFeNSLd3C8UvRnGWG0x/vjShj2KeaV7xfCLjPf84B9JfOJ
dXmK+J5tBtkrMn6M9cTtGZw3wL5lKfEn+Bv9gz0L+wnjCQz7Wcu/I6T/9Pv3
Od4H+yKA5B/0G/Jb6x5bYs7LAYNPgHU7xv7GfgzK6947Fvb4ZsffoW+2EMb4
wH7Sz5n8K57fhvs9Qileo9d3ONGj631B7WN9QT4iHiDzNTT9mYT1uBus5zlX
lGeLcoM1WVmENV9mifIcnp/tUiDyHYoccaRfiR6MN/hP/8A+P0zt63HJEfTl
ivyIUtGfEIp/yHgaxh/1NZ+l8fyEXJG/4Iz7OP1p/Hn/TL6qrifHP5fup/rf
82XGW78vR7SfJcoN1nxo6rP4dKyJ7wEjnxIY8TpgvT6yxPiYfD03hz7k9OaQ
vNH8Yb4n5OxY98hPwPg7O/Qz5h/6W78vWdgb5vtAKIc9Dn2M9vSv2Y/T42fu
++L3yYXU89eAoce5/W/yh5FfzP25+Hrf6+H5o+Z7PIg38P0y871C6Addbs5T
wV6FfaTxRbIveT6CB51H0uOOe1tNfgTkK8YX5Xz9nCP9D37g+VQYZ/iDxYR1
P6Gvt9L619jIM03vNirXz3kQ1u85SvKR3/caIuKNkYRnOsaZ+xNxhG875hUY
5/GAMZ6c3hrCGF9gjCd/n43rE2tegTFPHB+j550ZHyXQeVfIp7ryFiVcfo0t
o/a0fMT+ws80nojXwB/SfBlC+kiXh4v8jHCu33I/FfPpT/OjnzfzxecnXoyH
v9DXAYS1/jhPuG4+WiC/1fRXz5PBXL9PIgy7Sv99h9DfbkLfugt9NYCwbmcs
r7/E7A/p53+hcr1uthNG/pquv4ywbteT1g/yO4F1ucF6XM15Sdw/CYz7Pnh7
Epv1iv0Y3l6xkP/+AtuEPsgQ+sncn4v+8/vbfSmer4cP9yXh+674Hlok5Sfq
+ohvm3iq/s0S8dUs0V8voU+zRbw6U+hDk0+v32fKNT3mvI+ed5NvD/3E9X2O
mD8zH9A3fH6KRP+XkX8NrPvpTnJV0x1FGPwFrH9tJF94vlYuPQ/7HesI/i74
lK+fzf8Pf/tT/7j/7k75fbrePpK/oI/nt5rzj7D3EW/i9n85+TOwtzQ/wZ81
+19sfl3MeUvIU8QLmHzNFfm8M8tE/8z9kOB3lDN+cDHnTQMd/oJu39xfBHsH
GPyn+WwD6X/oFYwn9z/NeXPoM93uLtJf/J6iGnH+3tx3BvtN6404Wq/Yz5T3
t8vz37q9anoe7+f73+b+RP13eZ+Y2e/h+X/CPqX1n0LPQ39p+s39V4EOvwPn
czEP8v4uNp8k35Cvk0DxcOgDPd8hQl4cFfLhmJA3PkI+7RXyxdwvhXXH+TlJ
8LM5v4d4JZcnrqJ/60R5MskZ/b5AWv/w57m9ae47wv4F4rP8vMJvhPl9Jub+
Ic3vp8V4mPisnr9zhLX+LyJcNy8tSsX+/1mxv5MoypPE/vdBwtqPPST8SXP+
l/mbsWa/CeuVn2dZSPEwjB8wlxfmPC/6y+UF8gBxH1SFsKd20nrHvGk5HE/2
M+Qt/A097ntInkA+wL7V9O4neYJ4EP8eg7k/QvcLdrjJ94d84PrO6D+sdz6e
oYJfwwSW51PM/CDfhstfcx8D1rceT3OfAtYl7A/9/GE6/w//luc7n6p3Hkme
x+HyZ2W98/oyXqDr2YQ8iOLxkMBSQb85vyPPuzN9GFv/vLqbYx75+osW8R6j
H3F+nL8/XPQ3Q/BjIbWr3+cl5FUE0Y31xOWnOc+M88p8f17yA74PfJrsK/jv
8jwv/HH4m/x+l/rxN93/UEf7x7i+IXshj+KOKGd+IN2jEUvxGcg92MMYP/Cj
Lo8k/Qv7S56X4+dvw4U+PED+Avf3k0X+k4mP6XUqsbivwaVM+Dd+tL7l+RvE
v/Xfo0g+wf7Xz8O/jyB5iP1sFu9yCSR5osvPOP5eSO3z+1wOk/0DP5TFY5cY
/cj9181C3x8jDHtU/93435reLQI74vaLTfwY64ftD8VCf0wX/uhRHp90qR//
k/4N4t0c5wp5YOKDOB+A9nX/soQ8kf5Wllh/OZRvz/zrWJNfD73Gz+vFcnvG
Bd+tRfwvmOKRehyQr4Dzt9F0PzFvT8ZvkGdq9uv1+0x8isdnogjDngeGPcvj
H+Z98DdAD4+v+P8//HeUMPwf5Cv/7/gH8pM3iXjGCBG/+eX/8d/caDywfvh6
Nf6r3O/i9qDZv4F8QDwCmN33mGLyNVGO/EnOX2mO9wv7MsXk78A/5Plo5ntB
GCfMP7+P2eRny/uGdHmGQ+6eIf5DPgP8fbQny7G/jXJ+v0UM8S/sNbxftxMg
8oPN93OA4Z/yfDfzfTHYY/z5cqqPfGbNPyZ/DfyFuAHKYY9Afrk55CzKkd/G
+HexaR/2CZ7n+cfmfmX9XrN/hvgR7G897hFifL4W+9dzhPysfz+Ufi5DyNNs
0ktsveHff+KB+BPPX1lG8SvwHV+nYaTPdX+iHfNxmuxhnq9SSvY55i/QYU9y
+9LcD8LPw14U/vdFah/zDb0m73NAv/h+cqDwp/bTeoSdAQx7B/tjWC/AiM9h
/Wt+KRX2Jvabvcge0u/ZReMBLM+z8O9DL6R4Cs8XvUByBP6Cfj5Y+HOO76H5
mP0J/XdPmm/4Y1wfmO93Il4DftP8a/Lt9DwWc3vR4jc9bkH0ftgN3L40/ePz
E0N6Rcbr9ftiRHxNypNyUb9a6J9lQn95EtbvDxD6N0nsh8A+M/F4Ll9O0nzy
+zMWkr5HvhPWq64/idrj/QmmfmE8mP9bTz96kfyGvQ4s7VvIH2DIf2CZn4zv
fQHje19Y3xgfTe86oW8nEf3oj9RHMl9a6gusH4wP5AHGH/Ia6xz+Lb+vopL0
nX4+U+g7g3U7WVQf+SYoR3ya3y+fT+9n96UskfnVk2h9Yz1i3IADHXYL5CX0
Lx//Uirn/IX7Tc7TfMI/BkY8Gc/r31Ix3gbr58z3t50dchHjr9eLwVrOnaB1
x7+fs1LsP2P9loj5LxH8J/mhTJwru0j08PumzPl99A/3+/H+m+/XI/5Q11wP
c75IT6PR97r+N/XkgW4vjsaLxQ/GmvuHUK77bRP+lsHQw6iPuAEvNxj6EPKI
nx+bROsB8gkY9LP4X6yxr4DBz8in4/LMldvzpF/303zhfQ6rROy/uBFGOb+f
eyWtH6wbYPQf+VvQX7r8krD/qoU9ZbCmv5r0K/QVxgv2CfgbGOU8/9XEqzA/
mg5jn8IvRH3dbozgpxiKX+t6Jt9Y15f8F078i/seMQ8yPqvPKyA/LkLoG3Pe
TDeL+2cM1s9nUP4K5CX8EchLYMhL2E9163tsKY+fW/KO3093gfwP8Ccwxp+f
9zTn0/j3QU8Qv+pxOcH5N9boX2AenzbnKzF+Oj/AYN2eKKf9iQh+PoX8y0Bx
f0C6GF+D68hbjPs9zf2Sen69aP1pObOLMP9elae4d9uL7EKUA0P/YnyRL6n1
grHvgPn95TJ/w14vnqDzQwzW+yVmfDT/xQj/z6xX/Z5qLj9b4LybuW8I+gHn
rfS8OfShj8Havsd9MvCPQoU8PE3yDOuNnw/zJ/6EHce/Nxwg/PEMYY/kCnvD
nFcF/wPL+8/QH/79p3Dqj4uDD3l+UIY4z5pB+4m6v4hXh4n75xLJ/+P6XNoT
54U+N+fjsb/I5eVeYb/jHGr97w0Bc/l6RshX40/je7B4Hhjv0/NfIe4zrySM
/US9vo7Qfi36p8c3gdoH5vo/Qchro+91Pw3OdYw72gdGfzW9ocKeCBX2RIwY
nxgx/tnivhLj3wNDPmu9YvZLkf/D72/JF/Eyc/4Y+UEo1/0qEvf/yvu5zP3A
sAdRrtet+b6gpi9JjEeSGG/z/TM9v/kinpEv9g/yRTyiULzfjAf2L/h6LRDx
ggIxvsW8vAXyFXeK+xV2krzX87eT5DuP57gRhoRi+jbX9EfLS0OPlsfFgn58
386f+J3fD35E7E8fIXuI75/EUrwZ+Z7AyMfAfgq/jy1V5Ifie+zIH02j+nq8
0qk+MOojXo/9Mz1cWWL/GPtx5n5e2NXYH4K81fxVTPm2wMgfg78FOxD53Mi/
Bcb+NPxffj9LGbUPjP0FWR/5vPy85Hmqj3gr/75hOdUHRn0ej42l/QSMLz+f
Gcfze4jfhb2Xmy/4r0jwX5GIt5Vw+zC2TOiDFGE/pYj9WZN/o8cvVay/VKqv
17epj+/j8PuyTX3Nr6ni/WfE/oD5vpTm17PiPq+zor4ph/5AeaCDr9Ae7v/l
92Xbqf7guv8x9wPr9hOpPjDq63qJwn8LFM8niefNeQa9Pk055C+fD+QHTaL8
bcgpXd/ESyA/gKH/YM/geeQrIP6F9Yr9IPAz4hHAiFfB3pXfa0Z8FvYy/A3d
z82Uj4J4KPbzdD89Cev6wWJ/LVjshxt/k8eHPLk9c8ns5+l5Md/vBcbzut1j
jr8vJ3sM8SDwM/xnYK3nDX+jvp4H830SYNTX/JpG/KP7b+K3ur6r0FfLxHlH
xzmzxYmkR/TfvWh+9N+9RTzAW8TTPUU8yKNefiL/HutOcR/wdoqHoz1gvp9X
JuxhxD99yX4C1r/w1xz3G4w1/rs8z6D5xIw3MMZb10ujcQN/Y78A+y98HxLx
oIOUPwR7X/crQ8S/Q0S8M1vEm/OFP5Yn+uu4z6UF+psn4rl76Hncl4HngfG8
Xj8mXozzLcDQd2i/jj/GIj9lDe1XQ37AP+L+Solov4zrK4rPi3jBGqyHYPG9
FGNPA6M9zD8w7Dk+/nvFflC22C/NJn5BfgTej/HD+4HxPown07+B54Q9LvVx
kbDPi4R9LvV1ibCXjT2P/QSUa///vLAHztO+He63x/jAfwM/wh7k9++lUf41
5BUw5J2m29wHCszvtzH7W3r8Dcb48/1Zs1/LxsvZ5GNr/vER/qyP2K/yFvk9
u0X+qfRXioT9VSLsL5Mvrse/QsRnjD+s58NgPR/m+3D8/gGDUZ99v9HFfI8E
9YFRH/4EsB6Pw8J/Py/8d7PeNX+a+AL0HeoDo77mT4Pr6Pcxz2s+MuMDzJ83
WD+H7wEcpfiN5hd/cV+dP+1/4XnER+A/aPqLRfteYnz2C3ln6NH8afajYb+g
fbnfIveboE+4PWLu42D5l84byV8F1v2D/Nso8n02ENZ0mfNPfD8sUOyHVVD/
wK9cXpv8Eb0uzf2awIj34f4sYK1nSijPGvoR6wf6m8k3l3Ncvs0U/kxgiViv
uH9a7peb71lz+zlOxKPjhT+RIvwJ4//oeUgh/a77n0Hyie2fjTXf4+D58Hmi
P3mCvjzx/W6j7xg/kL4w9o7uXwTZM9h/A324bwbrDxjP63tQDNZ0C+xi4oG6
3TP0Pt0/8z1ydv5irPG3eH8TRHwpTuzHxYv3mf1APT9nhb0XL/oryyPE+pff
vzlG9rbuTwA9r+lLEvxp9IVeDyL+8594FeJTaF/3H/IN94r78XMbLv60f6fp
x3mwlYQRP9E4SsTHo8g+Az8Ca3rM98Ywvvw8kPGn9TglC/pLqT7LdyH/1awf
TU+qeJ/Bmi7j72M+gRHvBdbjkijWZ5IoT6bx4vneuPca9/cZfxH8jP4B6/pp
ND/YL8D88O+PuBFGOT/ftEzcn7tS5B+tI6zLN9c7v4F4Eed3s7+jsTlfgvHi
6ymR6iPewdeLwTz+YfwtPZ57CGO8EB8EX2O/lPcvSciDJCE/k2h+kJ8P/oU+
4/xmvg8L+wCY2w/7yH7UzewljP7x8ztepO8h3/h9oEfI/kDcFvmwWMfoD9Y9
yqE/+HlMgyG/cZ+Qbs/IH24f55N/h3g7MOKHuv5uohcY+liPjw/Np+7vYeHf
niT7Hhj8qv9+ktaTHseT3N4fa/Iz+XpLE/o5VsiDBDHfiF+fEN8TMPvVel7M
/rS2c04S5ve5xAj5Hy3kXYGwP5AfbfYPdDs7uT0Wa85/8vs1/Og+HWDdXhSN
O7D+9RX5l9hHi6Dxwv1AwHpcHeeMXOII63V1WshnyHHcv5dCWJdnkB/B7/M6
zPO/nQ3/I37I9wPwfZRSih9KLOPtiAch3o54FPxTYMTzIC+BYZ9x/WDOkyG/
AvOL76cB4z5dzo/ie+S56cK+M/kG+jmD66pdSid9gfnX0J3mHxhyBPqA88dm
klPQb+AX3a4nYa7/DL+hffAH5CnGj3/v2k7rTWOjP5n/eLuc3gN54+T4h/wS
/d5JQt66Etbt+9D8gW7oP/jF2C8B1nRVkx/NvvcyVt6/6iXuG/QS+eUmH0TT
4S38LaMPwf/Y78b6gPwERvwQ60n6R/AngZGvx+Nth0V+wmGHHI6nfgBjHLj+
9KXngVEf4w6M+Bn8QT5eBvN8EIM1/xeSPkJ8TGPHvS+nzPelcf8oMPLvcF4M
44t8CsRPkU+H/Clg5IPw+zaLhH9r6AFGPArxH5QDoxzxIJQDY71oPqkR9k8N
letfUw6M8ynyPCryg3T/T4n8cPN9OP0e831rtA+McvhrKAfm+bxp5P9qOo09
rDH81fXCf11P6wnxY5QDoxznBfj3w4+TvAFm9jT2GxeL77UtLqbxhT2K9aTn
LY3Xv23uD0O+H8+3kN97NvfJ6/WWwfWChXG/FOQzzlND7mP/Gph/jzRC2Cfm
Pnucn8P78T1fvB+Y33dcJPzFQtqvBub7r8EiP8rEkxEf4/ENf3EewSbOk0TR
fauab7xFfN+bynX9feL5fWJ8TlF9Pd67xPefd4n7Xt1F/9xF/6PE+8JFfyaJ
8klUDj+PzxfuCcB5MvM9UWDYR7o/xdTv/52PfYEw9COPLxr9ye8vX1gvP1j/
vYbGAedhIPf5/R0+pE8xT/z8jBfVR//5/WV76X3QM8BaDuA7WOb+EHkfCL+/
w2DYf/J7BVx+mPHj83Oc9kcxn7Df0Z5+n6f4foyH8O93UjyAn98y9gvmA/Ty
7+H5CHvAh/Qd6uM8OOYf8gf6Rz9n4pHAmC9+n4s36VfMD+w13d4eig8Doz7G
X97PWffnsSU8/mphrm/MfWbaPijj8tmnjPgX+8HAsH8wT4j/8vP+RSTPgDH/
Uv/z+5ES69n/oJt/3yKH6gPz72GkiHzUFHGfeArNj/wejYyPAGs6TlD7uA9J
14P/e0pgyBdz/6umJ5Pyy4Ghf5CfBv0E+QT9BYx8JfQf+WLgX/499UrhxxSK
faxCsb+OeMkyHt+i84+XyF7G88B4HvIY88fvn9kj7vveLvLvtlM53sv1w0qy
N/l91WHi+y1h9eJ9+nn4P0vI/gHm42Puz0N/IAf4/sBuKodc4vFsD2GfVZNe
4uc33Mjf5nrLYJZvjHjt2GIRJzT35fPvJ5vvU4LfoTf0c0Zfg/+BUR9yGPXl
vXP8ewZ7iF8g30A/7AjQD3kI/tH0+gh/1Yf4DfJW/93IW46lPX6K6OfzEyn4
L1LYLyeEvXFS5NtGi/1kI3+BmT++2MhbYM7f4cI+Wyjss4WCP+PE/T8VtP75
9yMQPzH+BbCWE2b9APP4+HHxvRFj/0Ne63aN/Q0M+afXSzrJP2Ce155B8TP0
X4+XTehPPxHP3U/7PcDgJ/38cpF/vFzEF0z8E/To+mli/y+N9Avsf/69v2Tx
PaQk4b8lie8zmP0SrX/Negbm9u1hvQ9Qar4nxfnzMOnjXIecxPlanl+YQOOP
/BGsH4zHbYceA//q9s+I8Tor8vfN94ugf+BPgn8wvrp+qNgvNvuBTB9hv6qF
2H+1/Emer55P9ZGfC4x8XGDk4wL/73xcc35aj5fZfwS/Qk6CvzQdOyn+ws+n
uNF5HOgFfr4d+5BHSb/r9vxFPMufxpef10mh/UBdL4X4Af4nG5+xpcRvwOBf
nH9BfoVuz5TL/A7kn/LvhfmJ72X60Xhwu8TsJ/DxTRX5AWb8WZ7wJZNfxtfL
TiFPsa8bKPYLA0me6fcFkn+j2zGY55eY7xXw/Ervet+3hv7E8/rvm4V9u5nG
D/IP4wfM4+kVXN8EVpN8B4a+rpOrsdXifSnCnk4h/arbTSH6+Pn4hTT/sJ+Q
j8TuRXQx3xsEv4IeYNAD/ubvT6N4pX5vGo2fk+OfXmfGf8T4w78Dxv4E5JNe
r8U0XsBM3sUWU33dL1MfGPWRfwO+RrwQ+TeI5/Hv2SXT+ANz+yZFxA/zaL8O
+Srga9iLiOdhPnBeE/oA+hVYv99G+aOQFzgfB38OmN9P4SvuZ6oQ33c334vB
eHD9Yvw7eR4P+Z/Qn5APGA+MM/hb5ufpX39hrx6hcnaef2z9fDvwN8qRX4dy
Fg8YK/LnnALIPoE8B4b/CP6GfYR8ZPh/2H+AfOfxZqMv+Pep1lE8BX4DsH6f
O+kh6Cvks7F8JsvPkvn1yE8DvwJzfzdGfJ8a+fI4rxQr5H280OcmHwz6DOVa
zxr5pOmLEva/iR+C/5j+/09+l7PD/kM56Mf6Rv4Wk58u5r5hYPQH5294/Mfk
Z+nnzgj+PEP1kR+F+poem+B3G9l/enwDRH/zSR4h3wDjCYz17eaQA7APdTuR
pIegb4ARnwIf4TyVbidYfI8yuF5+DY+fruTlY42+RjwE9twxxkf5dG4Z+98Y
P/59OpOvAf5E/hH4Exj8Cf2g6TP+p+6vD50XxfoFPci/AP3A/HvCiZRvgf4C
8/mOE/MbTc/jPk7oU+zfQp8CQ94i/gl+wH46+EHur+v3pZEe5fdDTKL2IY/1
esT9gb7Cn/IV+bHm/DriV/p9gSLfLYDkHTDkHfLB+XkVk58q8+Pkfc3YL4G8
5fE2+DXFxH+Qt8gPAUb+iNzfk99j5fy/mfgNcSF+34cH8R/0KtrXw7Sb7CPM
Z91rWpQQP/F4rbk/lNsrpUJ+lYl4chm1x+8DM/fhoj4ws8OcTXyY338US/YF
5h+Y+xc5In5p5BXWO+wRYM7/JYL/S8i/AkZ9fl41gfrL49VlVJ9/XwbvM/WB
UR/5Mrw/5aI/5aK9XNFersgrqCA7B/YH7G2OzXkSrAecH+LjnSK+52zsTZmP
x+JxS4w/jvo4v4H6wKjP/HEXc76D81+RiKcVUX3s96M+MOozf97FnA9BfWDU
h7/P7ddSGn9+36m5H4LHV8+L+Ko5X8DOZzghXo7vdviJfKG93C7rYfZrYbci
fsnzH+GfmvtNoS9cHPOK9QzM5UOhkA9yfovE+i8Q679AzG+B4J9iwT/FYn6N
f4Xx5fYMcLC4n8mN9BHsXKbvLAx7APJUtxNGWLeDfC4vwe/ehPn960XCHsH3
A835XMR3IPf5/StupPd4fmmg2L8IIf8AWD+XQfk0er5wP/Mycf53CZ0P5PNR
wvOPW5SIcqM/9PtKxXnWFOF/m3iT5q8IIc9KxPo6L/zfE8L/NedFcR8e9nsw
Hogn6nnCebcThCEPub26n/xTYL6fuo72N3V/VpI8B5b3EehpTCd5qscnQ+xH
ZtB61u0Yf8DZYYcAI79e/93Y0+B//j3lvSRHsL+B+rBPeb5OnIjXxRE90LfA
KIf+Qjkw1qemJ03ER00+JzD/PkmIiE8Gkr2FeKeuF032D/gB9gbPryol+4DH
G+Jpv5nnt+aQ/gQ/APN8N9xnkU3rHRj+B9afxpHkr/Pvc5r7MvT7Tf4J5Df8
Ee7fxxL90B+ws3h8zY3kGPQD9AG7X5bWd5FY/0VCfxdQOeQ5/15vNK1XYMyP
m0NOAsOf4/75TuJ37B+C38CfmD8tT5JpvQHz/MEa6g8wxs/ZMQ/Aun82yqeG
vOLfBzfnpyF/IG+w3oEhj3g8zNgHsJ8h/6X9AHkNDPpRX8ZfwEfAoI/rz2Jh
XxXTfELfYvw1/buIv6AfIVeA+f5tIK133Q+z/iEPIA9lPFP3q4bmE+uV3+eS
K+ITKVSO9ni8q4bmC+1D3mF8MN+5jnUKew3zxcfb2H+YH5RDn+L97PsxuQZz
ehOFPWPmQ/8WC/vQn/QXxjuQvcdXzL8PrS9gzi97CeP5G09M731nvomPfnvr
3g/O5Jn7umb/s+LwyjwTn/s0ZW7iW3kmHnfmi+cmNckz93n/MKBReizth+eq
1QNfa7TiP/t3XwwN/dw92MRT9/5V0+RWkMm/GRnuverjILs4z+XkdOXd+PPO
gy8pt4jlby75ytyH+efBW9PWWu8Pdf3k+8KCOPXisS+837bwjR+fzj5xR4oq
S0t/r5mFlzyyatLqTRnqPu9btxKs/vzxz9TMER1yVb9O8/qtsfD8YdULWgQV
qPNnh8Xvtvq3rffTyx50P6+aRu/+6z4LjxgdN3BXXoW6x/mJ3a5W/4pz1i7p
0uGCWtY1olG+5V9dvHf+V8EzL6kPmn5QfDN8peq1OGfi5U3VquX0L1w65Zv8
ioWVCSEleea+s+Orpkfvo/GLUU0nze77fJ7Zf/5k+5qYSspPyFbzW3+0yPc/
+5sd4l6/c2Cwye8/evTTu16i97mp48MmRVyl9gPV/j+GdQ+l9qPUwTdaPPdZ
ntlPu9T4/I6/KT8nU8Us/7Im+D/x0+YlszvO+U+8dEi/7VdmBJv7ID8d8X7F
4SDzvaaCk5N/eSDffM9v4aXhyan0vnAVlrXC5dE88/22QVuvHsrKNd/zG9nx
3tLXQu3k3+95J88lNMRO9nbDkL35/UPsZF8mdH274+Y8c14p4f0Q7yeC7aTP
LzWJHLMwz5xf6rTqm3v75Jn9xmc/KfgrI8jsV3eY/sZnvyRZ7ee/fWJ/RKm6
e+Tn7k0tPLzsx/wd10rVL23nXlhmtd9q2KfxVe3L1Vcv/f7xdxYeWjWhb/eO
5arF5BEDK/bZHb81qumrz3X5zML2+a/5vxNZo66NbhDSIseuRvVuv2Hx4CJV
FrT66uhsu3p3k5r40oYiFTptSow91a7aDb37oXKPEvX+0mF3dLPwqLrfEvX2
iztmfZRgle999PZ3lWXq1tpf3sw7a1frD5VlOT18XpWu37K8W23/XKcuTBxU
oR7489+t78fY1Uv9N5749YMKdSXlzqs51vt7Tencd6bl7z15IqjsZJpd/f1V
h4i5A0rU0rLkkk/S7ar76iapdzcuUa6r0mvmJtrVuUk/jHt3RZlq//q4Rv9a
uOOw0wPd3ytTw4q6v7syy67a/LWk9XvnitSidr3dguLt6sGGzZ1mLjqv3hm3
5Y6mVn9SL/zVvl9OhWr7iEvrU3nmfPbMiy95Nswz31f5++3HJkTkmvNA51oU
N38s1JxX93vMo6xhiPFPGj6x131psLnfPOvk6VfO+oLfLqth17p8/3i+neTf
5p//vCc3z9xPM6HPKpen8kw+wSOqWWARrbdstTDQt/foUHM+vvFkr68yQ8z5
+J8iNlWMCDHn43OnryyNCjbn4/NenuPaNdhO9ub6rSf+6JJv8qlaDBj17gd5
5nxa31aL3H+n9ZalbPNfabAg1Hy/b1jyhLuuEP2FKnbvpTfnhBj/rmrf2x4V
tD7LVGTb1TtD/pM/csl18J32PHNe/cUXj+1+KM/kM1QlN3k0ifKRctSh4bca
PR9qzt+d2zxx794Qc/6uz9Y/5vwWbPbTzr72zah7g83+2APNmub2Jvm0TLVP
vTGvwwW7sr3xxrR/5kWo7ndHezxgvb9Ty1Pj79iYoTr5n7nrrPX+qU0G70l/
KlflpXXe1TPFav+ZzPFnnitVP73tOXGU1f76ut9ydbvz7kljLZy7/sz8scfK
lW/WgetV1nr2Cvl65J4ZlSpnzb4HKy385pSJS6NmVaovJje8tsoajwebdPy9
NM9fHcpq9e04C2+9b1qj7reOKu/9JevvsvCZlD877BsYqMY32/RuNwv3OXdz
y8nOx1T0pEnrEqrsaqnHqU+qt9vU2BS35N8s/KZTyJMfPhqp/ojaNP5dC9/8
qGjHj32ilHfntz+ca+GRLfu5FkVGqmVnHp/ZyKL3SJ533qSnMtW9O27/dreF
L/8+47kzHTLVgB0H/W5b9H/fd9zo20GZavfKc2udrPINew9HHzuWqXzmlu+N
rpWX8TtWPROYq+7qMWJdLb53hs/D64Jy1ccLmjx5wsLF/XZ/GumSp2bN3fhC
LW7/UP7OFW/lqV3vRV05YI3/nQfa/zh73ClV/sxjJWkW7vvtpVEvf3BSjdgZ
83xr6333t349/sHZ6eqn0Juj2lq4yxPdfh05I13t8FwXUma113Rss4yYGdnq
xj8tY2rxmPTCm76zstW1a38dz7PwN/eppuecctTnXSd651t464JrHdvdzlbP
FY8/39oaD9fwh9elV0apxIeWBtystKtdL4Yp2/hoNTT6atKl2v63bnphZl6W
qurYYFW1hd/9e/3DM3KylL3Ljz/dsPCk/SWF97+Vpbq9PuXXPyy8MvmjyT0G
Z6l/vg/vv8iip8XlW3/eMyJcvblwVYvRFh63eMCm6uRw9fVPv09sadGz7Hjy
Xv9/09Wlvw4deszC01vtvTL6jgw1cHjvnWm19C1Pe3fhxhy1utXPHWpxjFej
Bg9vylHPhN7z2cSjdtX/yf2NF9xZrY44PXqsyWG7+nTW1enz1lWr1B2904dH
2NXkyO8/m3tPldq++YETURb/2V/fffjh25Wqb2LhoGcv2tUdlpoZ1fS42tWk
7Z6GFv6q8yFfp0dOqL8Lfuz7tNWf59fM8buWnaZmxtv6dLJw+y77wgvz0lSD
xW/Zd1njdXLaravXlsYo1zZ9hkVZeM/EuJfjmseoNW3vKfXLtKsDU3+5+/q0
YvXZqB7nG2Qa+7P9xfynBuab76n4+l989tMhE1TjBuN2vT7/kqp86JlG3be4
q/QI7yv9AmvUXx/HtPyJ5EOcavPv8x+us/Djz67vciMjTu184O6PRuWZ/Zat
J2LnD7ew+vipb3v/m6yuPZ7Yel2Q2Q/JKLn5yItzzPdMr30w7HqNZd89d3ng
C2PaXFL/dnP7ftdvaK9GvfHQ+Pz0U3Y1pPmFgGFrqtS56Gse26323F5KGn7v
pioV/HZuz5AKu/p8QtC0A0tjVbn/8X+3WvjZy33Wr74Qq+Jv2ZbW9i9g8443
Kqcnq/cGPNSvVt4++nFR+brZyWpseqM3vrL6812brdOON76o9h90a3iR9EGI
GnDztcU51vzs90497jEnSK0ceNevNVb5woPj+zdvGqzaLV9qV2RvpahFfiNu
vG7hrQne3ts2pKgVc/K9Blo44v3N/1zblKKe/OvOK6/Wjp/f3BMvd0xVHgk3
b9baI9+nlNuut09VPSeFX+meZ87HqqaHn+pp4XE7mrm/dSxVnR82uLKXhRO2
u6d8FZyqVrb+Yen2PJOv9+jTHRdPt/hhTPSA0FPdT6v9Q9p122WVH3p+adRy
19Mq/9ztbA8Ln2jmfOTm5jPq4PlOSbXYZcrHp7auP6MWbHw4YUWeye/78+un
ri+z8K2cgsZ+f8erX07F7Fxj4U2DDuyZ3fCsGvNsZqfFFk764cFmWZ0T1Nkp
Y24stfDVI88O6t8uQVUMCxw0K898b7NtY98182rLbW0G3Xo9UR07+0xjVwuv
3bnW3n1ootr19WNJE/NM/l3YpH8+nVxb3vuuF3sNSlLj+sbsnGLhgog2n7Yc
kqS8uka3+cjCP1w9uHJwfpJqcnrUrXEWbhFW0WV9dpIqGvPZvPkWv6Q+OEdd
f+qC6urz8nvlVvmHWS1WXBkVqv48N3lqRe3z2xo1fqdfqFrf7WqvF2v5d//8
rQcGp6kPMkpudLPw8JGv3P/LoDQVOvLewX8csCv3e77pcODxGtWm2+zkN/ab
71+2O3Rw/ChLX2W0XvuQ7UCp2lOUXROSZOJVb16eGrDNsrcaeIW533inRH0z
8oUGB9LMeY49d7286znLvnrpUK/ea34tU3Pu+qXHiERzfiPX7nP581r7WW2y
+X1p6aEHe66qxQFtb3tETrPsuDfmv/d8hiWv72xlb3W8WA17ZMzwvhkmv+kr
zwEeYywc9txnxRf+KlYdRr7caG66yWe69t2LvyTYLf1c/VurnfeWqX0Np8y7
ZDf7hx3vWTr+T4sep4jqXodeLVMLx7fs3c5u9g+/a7PoLftXdtrPXJ+6pkmt
vxRycptl019Sjcf+M6znV+b7xENemFO+2pKnuSNPfHPgn0vq+j1FY38jeROj
nt45auQusg9Pq2tv9bDPrZV3OW8++uODp9Wunq/uvpFnvhd4bO/LF2ryzPdV
Xj/WY0WetX5b7zvWpfTTILWgWeT18CDzvdCT20439Agy33P88Pd1AfPC7erb
Pm2yw0dUqaq1t3M3WvK/ZHTevy7OBaq7Wuxfi9/oPuO1HAs/+3DUvJ8t+/fp
ut8i5TesomqL1b/yyj3no7xilH+zr6obWfZD6cw2f/kNC1QPLSzNDLDar1z+
eOchqko1eOrTv9Znme+1zXhnVZO78s39Aq1/b+sbbD3ffraTvbfbYTX2Vvbu
WvzEomvzRlv4ZNMZt6Za/Das27Gf1j9eqpofL9o6PMV83236R+sistLtFH8c
/2OnV7da89986E8vDCwsVidPnr+80m7i//tK1ha3Sbb8jdZznyh6vkxtmjG1
Y7il3/4NKpz+ydZq9a7Tc4UtD5r76pd5Dfj52UOWveX7zk+tS6pV0uq4WXdY
/srV5I82DZ5Sqg4fSf3sc6u9Ite5T4fOK1UDXfoUt002+8vlF+xPLbX6ezVu
e1B3z1LllT1uY9glc//aGw8GbAu18JCX+/vtzT2owt5+fGstjmve4GI3C5+z
37n+uIUbhnS9t3rjfvVFm0/W1uKPbX8+6OO2X11a86PPimSzn3Su//OnGtN5
wkCV1L7X3rlHzfeiUm2Hi3+pNPeNv3Y581zRIfO9jSGLb/QcM8dO+09Hp/v1
H2bxT6chNo+pgRfUyNZ9Fw218Lt1vxfU4kmb45dY/LJk+7SXFzsXqvKC3s2X
1sYfGi7ftdvC76wuH+Nl4cS48pDNt/PV/M2z7ve28NJ3Ox793OmcGlo4/AcX
y1/rtOXkZ05vFanwTZ5vPpxj9ku/H1lzpaE1vzXP+04oXFeiZhb9+GZpqtkf
fdu9LNPDmt/Bdb9l6ocXa6Z/n2D2Q6dm3tq+z3pf37X+e7vOylfHzjSw+Vn4
nFPb6N4z89WAj6IuZlrvm/PAI3E/OxWp8qeenZOdY/YL33Qa71IbTxkWeOQt
n8ACdde8l4enWPbGVs9FxX+0K1ZPLP69ySkLFy9p9sdrnYtVWUrimTOZZj+w
WcrtPket+bgWMMj1ZOARVVPi+lItTnddf+BPC3/md6Ln0Usmfy/gxRmvlc8y
99XGjS7/br71/uqd33hHzCxUoxr4fVmLX22/o91+C1/IGThgm4XXPTW5j5fb
OVUR/613LT71wztDajaeU6ufPlL0tuV/j/jh+M1p7kXq15VLF4zINvdF2t9s
8lBDazy3ux/4ILOkRP1x7VBCq1RzP2Te040+X2v53+3T//p57kvn1UeRSRlH
z5r7IP+eeTE0wHrf8zNDDhbk5KktXvFP1uJ5mWE//JWbp1p/0Ct+toXvvvLB
mOzAQtUq/ntbLU56ZcI3+Ra+23f/7+P32tW2uOvLv/+9RrV69a0pb1jj0fvs
n1saP3lMnXC6Xt2N8p+PqR3rx079yLKvG40Nemnz79EqJCioWWyluV+l4cht
IXP22Sl+umXHy722WPqsrd13UcZzNWpsz3HNv7D02ZkWLRcNmVyj+nq/9JiT
hZvWXH7BbX6N8tySeeTXDDvlyzxw8Lu526z5XPJ1XOu1XxarquBxa0ZbeLR7
yxsv/lis3PZ+/1RsnslvS1q6fuMzlj2+v/ji0TWTI9S+3ttXd75gzlvf5/fk
g04Wjkmyn3O+HqG+qJ73002LnsNPZr5w/R6bGrIxNP2fKpMPdyvR2faKpR/b
Php0funH59WVyaO/Lok356V/unvL1NsUbziqtt+XPHG1NV6hz/xReTPbX71f
/vwzqy+Z89OjlvRrHkX2nOXfFc6Zn2a9r13Nwa2nVtpU+BOVjZOrzPnqpfd+
8LyLhW8n//pm7vtRyuWG35ChVWb//rkP1731ZL6Jzzr3ivgxynrfSLfuvrkz
vNXc/j8tqMWffbwyYcMsb3X2l8aLTv0nn92j5WuLT1p4rNNs+w6XfeqJlWHf
1+IVXWc02/fWPjXIs6DlXmu8lm0617zDd6fUR7aJK/0umPPZP3T9xuX0f/Lh
53m3XRlTez5v7MBrP3TYpWKdZ79bixcdbVa57ald6rVh01Ofo3jJZvVS991v
nrXKR3zndcLzJ3e1Y83abrV4wq5nK666u6t3qgLvCSF7OVqVLI5d1sGiP3nj
4FGdE6JU5oAHej9ZZc53tzv+UH4a2Xfhaty5PauXWf3daus2aORr4Sq/fU3F
4gvm/HePDbFZ/Sl+4KpyG65wTrPen9Xh7wW5z0xS7U+/O7gWP//5mK83fTpJ
RbcL6mj/T76/97sjeiZa+NwHm7690GCD+u65Fi/U4rWjix9+5q+f1PJeI+/Z
88c3qjJ19XfB91arDyak+n380Uzx/SVXFflNhyYXky+p4s8S3m5ltfN22drb
w+j8tZuq3t1hScSCGnX5VPVFr6KNtL5Gf5c6rYDoPa4GNu554QXLHum9cPB3
Z66GqXZhqY8/f9Gch0ac5JcZLdWBj6pVj/vnbPqk4VKylyLcxy4Nt/rv/2T7
XVNu71HfPtfh61p85+fz/DycflPLpowcesbCxxrf0e1AwHaVPeqt/rW4qec9
Xe4O2a42/e38YpKF89Q9TR5NX6ne+/TJNrW4aMjpySeLVqpt/5747aPa+rZF
Pyc3CFAbUmpajLtkzkM63Xh7rq22/fx99/4ctFt1vdl+RS3uFDgppV3gbvXi
c1v7xVm4xbivfvy3o4c6MWR0/1r8/B9X1nVo76GafZBwR9tv14rz7OtUi/BW
G9+pqlb3bth9aUqm2b96NvmZXpct3Driz+Zebxer4uHvzd9l8VPXp1eml3eN
VKvytnfZXWXO83X/I6HNolr+y+q58NreSDW+xdL+31SZ832eLXZ5OlnjPTxg
zaDXXzyhdvpVeje4aM773fXPg6OzLf6rGLpw9iu9T6r7y4vbZl4w5/+6tB+y
73Kt/dnkz1/t30arqV+e63690pwHbBmZOuldq35634Eed5aFqwmur7866oI5
31fU6/0nU6zxeK/XIfuYhQvVjgz/0bW4YUZ+8J8TFqp30hOX/mD5ry+uXPjp
3pZxavqh4DNuFSY/tGHYl03utMYjtPPQ8C/8i5Vf1x/Wvm7hF1YWDXfdXKzW
Zx2vmZdj9nvb9nqgbKuFC2OqW33WoUjFDu0e9laaud/mWkHT6H6W/bD99b4J
578qUWEdB16sSjD33Tz2+eQrIZb90KTg+Zd+spWp97K297iQbL5vdXZLwRu1
8emFf71+58R3S1Wnx13emlxl8rFntus3JuKC+b5hU5dvnBZa9tSo3O0uzdKq
1X1Bny8bRPdDBKh+AX2aj7Zw6/HtVw76OUAFtpvSuqDSTvvNxXMSZ0212h9d
8lK7h6KiVdWuB8OHnLVT/kK+ujSg1l+aNqJn49feP68ee2PkPXnRlr4tuL7q
re8rVOS2A4+2ijH5cXdveGdAtDW+ax+//vXlMbEqdWTjJnsr5Pdr3dSoNh2P
LHj7KO3vL0k78veyi/4qqOdXvds/YvKpcb6i+O7TX8576KxqfyGs+sed5vtI
7z9+s/qrBrG0X4Z9kstJtqVHnihU+6bdeDRiQgzZx3jfoaj9k1/+rJziNlNn
b009OfgCvW/JN9/lTPyhUqVs+3Dvjv7xtJ829YXC969WHCF7qeP83heTO8Sr
2C7fpm/oEqFssbaQRt4J6pPBV4fZjmaozx7qvubGuFDHb45aPX5vzrF7YtVH
78z791avXJUYUB3fflaC2jUtf8sbeTnq5KD1aXf08bP0/4y7yh6pVIW3+yy9
Pjje8XtBHW/SfdeM1QEqb/m24T1er1LzP/s4uMXWAPXpQ5POqDer1JnqlWMW
3UhUPR74xnfZ3UXqj62ZjxdnJ6pWxdNee2ZGifr5kzfnBFj471MN2nwxu0R1
is3yGxWWqM71CJhk21ymJnsEzv8hKFGdPJTrdzynTIU91njPqVjz/aaappcb
zfrOrh6f9G9/9eIGFbJv4vmjiyz/befpy9FvuauwFdOb32X50aF/XHz4Ynig
Csgt3Fn0hV0tcJ9THHktUD197HGX/ZPsavKAwbltPo1Sje4Z/PATw+2O3xp1
dM+Qbn8NteRvzE8rvlpfo9Y3fHPdQ26b1W3Ptm3brClU9syxk/06bVFFfRrM
jlhdqBpNWNgtYp5lb7+8acEDCfuUx/B+/W5bfvvlhG/vG1h8Sk367uzABAuX
FS0f79s8XMXcejbomovZz/jqNY+HPD8PVZETXprrH1elxiS0mrjm/gi1a4La
93h35CefUnd8PHpYp41VFPe/o92w3lv9CpTn708+4t7niPp53bFRH9kq1dET
y7veYY2He9qvj27cU6mm7Klp3/tbu/oj/pVj46Mr1af+fZzPtQpQT7s2m/Xm
8+fUgbDP70p9z+wPI9+1z1GP4Q/fn65iHhhXMei4ua/ox2c7N+j0qdlfnrur
oGGHZj+oBU//3X+ENR6t2wW4LY5dq4IPNT7cyMJz/PvkJyw4rsa17/rgYXuV
mvf1vx28Z9pFfoLlP1WfvXPde2Hq0rRzz/4y3uynIh/sSqzzoxejqlTc14tH
tD1p2edL8h54YUKm+iXm5OJrJ+yq5/pFtysWZqobAVcOPWv5axfeXrtw3O1c
5X343pinLTxt397DO5zy1DO+v9zzheXvvlPz/AshrxWqpBntLn65265W5vzt
VbCkWA1/6tT2dRF2tbxBy8puzdOV+1eprw61sLtt3IW5vdLVXycfmrcv1JJ3
LW9+2O9Qtsq7Ghy5qXY/p2nYY2+fzFazp3ZKy/e3q02vPj2hS/9zKu7qXbF/
WPZ+D/vJHikfF6mI+X07v3Hc8ne/3+7RenuWmmz72+nT47X2w93/vrQqS40M
uH9qg2N29V3hF6Ne75yvbq/o6FTgZ8nTyOnOn58vVDkXqtZmnLL4+86i0c/3
zFDnX4kPuBhs2df+/p2HZOaoX+8YPuo3y7/vd+fO34ZPLFB+CzrXfG3hifPX
Zi1eUKDa+TyefGyPXR0588nknMtFapzHYpfeFm4+oKfzrubF6v3+Ba8FHzT7
/bG9s0JG+Br9jTyDrfNbnk6srlTX32tQMe/VaNV72x2zslb8rB5Z2rD9Akv/
DH1uptf1a4fVjpl+39buPzbd5NMqb9QRtevymxO6nl2sQgtb7evaN1RdevlV
j3FJln/1Z/8b29ZGqPc/6Hewq4Vrur6wwV4SoYZs2HR+bcdItSDVteTEyWj1
z29tZ62aF6eGV+/eMOdNu9ry0SbXHZb8fzz71uT3tiSr933GhFyvPK129viu
wer7ilSX++LOvmY/rZ5Y/uG3775XpHbcSrfmNUGdzS/8fu+eQjV8ZPCbTYPP
qv37B4VcHVSivntw997Nlh760PtMt3Z7y1TPKy0+2j3prFr6fc/dPVeVqeTK
bY+UDz+rTvQ+uKDfn2Vq+cPq11Fqu2qStmLQ2ehy9XRZt3aeTy9Xq7Z+3qXZ
M1Xq0M0r2w98HKc2b33RrzSyWg1LSjjoOSFRhboGe3dO368yGvY65X3U5ANM
6+q94tReo+8RB1vVa36Lw59XqYykg/6RQ81+/5enH1lTE2VXh35+bMkbp1LU
r/Pu6LrDwo/6ftHn6h8p6qFvJxz4w2bxe/93F/d4NE2FNFu77dVIaz14jvHt
VZ6qFs1+cHfLQJMfcE/l6B/77Tf5AauDX1vfIy3C8VupntrQaOcLR8x+fvm2
iY+8usfs5zfu+kbUQ9vNfv5HHRO8A9yMPn81+fIzP3Y+qh5dPf6uNzafU+03
rr/0nmW/vJjy74Y/Xz6q3umVlDXGwnu+u3/8gppj6pMx7gPjLXtleutTlSX7
beq38TcyG1u4V98NCz27RamyCt9p7pb/esc/Lu8GvO6j5sdfPVRj8VuPwB1B
rt/uVQvnJ40aY9k3Wx956fT9z55Se0JK329h2VdO/affPvbGTvWjV85d/hZe
d7ct48bkzark2D6/3Za98af/xNauV6JUWNb2cUPO2NXqYVGvT5udpNpMfOWn
8tOWfBj182cTA5LUx6v6Od+y3tfo66yBKRMOqOS06341Fv/+WPb3n8Onhqvf
q5ovS8yyxiNi1bNrb36hnn7mlcyXLHzXh69GPd/3B9Vp6qsdbqcae+kbe//K
aXazn/7v0ClhAzLMfneTl568P3VWoDrf37fsy8VV6sT8HVNm3Beoel7te9+l
OVUqe2Dj3EmZZj96f4OHPzuSbvaL505a/s+GJLNffOOjV6dkTUuk/JahLpef
vLN1FMln5ENOWRDi/MrqSHX628ZPhQ829xFUDk0/f+NiOOUT4XxqVF6HmV38
ktUXtw4dXfxcnMj/ilMzJnZaM++DZNJvnR67cP7m8TT1wtqIKXc8EE76BvL/
5P5rLTeOyKT84bIVOdHnvs1WH5wcXvFFchjl1xTH/3va6Uow2WPY90nKWdzB
yyVXfd1sXdxPo2KpfruCAb83m32a5BvyQx90To3o5VGiTq71vHRXjTm/2bFV
wrx3Vp8lewT5b5+mtT0TPLJUtU33eN+5y1nF7nexxvWzi/sX7X2mQj35QMHn
Zc2jKN8H42t7/ODH9+2uUN6nHnVbMnmF+vKdnz/x/vgi5eu+tvufVlVHas8D
eEy47/t4ys+Bf5l5f/ojrX0uKefXL8U/vmKTuJ/FS61qumppr4E1qqT0dNux
P+0U/pqnGnSt5M4eGTXK6clGB4Z2PqS+7rBtyIcPWPbQz5lnL0/cTfbK2tQv
v7p+I5bwyj3Rpd3nWv7Eou8PVKdWqfUTdz61+ctEdW9U1xPvj96iBnj+cuy+
3onqlQ7+rqP7hqspo7aVPtQ30Vrfa9zWbjmlJqev631yZaK6fjPtbLG9Qg1f
1i9345QfVHant4t9e1WrGatPJFwaY1dP/rF1+dju1WrUHZ0vPz/KxKtnu89Z
c/adRBVRvfjWc76B6tcX9wY9UJRI8fE+rfs6HRufqCZMSXT+97K5b+zyD+lP
DVtVqC6vz3z6+sQgtWVc/j9dtlapJW2+//b3TJN/tfajpj8tGmhXL2ff+8yW
7Sk03rYu3h3u3nee4h7TzowctHxKlbI3mtqiyepTavsXzV9z/bVKBV656D1g
0QHSp4iDb4zOrGp5s0Ct/cZ58fRvEtVXK3OXuK9EfnSQWl+6zOlB3yo18+FT
F1uk2FXmj4dSXQcdV2faulcFJpt8l5VTN//YP9H4U/lPxD97YPhW8hcwvwUH
Sl4YFHhBtdrQr++3Q71ovxZypdWucT4rZ5vzane4vdB2l28F5U96DPri/Mvn
Q9Tn++z3ftI5Ua3/eP89gyw+3tnq78kDnkpUpV/E5Sd3iVYHx/yc1Ltpoko7
cfWdXo/GqcHvTe+4rmWieu69Ax7PjjijZlcn79oXYb5PFX8owt/eKtHxW618
ZjzVzPuBRLUob9YjvkuqVdm5wN1rGvwfWd8dj2X7/q+SEtHSMCqVUUmEKNUR
KqJQskqlVJSR7JmMUERlj+wZyd57r/u+kT1vm9uWlcTvfJ4e1/V9fX5/Xa/3
67rHdZ3neazzPI73QYTTrzomWbim4KRlnZw/HxHzP9kbRAkJNng+ylVap8t6
Vrj++1z7bIu/Aa5fa5cOhvBN4nwuK6OiBu+piMAyYzth4FkLOrO/4y//04/G
4fBCQ2UfaElb6PWEkUBiw8h17x394Cu2jcUxHNmLLc60JZN94PKmuuexH7Iv
lRVXhpaQ/LdtDmFFeNnd0PIHzSD8Mb0ykOJDghcKv2+5yw7CG7WdLWMIC+2s
7rGVGIR9TwrezrkiewImP0kSw5DCIq15WJuIyfff5/aEm5fuf29G8cfNh6Xy
v+cj4d1bepdxFTKc17m7RjiK9wM6lXbUrEz7/+RDeaswMAiQoJAniZX1GYoH
WxQT3XhegvJeZqucB0OQwSI+5uZiDtfHdwwK2w/B9uCHV60tw+FLUBmP940R
yAzcLM3ZnwWM21OlpMpQvHciQydEpBC2ylGtldpSIEq2/+0eZOcYDi3xqRpS
QE1/r3eWpBbM77avk7UgQ2w/a5SeWAxUC97ZvqtmBIT6yutMG5Ih/+q2nxbU
FOD5cH4tHcXdWe6nIyK2UqBYVpOwsJmIxSOnWtz1KhNwfhtdIjXNzZf4eb7W
yuMfrf4k4OYeypdJGIDm2NGxMDcSJKorV6iuDIHWNreLJghnX6Iebtg0DFeG
uesvIr/xydsC6zPL9SDyZUbcOpQEkWYxiSoq/VBhLHFW2hv50/9eB4H84LuG
/gP0P1u8Y1/nU4Becbqa/CYLHE6YPdUvpEBHzviZsjfIP1mjtlFm0ADrvAie
PQjbLDG8C9GwxPLiw9vrxIJsyfBAllkm+9oNaOaVfLHRhAy/6Z6+Pb1VGb5O
KswImpJBS4H3UvzXGkxvXysw1aCvqgFuFruNj5sckRwEafTZ4/3ONlSLxfjs
wf23N2uCUWx/iJj/NlUrM0bejeKXLYYfTm/qAp8J68LZDSQg24TRvuUkw6mX
aX80zHD/QtWg0PM6O56/KSvR4P5+OwkCHSMOMbF0A5vW/nyuKSLm742++D5d
XY/3O9vKnXNg+S2eH5dQwyLbVonzPbjtXtqlZIz7I9Ti0fzXNqP4RFlrm1x8
D0RemP9QtAXFT3SMT5kEe2BmMvgM3Sc8H+1jiW7aJTs8H+3v73yEOub7ZG0k
H15h5tcKIvH8GO4MVfOPjXh+9NSb015/SHj8Kmc99XH+3DvMXq/vX7pQiG5M
Y0PY/kwn/VEjZ64hEMpcFPYeeYz5s2732ZlOUxdj+abbOlcPhQ6WwCPywtrW
UwXQcktBSiG9BAIzk7uTOYvAULdxVMCiCJTTH4pJxNVBJHktckN6FlhrfX4t
2dkO4jcfNJgKEyBvUTMiLK0bjD+SnqrP1kJA26P3sQ69wPlx3Hx7fy24dk1e
UF/qBU95ex2NohLI9GP6FK8wAknFr6vsHhOB2Lhb60dLLIwLlGYvaxLhNvPy
AaezEVAssEM/6TgJ+Glymrc5t0LkfUemuwh39yjmtQa0wuDM4cJrKUQojHEL
+HN4COYu35sw9SdCQP9ERHzCMOhzNFarfySChNSWcXqZkX/2jb3CED6S9WjT
a8kR+JlcOtbQjOdLVzturB/kRfaLkFTDqNoCNP1Lc7L7SWARGqNsPtwBs2Wr
mfz7SBDnK3O4iLkTdkU+9ao3IMLEvR/6zuRRiJZcq23UJYLFBg9lo2MUYKLL
HjA6RgIaQm9ESHobsNdt0jZAOPvh0nGWjDbw+kahamIjAauwnOTISDtYr55j
f3KQBIev0WjuJLVDwUuHi4LBJGCWHP1iR+yHaG9F9vQgEojkBKW0D/dDYM51
/jceJCAd0r1w7+gQnN7KSWWE8O1bmcfyOIZg9s3LwSYinn+9bs+1TRcpTXdG
4QX/Q9uPCzg/3VNGgcvJTXj+tPyS/MFj9Xj+tOgX9punHVG8u+3Ppi+PRkCW
TXttvoEAyjFJaaq2DfBnVdfOqZoAmS/Xkh5c+wFntKWPzTHj+fkJH5tYXDbh
8bqeh0kV3St3uJd8vFcVycOyarixHyMeX2r5Rxw1R/JBXrThOGDTB1cORFMi
Q0iwydz6wbh9P7gHttste5JAmtlDJbd1ENI8Ru/2OaH567S0Ock8AsopFN5H
CO/hrr1kcXoE7qzkn19B8kn7wn/mue4QqN018lhCODTSRWeL3hAcEmE6IPKR
BK/GBczHM4fAy+DOCXmEu6jNDftSh+DRy5v7LR1IELPB4NH22BF4wj7/hGhP
gpOb7pxSKhuB2lXqiC6kT5WkP7zR3jkKvM091tm2JNj64abqqym0/uYdiLat
uP1fl/Mk9wLC3Hg3nJWeK8gxxfuZ6d4IHNdyx+sXCh6WGej5hENDcsmWoAEH
GKh/RXz9rhDuVvKcPqL2Ayr9JJiYbqD4holu+eDyD1C52POS2rkKWkrkqW+H
tYC5WnPM4NMqGPhT+G4stBVavqTx9SdmwO8hSUUeiU7gpmph41AjwH3dU5ZH
j3aCwun384y3CHDR/r71lbFOKNuf+5BjDwHCScdFO5F9OO/gsC1XvAL2is4O
GiT2wZDDbyfN1XKIDb65LU+6H0yYdA87JNbAwPRRt4eao3C6kvbmY+caEN39
7bA5LwXo7v/u2aJKhFz1jGPbqpNAhd3rWZcJvv7+rlsSMOnbzLxXR/ItqcXM
5oDn149J9DIO1XjCRHJ23AO2MVhqr46Wd9WGD0b8mhZUE8An+yn00fav4D1/
KneaYRIco8Ta5AjhYN8jxjsfhPMdc3becwwiToHzm9uDE4Z4vWyJE4FvGfB8
/bQd4mWZX4n/XYeAtVOla+EbEY6n12gHmAzBqR4wmHIgwteWU88rRkbAT9SA
06mLiOVH99xXsbsUQQRX6wdjgbuGQXvlMy97GPKfrnIovBAcxuonLz0MPuCR
SAH1VPijb/UdeNuDX4vk98A9oQjv+KpvsFXhnbbPQg/UHtvTTrAigv3nqY+i
KqMQpRCdNsQchY3P/ISO3l0vvJ/bev2Q8Rsa6Qi+EXilFPrTKgzP347wonxa
8MPz260tQnft88HzubXIKy29xkTMfqyPn/duYc5mDTIE07HF0Z3F6yu4LY68
aBtLgAVzqKx/NQqthgXqW3nweo8TU1+qp1Zrsf0jM+q7a0vqRGz+PdosLGKD
8fx2Y+MUewFPPL992WnbgLALEXtfOxXny100kZgdXH++iU9ShxlLXmD1sYye
nbxNG8lg9tPrs05rLRZP32j/1DN92R0Y5ftiHgyPw1yw1635z/b/w6ftApdL
nL1unZwE+Rg6u6q+amz/N5ra43ldVTXsnty4h627EqgeMR3rLKwG5rILnq1u
VaCcKytVXEOCczExKwWB1TDLu9XVFuEqLe7HB1nwPgvQa9yT0DcCEXQ2EkmP
ScA4LJTkemACNl4VCOp4RIJD1A8ddfkm4P2MldwOFSKmRz6z036/+gTfj4ns
tKMMpKL59MwVjzzcBc/yybr8cSRIkN+cUUIiQ/yH+D2ON/B8V+BIfrFFC99v
2c0pp+ougvRflvlz1xtNUBiXmqAvjPzFGO+wg5+agFyZ12QmRoKB9u1155l+
gP6ObR5Tl1G8kR0muSL4A8Z/czRJypBg59XMXx+7pmBoSUvfAGENv5zWQ23r
9ZPZsJeLl3OBsF5vbAkhjMfuZb8hg7lgnTDVEXPYdd/45ZgNGT5OHd+YYJoI
ejua/9xy7gGVxAD+yZBEYDhoOnLPqgeojhnRNt7D81FjV94/aFTG84fn8gJl
PN8QsfqvGpaC/O7zJDihVsHYl98IYmxKYiFzSbDnIZ83W+8oLGrbVSrVovFp
vJ1qY1EFHy+8SqxTwPNTtd8a20ciPMhg6OC2XAsr++a7eND/PRR1GXTbXQMi
3VRdG1WQfXdacZkLrgb2t2tVjYokKLLmZAdCDez1XiSxIbyzPGth4HQt7NBL
oOtOI2D1IIu3g6XM9fB+deX7AvzLfpBg+GSqi795Gii68wtt/icfJt6Rdxsx
BqKvMRuL/JNf2T3RUMQbDawaKSpHW0gQFb96PtUkGLITLNvuImzh/dRp13QA
VNQpqeTJ4Pmun291bOqSJkHG7owfKy118PBh4OPLyF4tHv5a8yjsPYzwVW2z
QlhDpdXbfbM9PFqLmDiXnozlM768uFnsUecH0PnK6LA/Ig30nhMuci69BypJ
Oq3IkHRw1gsxyd9cAz+uvuagGS2BuoRSheClavC8KezLuKUMDh/axTxRg8/X
7DUXr36/anh62WQkObEWPnw1jO8uwfO9X/xxFR8LQPKgrfVLxXQAxXlyoRSi
N1AL5Jpx6gxDr1zESVeyN3j5N9Lv1h0GKd+vac1PXsG24frVzO+jIJ4r573V
3AASorxvqqWNQpbo7MUz//RDc3B4bLk2BgHb5Z7M+1aDaWkuxNPgfPbfNs26
R50jA3Nh1Wbq+Wjw88zxeHqNDGfTfeofMsYAtXD/lxtXybBxsziVEJqve9mC
MufzM0CHp4v6nnIOWHN71EAdBcoXnZ6az2dDPPfbHk0iBexV3vHfVrUFjRuO
qzL2ZPjqpTmg/d4aeC2krTSQvVV4Ltz0mkCCm5Fdd34LVcBPmo9XvqP1yT9Q
MCFOqITJBgbboi8ksN4aM37gwABoCnoYnELjWcLcM7maXwNNDJ/NbleToH67
tPiaFgESGGzJGxE2iOkRMd9EBLu3dAV2KP4QeVYpb/UmGUSfMDvr/sDr+Zov
QmUVWl9RR+itNDzCIHjpnHUe8hfvPlUSS9kVB1EkRkoHum8j4V62hSoMRBgb
/cfQetOfE9ytlfUZy2f5Ha96ldWaDKnypZL0bci/YxrJNKMTgM2WHuK/0OeV
iNK03u2fgGNZ9d059DzaCuaSKtEpEJnORdiOsNfHuebryqmQY9vMZYv+r3Nr
755dvRHww1uo9QbCBmvWtQ/fRQE3JUoiHP2eX482W+4dH2DRUM99gbCWBr2r
8oQ/ZuflnOcj/vBPAFXDvqCLxE9Y/rBJal57y6zz//RDdwGjEr+NiynjYMks
jcyGwf/wJ3mDRmH8WT+JKdBg2lj3ZC0My8dZz4Ny/6UjnJo9CZ0+vTn7OjNB
pVxA2zEd5xfRS7l0vyVtEppGDPsU9D5g+TfCc40hNWp4PWops/pohwQJ3gkV
NmQ4NcDxspEzFshfCWRdSHAM/wG9ubDl4QUS/Px5L+b740Ywn3yZLX06Ex5c
rradjKXAk0uPB+MJ+PllDUPD+ytuH0FPvjqjCvknqdeHv18/9wH6aY4OcC4N
geKg7K/8CTcg3P0jqBuOPy991MRvwwEKqDqUcnINfMLqLVpiFXiPkR2x/aH1
8TPlmbt30poCZzN3Hp2rNoFHOeb2Mx1jmF9cVceqtvvcODxm7xjVH7HE8l1P
sSQ/7vwQhOH18b4ScmC1MHkCBA673N7EHIiNV9TPXcWkh/h+I7P80rYqObwe
QKVShNf4FgnMvd4f6eMigqB4SP2KPAnYAiLd32oRYdtiSjtFFulTqgN/SMjv
FPi6EiaBvq8SEux7Hunt/YwUBsYopI+nmWamVfug2iCEZxPCwrLK/t1qfaAV
dJX6JIpvu352X9EspoDt2Y3Xq9Dv/r1SsH2MLYsf6NbkUfyTJHv/7Dm8HvDr
hpJ6a340f25Bkd5FzbC47ekPp+fRYJCYGkdKG4HScyQmht5Y0Br5pWg4PwKv
bTaHfbHE8+2qPwhfOoBwTFrc01WDUBA4eIZKHmFj42s3PreFQHhvORerFbJH
jB7P1M9/gR30+kWT6P4D1TTYdC4I1tgyR3fcJEEmv3a/jFgdBK+FDbUgfyG+
feW8i3wdiMgvsG67RoKUmEiKIE0DFkfPmss0skR5QHRgUsE5yzBsnWwgmym4
PMH7N84nNB9IjqnG9s8WJzlOK9fg5/vvf5HearR+BYWXmk13OMigbO7RIDES
CyVZ9x6P85GhVV/llf3NGEwe1vWzGePooF7vBGRdFucp8ouHSzJRR7Q/TuJx
xYzBoek7k/CFo3TcUiAOWy+hz5PiOV8nwfarWswbhXqgt19VeTS2EotHDbT5
PNveVIJi8j5vt8xusNlUYF+uVwnLS7ZLBkd6oJkn6pna72pMX+h9HBuca6kG
qjRBswPsE2BzMmiar6kaLBsfMZJOTMC794cGN+4kwURNfGSuexdIzq+eCP9F
xOorrYLvGUssEf+7kmGw1ynzTQMJ2O0HHVw/ZkNUF+nFP/0A18+3pCIkl76/
W/eXh0Huz5LR5HsSLHmebAz3G4Yuyzqe8Ft4vcgZ5rc+IWi9z/Ju/xAjNgXx
JaebI9B8Xxox06rynoKZX51K+8bCQXn+WJKVFhn2XRLwkWeOAMXhkLQjmmRY
KDItKnoaCdMUlT8v7pNh1WXiNfVsBEjN92jtfkSG3tfcD/cIkuCxjNizwyea
QXn/URYzIeQfDqfsjG5tgmj5Bi8d5K+LSYpLXTYewfbZorrbmObfj8LvdCPd
HKMiOES15TP1lnU+mXzwyLhuviuXAu7ynLaLn/KBvYcqMBnpzx15BubZn/PB
KPRaSRjCYjfGvvteLYCXrxXOq0RRYDWb+COOoQDKp+gERuIocEJAcfq8KgmI
TMODgotV8KizLtlXFK+Hv7njR4pdLV7ffVZctNj69Xo8NAqpuy517EA45d/r
KPCR6c9nWOD1HbSMBTE7kDzVRSeciZodBeMXBvdPVOP14H/n2RHYjtBq33Yk
w5y/C6XO2wnkrynPfHZc5+/OgUc7XTqnkb/AQ8fdZcKUC2xaklLJCLN1vBQw
Gc2DzolVhcNIv2R9vxtasjMfrgs8uZRXgMZH8exkAIkECsSXbanbSsBL7Mmy
LcKKNJ9Gt1wqAePcQyEiCP8+vzPyJKkEGFgzXt5C2ObP6iJXUAnkfy177uBP
ApqLlOS9BQPQs5VrhQ3h39+u9fj+GICjzjanJuqRf2H86uXN7lwIG48/V41w
dYO4Q8HzPNj+ba+RLcLaWmkhdK5oXsh90uEIO1+1JPBuzoe6El5SSxHO37Gz
erkyA+E/0hq6nDONEKWkeZ6qCOdDNVqVczmIMEFfNIRPtQn2HfqttYtIgt2U
irsZu8uhXzqNKwXhrGdyX8tGy8Bdjt3gFcKD27ar2auUQZb9xA41hI0F1po8
7cpgw+pjCS8pNF+bzps36dUD1XWDz0EIZ64VdHzVqYfo2bPv9qL4mMEy4pTy
uX6IaXlowotwzeFZf1PBfhjefizT0JsE6g5Unw66DYJbc8TJNYSvXHnTp2Mw
CD8dernL6kggOG6uNpZbCFskyN+iEHYeFuYw+VUI3CbzR7kL8f4RQe6Og/QI
q2sFTz3e1Qyv42N5SpG/fazoeNzoF0PovVdh6YTwUsIVgpe7Ld4nw1LK38KM
DPMDgVnGpSFQdz+RStwC70daEdkZZIv8LToe236pHWWYnn5/XkV0Ta0MvovE
+NCbOgL7kZHQvvFS0EmN0sydjYadFteM96DnXVacdylgKYagYIuaB0XFMKoa
GqCUWwlrFj0++5F83IiKGj09VwWDNTWf6BGW+bJtNZiuGvb/qCO3l5Mw/tAb
P5+NxSPsO0RoVv1QD8a3dF4ul1TBmwr2Vwfqm0CP9qKLXAHev+jv+yVBk+b9
3PTbPeB4QfawIykRqwffsjUqzKiiEibKsw6HrHTCG+KhN999K2DXT61djb29
8Ef/0NaGQDxfNPDohjR+jnK486lTO5hqEC5w5O4dOlcLxOubY7fZD0FiU5EV
+2INtl/yixjNc4SpFnqGyxI8VYZhJTYiR7q+Bo4FT2itFo7AV126uEJyDRDT
v5BoDUfAyKTkIxuK+/K3jrR9Fx6HUbNH04wXiZg92Eht+fKLNBFcDxOPOK2O
wcgn4duWvESYPHb2nShMgEfes99NZ4hw/aR4sgTDuj3Lg6/zNALXaigwORuR
O/UhD4zNb3cvllOg9uDl4I4G/HwpRCTXjhvp//Ovk1TcBoYhaKf7RU+Eec+2
kjIbhjF+xhOXmWUGBTvBI0n0ZGo63t/046kzdYsuOL/GQ/6tskM2aL3TF+QU
nR2FQs8w3mmk7+ZaRZyt1UYhqfBuuaV9DlSNPBFzQfqIVS/K6sxYDpRE8M7T
1FOg+HGx4hDSJ8/kv+0VNy2G9gnpU1NI/lKuy6/KqpeCPTdZYGN8LlC/Fjz9
CcU/rV5tmxVp8sBqSohJrpYC5wtIASJIX+xzDeNSTiiAErMGKkDyXxJiI7kn
rAkeC2ccefEP1tO72mjXBPo8hny56PcvywpcYiwrhZmkAzKM/3x/iua7+fFC
UMwwEqBBnxf1OPOLr6YJrrWfbmpF8ia7kYF/83gTKF20YpFtDAVFxh7H3cZk
mLmYpvrEMxTOH9QLuWNChoOdfd/uVKWDEtXekAvvKHBUe3X48GIaSNrqaXIa
UKDEtOinBZKX/S9cFe/LF4HBytWuULSe/Z9pvkq62wynuknTWghHSqgf5LVt
hp2iypJzn4IxeVyX15Kwlu4gj1BoFj1ubcjhC6wKtFrFGxKwc+L3n68zPJ+J
AfetjVdbm/B+rmZNXWJsYVVYvu86/9QGp+Nj1heasTrG3i9pVLY3+rD/e3ZU
/2v0+DBIH6O6N9Ba/D/9H4qh6ZibUeyRUaDn0Zalsi3B9ttM0mycMvJqsM/X
yVSNP3iD8+tQJ+i2Vx8lYv6ZzHzzpjpDvB7bRDeGc8wEr398eUFaKwHhdKJe
0uUAvL9sRagrUSuJAiuPpmJtnUn/k4+SA6nR8Rct0PrLkmxe1lUiQqIH2UBX
fQw4OF9ute4pxOKPv+9TCH7RSctF0hSYGnzXU+eej/VX+Pt/8SDhm1OdsZ0M
jsLPtOpJcXD88KVwx/1kuJZnKJInEw+LYVt+h+0kg8hy8bl/6nImNYOmeR6P
QufrOd4AK5zPZcNhTa7s4/ag+/xyDTiQod31RE7bXkfYK9oysPaWDE7c2Stn
kfzeJZvG62TkgMcfOsEjxShe/nAhqTmmESbaCt2W0HrN0K8wEihrhPcelmFS
aH1v3qz2tC2qHLJipvfoFOHxgpVDOlt3ntL/8E96wyLvabkbN8agoEnISkY5
EotXdULbOS8x/f/9coub+HZ3V07C4Q5FS0Ivzrfsl9w1y9dKgLMmv53Mkb+/
2hfh9qqbAHqhVC75hvUw3ZxL1TtKANpFOk66Z3Uw/T6htnyQACAg5JJTXgc8
FgFVPhF4PXCUR+2mfoTHPlq5iUX0QY1ltBUZ4ep/r31waO2rzUWEczOK75lX
9cE017WTH8NJYHvDPS91vA+kzA+G1/mRoO2LptB83wA88Od4He2L7LXYpymB
g4OQ5KSjroVwY92qQ9KJQZANHBXoUiCBuPPDB5Lzk5DKwBpzAOEjlAamedop
LP5UKLoV2GCP5H9Lh8b7xjC4UXcq8eVLMpDs2JNP9YYB+wVo50Q4jFuK5V4T
3v/tXHFwr65WOGSF5taZSK/zPSaCm4aV6FrEKBb/vku87njGmQze4+khJyPx
erYu7oo54QBkL/+9DoDG0qd7D0JRPL9FLyL0QT88uDMMGV4kOFP36LZuyiCc
5FYYDvCoweQ/9pv2n/CwGnD7xJ284BMJNaVb1c4E1EBuS279qlcMdE6PPP25
B/lvLrRjjkmdQB2YXp3+mwgGproin5PJsHvVP/0GwqpdLBluOWT4rivEtpWO
BHbH/jxQjemGnlN0IjGzRIx/JvzT+bnIaSLYZCjzhYf2ArtGU/JGdP9qvGaL
jEMvcFUrnAu/XAqbCsxtnciZ8M3kiq3VWBG8kprIefiOCD7BhOzRy+lwc3vs
K2XWLhh0SWaLakuE7dmcMzweU1jdz7NduwWk+ZG/C6fmu1/j9VU2w53fLlnj
9WKGLT67K17h9dh/r15wduXUnNW79f5dPhA3PBp2Do1/J+vuq4taeD2Y9aS9
jkn+ujy1gL5SICEwb12eW+DNgoq/P8bX1AHmc3ZV9Dnr9rINyjxG6Pmz1/VT
G1x9HfJnOGf9+VqhjdPpa3Hu+v5mKzx5XlN+J2v9/9vhzlb3BVOMT6gD7Lgm
b3+QKoPqrF2Bh3SHQHZnupj/ABFbL39/xx/aBE3v8KF4YWGtstLhNwHbbxrv
eJftsEzA4o2IGe0qHUO8HvHv1QMYXlArb3i/zpceCO+UmFRV0fp3CBkWixwj
Ynw7NyfrQlOyPSA8z+qXA6zz73+FACMpcWqqUZAqPdZ5KGn9+XuAVrh5hC4G
ry8/wHBO82MTCZOL3p2S/QnF6+PRCAbXBH9Hoftc5891CfEmgpmc5ag/wqeU
P2UlaySCkX7T44YmvN/GH+9HinKvy7Dznnc6lOXle6XY/oLgOIfMZs8SLH+C
SsXYvGRbMTYePW3sQzwlOL8cqSKy4jdnPmY/18/jNi/0KDDvbcZ+V2bxxGHR
0k5wKR30H+PNwPJZuLLTXp27Xomdb6/z9xbNbNpknT+A7YPcm/WO2MEzDD5q
Z0Mzij9h/FFP9WYzB11LMf/r100n66xv1Zj9XPeHVV5zxBQlofk1/9ZolvwV
pq1cRC5uGwW5xDwpe45U0LpBmXh8lgLWTiNvbJC8cPSwnycHu0Pip69H/ZC8
HN99+fuxHk94t4f6WCKSl+7K58mRzWlgE1ehe5YXzd9oyrG1Ny0QW+917wYP
CS7ZsnW4TLeAmzbN1hRXEnBvbErIlh0Gk3z1flaEeXgu+L/XHIbc44GfVFe9
4G4wk/o/5/m/HQyVlJJ8oDRLfcrQmYyN373GnXsYXSjASesZyPScBLc+nzxe
alMIansHfWbK8Hzxe57HfJWPZIM/R9W5LZUU2Et5smLFmQ2xSzEipxG2/SgY
GLmkB+IN+t59lmRgPz1l4GuiD06OWhdkrMgQIu1wcstCCvC9JOSdhG644Plj
kzqS78FND4wDBFrg510KfxKS70edcoOnY1vggnjGXV8k31tjMyQVMzugrZBe
lgrJb5LtgUAqkzagX2S/IIrku7jyuMblX22Q9/CGwiK6f+Bp4phQfSs0G0yf
TkLyraGQu7fuTivQlaQ+uInk+8F+N5pTPu2Qp5BFR4vkIzb00HZhvh745n/U
gxRNApMEvU/mlF4gVrJl3tAIhksbvXOSX5MhfLcBnbN5MGgarbW9RbjzVW3R
6BV8vbIl7M5/i+Th59U6inNRIrzkuyJPRvojc9+CpWlPO7wIaBi1Qlh+14S8
HHsHZBwkL//DhybFx1KkoN0Bm/duO2yIsMmWmm9FXB0wz2p44tYX5L8+2yzn
f3oASE9Z87YgPLil4NfTSwNAo/aGJQL5K1t99DNaNmaDycc+9WqEb1mNLcU/
z4K08hkDjYRUzN9arwt/zSjU5alCgXpl6u0NSN5rTyYoCPM3QtP4IaHBcJwf
gqS1ouDki/NBuBhYvahB8zUT8Czx5lgz/LEcV/iA8IlbWVa8TC1wV01oQhzN
H9fqxg38P1vAQHqy3RlhoywOqbOlLUAevEzcjN4vr8Y2kE6/A1hn7w4Hovnd
kaBnoZLWgfGpptLuYr9EosCPEJcMHTSfu9iInamn2sB/2MPtAMK2QSl+55+2
wY0mva4aNJ/NfG3JEhLtEEJI2M+F1oPGwJSiD0072Cv42jmjzx8Me3RIhKUN
flzaTdWG8BtBzw6twVZQdK3bwYaer/aRwDV7+lZI7gh1aUTrhfaYodKZi63w
WVnlxj98g62srnJ9su3wU7TorhrCzM7W0pIf2qFsc9bkjjacP+nkglksbT7O
X3fSkyPzZAbOX6dxS3IlKBvnk9sGfU8Uc3F+t59sISM5BTj/mslRQ/2hTJx/
bb3fBNWlh98iNPPgmhS/374bJVg+0ZF+6mKRpCJMXv/+TxEEsTnz9v2fOuvY
ydOt5Vd+QKOJnoLbrSLMn/zIfl3ATbYaw3r0nzpKTxVg+QP36R1jftCu83K3
4PnGOgbH2Xd0YvzFG17vDCA7ofFSH7nPeqoKywfModUbeLAvDdu/XfcLdAau
8tE8W+/vUAH7/H+XXviB/IOpuZvZeyuxfMSo0TuH9sWWY/mCMZJ+UVFfajFs
pZrjs7pciuXnrNehq6luGdofNoTxOT/yk7n1sHAQzK68lJF+WIbl462Pb6uf
auuvnSPAXhtZQvekBouPzDXyP14YjoAklwN6ioxI/ysELPlyBSE7I2TI7zAJ
P3xEY/MdfcAniT3vhsoUtn964S47Q8SFKfjtGFbZY5WI+QPr9Qy7io0OSe+c
AsmbWf47T1Rj9+U8mR2M8lPBhxMINP1dkHjMtFbsDBF2cGyw9Jsogj1PJ5ge
XiVCXrJMfp9LDsSSLoq4DBPBwTFut7hiH8j7CqnvHCTC+4MilpHOfWDi85bj
Xi8RFiT4pd409YHRR+9fp5D/0qd9U5M2oA9E+UvDjpF8YdPF8pcBTmTwv57H
6n/bF2aCl8nzTmQsD7onQtq0erELdvjtdX5CEwDaT7naH6D4iePFBk7Hb/5g
cJllNhdhue76LwI2fhARvPJrDvlDTD4Nx23G/MDY1N7UE+FOXw7zZykp8FFA
t+QGJ4oXL4ifuJKXAhPiL6LLuShgozBkECpNxPZTeMbTur/zIn+Lxlt9MbkY
cgeZHa0OEuGZwRFHAl857MxUIrlvIwKZOoKkYVgNtUC/v3wfESqpSMHDIRWg
GSN8je0wEbyUK7P6eibgRvSOL6kMRHg1HVb0J2QShB+/7NWYJYCQuaSraekU
JK7Yx/yeI8Dh1vN7W+KmYM9L09P0m4hw5ui3A47sU/Cy70cW8zgBq2egi7w6
Jm1DgqeJV5y5Exxh6WlBkjjCDVMbJIu2OYEMbQt9KYpHx7UkEna4+sG+TWcO
jiDMOv+E0bvIF2avupq+NkD2v8hxs2NmKoj1sDH2IH/goq9QnZ9XGnBVndcK
oSLCm2PR9hXutXCfykn++k8CnNcpMJJiIMGheVezK/MEEBVn9LNJJELd91hD
YhgJvpzcvky/px92+WhSTvuQYELLl6lOC8UrTy4TPT+QQMzUJPja8WHYWKB4
yrvZE7Taze0LkL8g/stZWOOVF/S41rL5I/x3HjJgh8uvJrXPFDg3trVJsCEL
bvc/ZHcupcB2no6XHzYUwh62jNScjxRQCLFd/K5fCLf+vSJ9voNJ0lPiKbgO
XfYPMSeDqJLgoTzxFJBNZO22YqKArK/VZ2Yj5L/wFUqLWyVDbYO1rhvyj++0
jEsvX0qBkOnp1nQ0Pn8szESuv0iFQinXwBvo/trVxwNP/FNgTphZWdkd2cfX
Cg4Pu4eAmMDeXYPeb2YxZSPT4WFYiJAdUuLNguIBmdy8HAoMx+vutQzJggSD
e350xRRo9Uhdrn2D/v9GWtdxq0dwQtZQazfCtTV7mLRNLaG/mXHKQiII0o9r
Cqa9IQNN756312SDwM1U9VIEwlAcvezi8hleGjsKr6Dx0g5oY0s86QHpZT03
tiJ//krF5yExOU8YUWm4MILuEwwGWO4kekDUK3ureYTvHVywso06CRpztZYh
RmTIcraLirj9ENSanx87a0YGWpaBUYbXeH2JlM2HP2FdAbBPXjZExoEM0VYO
m34cCgQvd331ZRQv2Ox621Ml/AW27KidfWaH/BfdY2Rfxi/gRX34VDDCxYce
iEmTakD84LR8z10zKC35eG9zeg0MxfEdNncOAJeQQGtAuPguZ6vI3QAQuXV8
jG0jCRjFft83OoL8SaVL9jWrROh5eFplTI8MktdjXg0jfJRq780gHTLMXj+R
kYLW5X6duE++fV1wkE2DPDlHhESxeIPdl3qhIJNEbPhJhHpt85J/6iufBB/o
a6cmgRAzhf9TYQ8QP5zw0NmK/DMT0pGs3T0Qbax2sWyECCGslXQE0T4Y3Lsr
b4hChFOxZ2nMGftgLN3a/vIkEUKPqZ5PqOqFeWOfYpNxIhQsSswtTPZCLOfr
hsMjRCy/7LclNUN/Ps5f/TqN+i5tJp4fu74P+LTax8HTgAw1RC36VKkvoH8H
5g6uRcKqRZWZcHQRdBa2j0oeqgOtd0Nh5Qm1cHixSFXwfT9oUL3XZw6phTyp
ram8s/3wyvoiFZUcEbIFX3Ne35YB/Xkfp2uRfkupGFaS25cFG3+PtFaeJIFB
vfMhXYZWOLR8ZTsTFwn8ivsLXQ+1wZ6Wz0YWOTgftJ1+emMYH/K/TqwR3H42
w9L2DZWn8/B8PhdNQ/AsxPP/7GT4fxdn4fn53dQ06ZwLeP+s43ZUNUG9n/+7
JsMCcyyvpG8pcKas9e0xT4YTDg3PNSxq4ID7y83vEpJBnOWYsrVKMXz51DZ5
IK4GJs0brgiRSuFNEEuL6v5h8NY1s/URuQLal8YlXqvi9URPRrt/dTuQsX2C
/DJTr58oHrGS6DqhaVWD5c9pC3DNWN7wAPfTGWGtvylw5uwvWtk3nnC2rfDS
wssJ4LogaaNV6wXnFEvLlz0nwDzk+Cm9KCLQlRkUfJ4agsr9TBvuBxNBaJiy
GqY+DDbpHTarOQS4sdYh5R7YCA4fr3HVPsLzsXmiX9wm3MLPA1UuGX1mksP5
kcQZaZIbVfHzx8Gd6uH/1KOfcKdiYdPNgdcGd5fTrpP+px8aCVq2h3qZ3qwH
6v1xxulDdiCY+0Zu47cJcBK8R+5R9YP0kwduKv2agNFaB8WI/s8Qt2SYz1Y5
ieTEnVxhGAp6Q9f7S3dMwTfaI5M5rIEQZRx7/xBlCuuXMB7XfkzudQV4dVs5
tutUY/6fP53omwea1bCH2N9heKEOes4dKT8tXw1xmga9lnvrYXsxpTGoKwar
h7gtuyxQ+Qzn45x09RHbq1qN7UfqJ2rdqlCsBu9fy8Y7RiYhZV4gQUIZ5++7
ftzRtzMV5ycmPdsxu/oV5yfeqFbfLKdOxP0p+QyCqwDu744ot/gZiOP8mdLK
OiPOZmg9l0oGLyhQoIN/lvqkKXo+4vbfjc4ULP6+LVGYrpo/CrHns29aH0iC
C1t0xp7mjgJPjseyRi2SJzWJ81nqVVAlLrA9/jsBuL9+j7eKaYI2d4bB6jQC
6B43vpvC2QSGupvprrxE8ZRkX9lvvizwCvCstNYjQcHqzuMT4tkQUPChVbIR
3685wGCknv4D39+681O+830zzu907q6183ITzt9UWUs7ytyC54OUa+5I+9qC
75fpU2qDHkri+XTLxgGTz5tw/ru90jWPqlpx/qOM+1HHz7fi+2+iLBIUpgoS
DOy8KL7laj08mqjupEV47vPVP6o36/F8nt7Es4UmWVA28VzJXfI9tg+wLp8/
2BcdN8QPQ4ywZMOTcW9s/2P9+49Tu0ut9lKgoKTh58tCA2x//X2n9BTrdAwc
yWgQ3XKBDJqhm7MsivH5zGU60ZhdjeeDMtD0ZHwkkOAuPSG5d1cFzDWT5/3/
icdNnKImB7uh8K7wkhDC4x85Hkge6AH7Zy3xT2JIoCzvzXu7rBdYpbYoX0NY
o/1kSGttL+yrCi7ZFESCaZvtwdl0A5AYprxEVYnnh6pJ5haHluP5Rp+DF6jF
yvB8y8jL5KejaLzd4p9bH2ZMACNjqeedCHuMxnWp2CWA5Kul+ByEt56re9QT
8R3q4vgEKxE+4urUWyb0HQR+KFm/uYjztQaWNfbXm+F8+HpvfSzOHvKHLdbO
w44+YzAaEFh5UgvFs5zkP08ZisBTQFK+BWFQ4rlVEVkIxqMPewiKsfBG4kVg
7vAIvA/vrJznCIWey7xtDWYBsCI+YjO9JxQu88tzlFECoMmT8WGofA3kR1kt
bXubDRkm37Z/fVwD5XpdxxoFMmAv+ReJXiYMxJg5mUifxmGkdEyV0Toagspm
qQ3dkP6xmLkymhOI+bOh4hWxn5Xiwc6p5+09+0msX6J3+BXKPvlu8JbtctXJ
LcP4gXx3p9TrZpf9dx3E9JMTjbOEx54JqCrbOe67C9cPKjQPP9xrIEG/5Xt3
Do4c2HTJ9MFTtF5+2e+UELJshMnpo29cEfaQO5rhqN4IcQfEnksU4/kgf9dr
OPR6HM/P1CaDEqOE5DPWcKy/5N9lHQktidyZ03fJmFwG+10OJD0fgenI0eWM
y4lgtFVc38Z7FApMp1dF7yVC9uxg+52AUSx+zn99vMprYBQSj0ppi9kVYfkk
f+WiAFKqcjfLhqF4xdGmJoWE88W57uGbOUTC+Y+2u7eTvvnj/K9aApyCVA04
H5jUCI2bbj3Oj7Ta73F9kYDzn0Y5Rpe5EHF+tbA0OaPKUJwvVlWq7OMDb5wf
1sfss3d7HR73r3+Psv9D4jnuIFh0sb0tWYfz8X04UxRItaEEyz9cfw/Nk7T3
PvyuAB9PwxnhWpwPaXJyMP7eaBU2H2s0P9n29VZg/oT48CcedtVabH2s93N5
EdxF4GnA+x/2urIasOwah9NGb90+N+D51bs0Lkcx2KZBnjr1wrYnFDi1ksXP
LZsG9m0ejlP3KfD8VV0rdzryL43Llvs/dkJ9/P5PKQhX276VMbreifF6RhEu
CFhbUqDOQrxup0wVqGioK3961QYf77z2/MJXBavBXr+387fDfOvyxInRcmA+
8mGXkWU/iO0t0hCsD4XPm8LoVthGQCzMQtryRAl8s+bPVOodgVrLxBSFoWLg
d5C7EX9gFNxeOd/6Y1MDV3s0tmrfo8AR2gutctGF4DYwe/XkAxQP3V+i6mgt
hJ+CPFIZMhT4Y29lUx/3Da419m21XO7B+jOev89tIpzZB3H32wX4w3E+Xoaz
d3aDH86/e+hElQLJB+fbJZ43u+tLj/cn2J/bE04rUAqbm1/mPm/KAkJZnG2H
Uwk8UBc7mZFUDMtqvNriM3lwZep2aiNTC/g1cjof00wHsb5rCp9puiCcj+nD
HeFKiPz3iuIJ5jN3645WQjiverUZ8vdj21V5RW6WwttPFbRT2cMgcrGQrsaw
FEqLYU7QdRje2H91b3Rdf75hGC783Ws5nA7vD21kFHdd5yfKgk8FVKY+5ev5
qNrQIPwlbYclGbOzf97TKPmYd0P7UkvQn+4U7P34gl4cd+HF99ucuHIlHY7j
+2l/5SgItPcnJMfbkGGPbezZvfFBWD9a+r5tU+LURcBcytT9dmsDTD9gj9on
UA0Kfr+ytrE1gMDd0Q8faQvB5c+Tyy8iGyFsSxV3EGMWCPLsyilW6QAlMDKY
e1cLyv9eB8CSocmalaEaxkZdxhZLp6B4P9WfVZZq+Fqcrt/pPwWJ/u2XOETx
/lJbdpq+28SJ92+y+zYylLSDiPmXrn5fIXIvEfOv1vtDaURpzvwUn8KwZ7Rt
X1nSet+5QmjiKvk6brV+vp4MvPPV+2c2U6Cea5j1g9v6fuR6f8osyDQ5vUej
gALiewde6L3B/Yu/19vwtDFb1dOEDOQk8xdLhTVY/LneL3qcpa4zussf9s6G
PLanwvtz/F2nRNDevjXVTpEMVzfpnvpEg/ePWPd73h9W4q7XGQapnTcPLUt9
/e/5RoC/LPSK8xecv/jv70XDZSGz6NmrZLibMMtyKBzvz8QXP0qj11yD7cdG
9Jhs7jxGgPs3b+depyLDob0zZTu2FkCLfa3V6/4mkBlvK9UzJmDx0NpskO15
PQJozZu9eNbeDuSMIeuvAgQYzXx4OOhXN+x8siFlEv3ec7VrPJJrPfByo9H1
be/LoavrRMbg5QEILekxsjMrh51ff4uNPR6AmkmrbPdHKH4Wqm3xHKaATibn
z9omvP/s0/v0xoF5eH/ZF6ps0R05ROCoOTkm9WEQ7pa+XbXxI0K40lfJXfnD
wHvWSdzdiwg/d9H1Za0MQxvFyPOwPs5vvf+aVBsvwnscT+68PJ4Bdwma3+5o
4PYnt7FMgwFhS+fg7tATpTDI7vU58P26vRgG2e2fFq64kODmv9dhcCu5RalD
WP9CAtNpI/T/56OuN7/A7RMN1d6FYoQfHfPrpf+53sc+G/Jvt99arEH6T4Zy
VfZVNqTqOUlOV1P+e88iuLNz5+w//RCYCoKzs1WLoGSRcHhlNwXo04H3kkQR
FB9lGYw7uL5+TSD1eDzV4msyqLnli/fUGkHzFwa5kwhf0+FsKb9lBAdCPSd+
W6P5HSoPo+fH4/meKsWjFE4SGG9w+iN2vA3vp6nRYX4sh4Ktkw1Nz3YfMyLD
Y/F0z6O2+H6+Y33b9buWRKAEmma2Tz6DSvNri7s5zbD83nU5ec7YllV6Oxee
a5j1uSP7MOytuXUwqAx4LXVOj80GwRP3iaf3u4fhlWfiiX26OF+0QbBGshaK
/3ssmA9f2TAOtr2PVbjRfZWmbfZuVOPwaO1o5bwmCWI+Se10dh0HTkWW8fJ6
fL5vW55PJ9SlYf396GFHxFXkLzi88udUjkL+tbnruCDC90+VNrNWVIBfUMDC
px8433XGSPg+N+z8Nx5G+w57bEPxC/XCeXXLkXjsPCb3qrCDiFErXBN//Mwj
gAQb5Iv7Vp0HoPz9b8KTAJy/Wyrz3WLpvXCsft/kPa2bhHAIPPpizXp6dhiu
2fC/nkkOwfKF/sZvoRCsREutRD+CjafPI6UtCocngCIsY6j+yQDibFlfyB+Z
gINJT2s97xBBU+I9E5f5GFwN9849qpYJO1k/tt77RoFMi/vnPr7NBCEj1qXX
iRQg10pfcNElQlQw72zWxhD4waD34iPCfGvbyPy/g8GKYKAfcZWIzefpd3+q
tt7F+b+jueoEj90jwRn3L1Gfd03CIjH9acmxDDDX7Eh+9JkCiuKNTDHmhdj4
r/648rqLNRO0X3km6MRQwF+wmamBgPOHr9uzaHp2lb2sFFjoYpJ4G52C9evV
8XQqU2chYv5XtZPrIFchEQTMDJlbYRAMDfmdThUQwSe3JM7k1iAUXpSsqv9C
BNO4I2/AfBgWNnXYvqAlYvH6XzuH9IG2uYSajjWYCJquJn7A+yO9dHmsl6lN
AuLZHc3E8jxgiX0aMYLkOW3Nf/V3aT5IjeuHDvFZgenpx1GnXdfPT7LAlqFM
QKhkvd7kMWjH8on1m5GBJAEvlFD8/PWEb4PXvizwF78wtQvpo7n7RkHkXZnY
+cHEYUfut1cpYCnMNXvjNQG42iUuf/dqg015C4YKlgQoGa4M2tPQBj1MJ589
EyfAl76SaPvZLijfnPrZixbnD8sK49gu00CEDULSSl0L/XAth+aDOdKvnR9c
fEi5/cBoc7mQkEyEiEn/hWDuIWh14Dl7T4iAfV8JRMTm/PD+20G3iU33CxOw
fHKdlV3zmh8J2H5aeILZ0tEgAlyrUA7tpG+BeTeSiJMXAXZr8nsr57WA3YPo
TiNnApj5buYqq2iFr6LqElfdCGAL3+7w3GoF2NyuY6FAwPIT+H9fMo1+SIBE
5zDh3v4O+BCzcV/PdQJ0JyzXi+l0Qd+yVDhjQRyWv7cup0qWrF6bzo2Cmhph
/Kc+Xg9GTK47XUx8BJZyTy8rd41DsOYGSzcTIni+tV0gCr+DI27Ta4XGRKB9
d3QF9D/AXpnCvScMiHBpyPkGzU1vUBr1sSsn4P2ut6S9rxKtJ8K3TPkJ/m0D
ML5y3NCKSISKFB9ZgQsDcK+DOEv1nQiV6W/VO58OwcWl3WJ6XUQgsd7/8Zmz
H/JV0zd7l+L9FUnj/GEZlUTYVi16bi1iAKYLi/e1lRP/uw5AuJysEnUJEc4a
+Yxw0w/CNjVmkVfo+49tAoVezA6AnebMTJQOHi95V/8JDUP6cvOBiSgVvRzY
tS+sLRvd75YW2vv8fS4U1Z5qr0frO+R9hkZKdB4EvTeL/obu08eJln72zwW7
noTtae3WGD/I3+d0BHK6v1pe9RCwJB8J2NdMhPpDq7feJvXDCS6L97VtRIzP
6+f3/cXmGUS4IH6Rjr5zEDp/Sja6ZBGxeGfdjlgtWoNh0Dgwi3qwCwg/+i8u
HoevM6yzuup4f4wBnj8lT+6TwOjWNaV3URNgTxfbuPkJCUSfvFmw8CyB0oMG
mj7IfkcG7+SzaykBP9M2UU1hEljbthSqezRBwfDoKltBNmR97Wu/SqAAQ2jL
d7vv2VBQJDJTV0sB39IOoQlOc9C75s89gfxhCzOyyQFVEsw0jq3J01bD6gkr
hX2aeDzoue3KwV6En0jUXBwVLYInPy7miCHseXNxnOZLEXQlbxgvfYLHuzI3
BZd+PiVBQzXvIT6tYhBipPzRQfgwqfbytexiCI9auGmHPr9s/ClyQKoEOu8t
b/6D8Pe2GHrF1WKQ6Ai680MN7++R731QT+gBCY5P7tMxPFAB1E8e2O5E2Fab
z5D9dAWcfTR8iAONl3bs0M6svArYNpNuewFhNqKUeMj3CsyejJ12ffgwdRTO
n5DfNKH7APaLJnqsmY/CqRYf0/vIHm4+spQ4xZKB9dO2Zq7QcKyiQIFN7JVL
kI31G7dkHC46ieyjj3/KieaiONAh/ehg+6e+8sl+I5mL8dh8v/X61H709iiM
q5+QPJ94B9Mnl1vNRE/u+gx1AauGr05OwEv1LwyPX3j+7eesO4Hx0aRZt3zw
nUX2/8psNYvSe5Cm8m8qDh+H1/7mL71vuWHrJ+set2sBet8PZ1dyG8ongPns
+6r7aPwu2rBORk1OQJ+2ipzVHbxfRbfm3mhHFRK4GYaU33kwCSc7045ZKZPA
UK9dl8FqEgKOLz9KUkT+ElnzolbJJISuDHcPIXx/0372A1/X+eAygWHPzcmZ
OArY1YazFWu9ARtFaS6ag+OQwT7T2vfa/j/9MY7Vj5dPfWjpXBmDgp5Le4jq
+P7Fovla0t7HJEi9IFNdVVgKNf5x84WPSEB7hDU5ew75p1V5z5vQ5324FqMU
7cuA8mOm4CC6T3dwT8asUhnYHTug5PYQ3x+ZFrJ150SfP9Cj9YV1ogzO+XrG
jKL7dF8Hyqd2loM0d37NmYRoLD75Oy/RQHgWJRcsQ4aMqKTBoec4v4rxPqmK
eBG03uI5e2yvNgEznZaGskMcCP/h4KIcHAXunzIFOsh/1n+rv3UtYRhcRL7I
HyhY3x9phpfLb+d9EE49fTF6rqoZymiK7P0RZjlT46da2QwtdMl7GhFejHU2
OB/RDO31+b8aEPaYjFIcRzjYjnjFsrkSsxc0I21qZ+Yr4R7dplST2g5Ildeg
chithNUyRg8e1k5YyZQLlU2rhMzfokZ1+l0Q3+qUejOQBLe5zGSSNZC+Pb9V
MQhhtb0FxeYKKF5hZ13OPliD+aOe1e2aHGdr4GA4lZxU5BjcnPZT9zpdA4bn
eN52F42By6joB80tNSBD4JeVezYOLPVu7LbSROz7f8czD+hqEq5rVlJgjsOq
0s8nD7jP3rlsheJ7anltr5eSedDMkLljDcnTu7hP9V+k84Bea4K/F+GPGl3z
u5E8nrs1vYUongnRdiw+4w0kIJzjkHlHzoSrY8WbS5zX7f8wSKrefZWDMPuO
yhsGC8PAv7Exmg7Nx8MjxpT9BcMYn6QEWXPemIcC5zdUL3OcLcL8LV2ny6b8
jSTQEqXOdglNh2cn6/VFEN4pHFBMtEPBSOzK5erCdXvTBE0yBbwiRUhfHg+P
2hjdBK1Xu7cZICxrJEFhsW76T2+GgjdXDH+kMRlmg3PDuwTCYFPrDp+thmSY
aRAcL7wRCpsr+B2KTclQX1C0R5oYDIIRtTmZg6EY39ex/aMUZtlImBPIZNFX
JGL54/6s38V8OgvB6Acrm6w05T+/pBB8GTxW6S+geGYLd1apOQl7vyuPzwms
IMxtbn2+B90fM+Q7IWdBAmW5YZ8T/BQUpz6JvWFJAoGfCwSv7RQw0akS24pw
fGdl3+V9FHhqFPjy7D/86bxuYpwV5ZB2d8rV9DYJONReywLLFDS2JV0cmSZi
/VGOReqd10D48xuOmEvRvXBhLrdWd5YIX4oTGa5b9gLTo8IPy8jf3hjAlfHs
Tg4kHdph9piA6/t1/UnlPd88sqUAJLudFnqe1sDx2Hj39MB0jM/yuFJtJNWJ
NHDnpDTn69dgfuWhbSHKPM8I2PntX71KAILsUZbCgXZYsBu+NYDi9/V8UKuJ
kiyXf/i9/72OwZ8d5R6B+nj/YQpt+0LQmRpMH9BR2TorcdaAUEeyjC1bEfz+
M8S2O4aAnV8VJ+72cIwiwIC5uyTxeTM8+KA+Zm2aje0v0AdS18ZVE8HcNOec
k+0ALAjOcf6uJYL8fb4jPsoITxobs8YSoa9i8al/6RDQWjpxJUYTsXwmBb8g
EVUz/DzpwqJ0KBvCt32XolarY+F68CGZ0vV+7p8rwWKfF60UwhV7ije0tFdC
y8x87dV/4pn7rx5s76yEquKv5adRvPPxMV9ggkEVGNE6BIgh/INjhx7N8yrI
qqe19n1Lgqu8C3aaFiNgt5Kqoojwm3+vI1gfnj2hsvvoWkbBymnXaJdjEjzd
TMvXTkT+KcGidrsCsi9CY/zCNwjgY7zT8gNaP3d9vKqFP6Fx2rViqvyMBJme
dtTRJ4uhR541joLwQ8MVXvqGIuDZeOS3kR7SlzZj7kxy2ZBrFaDEqLfub2SD
j0pw4h/kD8TMhdK9CymHus2jB3mRvs8fuecgaV8OSV3JXauc+Hl5F80rnZ6E
dUwGcX9GswKEjX7UXErgIcP5yY0P7mP9n7rgbp+dixzCXLOapfu2dMN0d5ah
4le839JJ59iCIwg3mipd7lLsBe+tWseZQ0jg9e+1H2bIRKGJYOR/SlioCcf2
Iz1t5t3jSQJ3ShE3dfcgJEyzvL6IsJGKSRTd6iDIaBGrsqTX368O2H82LZQg
3Lht3ia+uw784oqDi68jf9CBn1fpaD3cZnxJY5m6Lj9dIHJJ/qADwi+tQi5s
fd4F2zeq7TKPw/szJcqU+0YiLKbPeLJ6jgwD9Re2UiWun0f0gJc90ZU58Z9+
OENxqrE9oLli+HswCu/PZEpoZueIJsEthyt/Ovb0/bfOQmD7h6Y8Jksy0AbU
R/aqhMDjPracHVZk4M14W6ojGgLRx9zpPyOsLsJHemRFxOR86Iabs+t3Ekz2
JQg9numBppUrXwcQ/uLrP1dZ2gM0M2qctxHWpKhKvttCBpWdA/dX0Xydqbx1
Lo2VDL6fPC96oufLaed83CXSB6cOcJZFIOx8J22mUrAP9m9p7Kvcmwxir65y
NwyNQr17cl5qI94/Ss2jTUG1iYTmLUZRBK1b3327GwbfV2Pn/9wbw691vqkG
4q2DkO1FhDLL46986Nbz835A9QQVoXWlCnw7Nvgn/foBR2zvKLYtI7n5o6R4
c1sjeE8d164qr8LyLzpZ2G3v1VaB692+ax0uTcD7PFnKnlwF0U/etfsONsJM
yYnofkIuECx87fxFWyHgXkzHaFEF0Ao/vF5m1guPnr4TXiqtxfJzR44yDhYW
1oKVlIrpIG0/8ttSuC7uKMfydT3HIoW/TP+/rr48Hqrv/78klaikpEJFqAgl
UuKlUJFSqJStlKhIWuyRJRIphEiyl+yy7zuNmbljTdaxDcauKGX5nfcnc+f3
+P51H885984996zP5zmv1+tUwv0obm4dw374s3zApe4+EU9/a65Yw25OhPp7
trEU9X74cCBCmXSOCJycl9M+raRBGeaYObSOCOEe9NcRjgMQ1NvDWuVGwNej
3/T9ks6zISxdxyBO/YnnL9Rf2nOVI7nTOuBJ8PpYK9Qe8xULzF886ADPqvZU
Kko/uvLuAKWgA7THK8rvIFwtypcoMNsBgkPRYjyofc5/4FpF4u2G47Zv+M4g
LH5D8MLrtd2QFfV6VTbqb4sE9ZQsqW5YY9v62gNh8VLzTOxYN0gLiDbWov43
6M3ifcSxF5x/YysCA9H/v/ipIZrXD1Uqge0N+P5hPYiEplSsqkT1X+VWH5lc
DzxPjR12lTHaewNwOZ1xcqvAYPnZv6In1jSAeo1v2r1SRvtpgGabtvxr5RjA
pmXsNKwBSkgrpm4QmOPvPfO/P+lE9LzKRn5F3RponvN6+gdh13LV78QjNVAV
neipW8Pgm0TwWDyyj46eL815dnDdCSJ4GtiM9CBsuprlL/95Ivj8vH0uvpph
X0KC+j0PtN6i9Awn5+xj3URwwZT0wxGeLZ3z9WgiQuNfz2w13N8X8eRXVnwW
XzE4o1hllSGMeH7N6zP3EC5mYbt5VwiDBLXSjNkqBp8mg9ykwP08lP6CRz5p
8hUZks+nr85BOGBWdiHoDRliSgmmWqg/La8o36q+IQuaT1heDalkPE+Bo4ct
Zc6j7xNvz921zpwC5WIrAgcrmOObJI+kFhV9z8Hf9NEbuRTw+zWSagLGQL7o
7RedWQj9FTwhl+8bw03RDo7ptEJ8van7rk/4UEYhCD/NEoxWqQVHc9FInawC
0O44GH5KvhbqpPfyeJgXwd156aPb3+fD9xb6xxnt7yD94deWRctqkDtWfLH9
ZA8E3Wzd6S9NBL41y4PaPtIgxDsEHHYT4cLso5nBRRpup3FgRvpxpeAISIgn
T1CufwDbo/TuSm6kvwpdDus2hMAy2eEUlshx0FZdXfjnYSgev+vfd+aAWLlV
ukMWHSzb2lP9WnNQ+8q+Y4Hwdo/ijV3vcmD8WIT1hnQ66EQ5f061JON2GP/G
dTLIrPwl9yP5A3RLX8w2QXpu5ZOBtmTaf+cj5Rm81Sbj/OerZsvMDYTpUWvV
VPoy4PTscNff2+5wR2n5iWu5NJiceslSPu8Oa4KC1gYU0kBgeJNLoSKzPU/X
X97XqPhf/PwQBcfaBkhkeVyijfChgsv6hvQG2EEZ3aN8jOkfpJXHumq/Agbc
50scZA40wpur3BUhCP8NuBu2eUsjmKQ/Xn4N8ccWLqqp3pMq8Fzt6fCf/79Z
htJhXcMqGPmaO7HHlozbldRUFEWr2pNx3f6Rb9SgyY4Mj9bO1Zno2kJ4vZrS
eoQlTN2zeGhOsOe5WPVCSDRcnx3O16OM4PYA0xoEeFkzAlkxrya9R4PAW+da
XHDGKFzZIxyctSz4/8QnCQGtR/bmbT9GYVElieBW9g6IB6//fKHIjG9OkGJ9
kSUzBlV7+7Ne+oXg68MiJzN2e4eT/499TBy46S+K7rpEhReH6l+IccbBG6pI
o6AuFfw36TyvPsKMr6BQIu41iPA12U1f+2cb4YvvoGQ2wi9u3XDPXtmEl0Ng
BU/oqts03M/queGR9ar3h0Aznf/nysZkyBDmJ762HIKockKmWDIJFtlfdRyt
aYIsdULc1XgSiK64zyok0QziTconclVJuP29+L6tPLybGPlpR/0jwJ4FYar2
vPbLuXa40CnsTEf8krvfYOqj70cwyZt2DUY49koMxdP6Ezxj4xffspZhL9YJ
xbxTq1k5MIjekrzxuH0nDITIG3kibKRbcl7auBM0deaefk0l4/b2ysnkRUcP
DKyKObIndAbh2iGzwoiSF9BRmc8LNBosJ0i2XMhk6Mv+pXyTgf2FReLugX5o
7jJ91Z6I4fYeq93cX4ojfvDL0eFBwwUquL4LfNKdhMG4tcZwwU0qlN+uqdZC
2O5btFPJf+fvvGV5HIKwyp9djb+tqdCyrTvRajfTP+O489/wsF0YuC3MKBxR
bgXtqehpYhrzew9KmcsUpWOIp3eyGF3ohM+SUdnnEQ6dNMuR9uqEk68c75Wj
+02abuUo1HVCMJtmsjhKp0xdj4571wmzl69VdX5kni/ZdlbihG88er/KDBsr
0kvWYVfrbiEsxi77vNG9G1zk0j83f0L8+3/XbtjUM+o3i/CTE3rLxCJQuoLB
eO575nmUfgZHlM0Q/2wZN/D5U94LBM8zyx3CMdAtPSlE/tELZnrfTPQDmOdT
jm7zo+9FfLS6bqGSupwGzrkCEWX+GMhkFPAknKZBz6WJn3f2JcEd6UumyaeG
YGccva5hSxJ4xNv//Kk6BDu+vcjtf8Y8T0uezTbAv4yE20NpFmfdXygggb6L
v8AKj0bglWq0/llKgqvxRzce5GkEwX5BmYFqEqgRVO+QXzVA4/HSTXwVJJCQ
Hk5z6m9Yqpds+KF06VvrBzosv2P7Y9ApGzKjgqV6QunA4b9YW/8hG+pHLR6T
3tNBflpYlaszG9zPLbooRdPho8JVzqJv2QB/bjzKi2L4Q2HgcNwxZzL1O+Su
W/s5X5jpPxo8tXWVqB3Tnk/4HFeSG9LP+0NcEyc3R4Nyyf7nyginpPvpOn2N
htiH68Mt0P1bIot9lu+Mg7rrYWLZCLv8dhQ9pxULT65PZRtGMM9j/Urs/jry
hnn+6iptFt5BD0Z9DMJ8qc9K1edIb3uu3MHKPggVbJt/rfbEQKqn9mafwiBc
DG5q2GrNtA8c2jo1xP2f/z6Wu0XSPgU0p/fquyGcWGZvF62cDN1yz4X8HzHP
Ez5up0s0Qfgm1w/2JO50SDNMuzKI8G/KcXkBwzT4xCE+lfkY6f/kqczfkAqJ
cbHTxxAu5jaxuT6YCqLBbzmn/Zjna4rx++qKILz3f1caKEa/W9j5mtGfaHDr
vnGq3SvUP98knAhvoYF63U1XXnT/XElxlV0ADYLoKzdJuDHiqQ0Cr2OdTwTC
nyK27agkDkLRqPQVeMSMx2319uCj+Yvp8Ka74u3JwU7c3qF4qyR5MaMT5Ox3
x0fUE+HTxTYeR68eIM95X6jCiMCe1+018b4HoiujMaI9M960i5FM8HkbxE+P
DwZrrUoEX1mvT3RUfsepC+/ChZIge33k+y/uSL+5uiV0fhiE5niTMwHHouDh
ne/1u1+NwLxu/fPChQjoTTcoC9EagUWR4LiKdCK+X6CTbntaMZGM7zd4RkfT
Ki+TQZ2PX0ayKB14Zy9s+qpDhr6YM5uEZTKWvocMap5ybK2aveB6YGJbaRsZ
t/f6V49+0CKce6jGiwqi548kpbP5Q/C5iYE/CEuubKIJmflBzdH2if/i/yfR
jv7devI1aI7s63+G8AbrToVz1Nfw/tne6BKEGXYdO1/M719AeMx+ssZIk4zv
LynrKZHEkA4S2Jj8qYdlEE65saZqdJFx+6TJZhuhWSp56doDaixs6lEo3fxu
k3nt3x6ociK+z+xAvNJF2lhdsBcy03Qr5VH6gvKTdeQVvWCycICS8TkFjh++
/nGN2xB0CIhRziUz7UkeDQ0ok9OZ9k1dbzG98ngM93//d82GhdtK/eohdFjH
u8xw1VfG/EYAr+/Xh2xqUX+65Rnbtb8WDpRaND8rZ/DvevBYH61Qjfjr9YL7
Uxpi9ZCcnRPQirBLzgqNBf56MCCMrPM0RXpehnvS9u0I6Plty7HNZM6fIsEy
BkJZGHype6OaG9AOxiefV4Wh9A/KTmYTLe3gHbDaMDyBsT5MhWntH+JsaP4J
o1w0EQijwpnCmYFyNJ+p/+9KhbKyNQWscsx4S5tuRUQqnGHYX4xDz8l+mTXq
GKR23NDfvjgO/OlC/kEaiP+b+VmczRuHH9uH1JX1UX7vbjxBVq2B/sM7neQQ
Pn9WP0VTo+ZfvvUwkA3PvWNWVQNyrek/hOQxaO4ouq6e3AgfhH+Lv6tLWxqf
EL8ITe/ZjPjnzV1yt9YVEYEjWsTpsjZTj5xSTa1vuMQs75OHu38PI7zGnPN4
iGwt9DwwZTuki0GjQZmx8TMCrD/9Zb5Oh6l/HmSnWguj+w1ZOCzyImsh0e7i
uUKUnvvz2iHaDSJsngmraG1gnm8c9KnhXRjSH3sfUObqajLgT7jlsTcIm/JV
Pa4azYCG3arryKi8Pqq94AsLpoD06hQPOaT3H/7u3+CwJR0a5cwPKSPs4Srl
IjmYhttRV5xeJyhnmwWxNaGvtaVfw1eu/ZlhlRlQJLu1m3OegNtrGbc5X9Rc
Xwtqba0cCbzlkLlpa9iXPgKk1/XtupRVBfRM6nYSam8VKw4txHkS4NU6Kk/s
ewJYSuvpfb9JhOTBeZIy0ltj0yoSiU11UPQkaeAgwkb5GzkudNdBx/EU7+1h
zPPKH7XtHGAPJ0CChZWC4s9R8P0hIm+F2me9zt7952/Vg7ms20M9hEUDZnnV
HtfDpeg12luQ3mIXrdkA2g3wUnDDk0MIP9/5zVQFGiBiNjuBgNq/0g/Ly4Ge
DbB4YN+qBITPSFCOHnvfAAHB3n0RSK/mHelfNByqgVp52V4Z9D1eTiz7gpJr
odMDiz6L9Ca7kucuvQckGLQWdGZD+HNWqIbtHAk6OJ4V5SD912kcFpknRAEl
7Y9qWQiPHjJrvSdMgWpxNdHHSP8Fji82Ga6oA/JR51onhO3EzR9kzFHw/dgZ
Uiq/gPUISF0bjh8Sfov7YzD4eztHi+Kll+Ow/vrho+uUMOhW8PPudW6AtCxX
NjakV4wtVnJy2DaC5EWfuVs7/SFiVcDtZ1Q6vt+2KJ5j9CCVDvuFUxsP+3lB
wnyG68gtOpRyKH5Xu/ASj4fDWJ+/G6NCPWc7BvIrk7RrzzP18pQq4dZKLQwm
ruUXG7aSQMrb8pU+SoeG42Uvi8iwaoWuc9U5ph5/5Rdzdx/C7Br+oYPDGEiG
n5j5oYn4hU7pyYQZMuwkVftSsuIgm+Nc+xktKjw917Wr1ToOOFMkZvx0qHCx
ZvOv2Zk4OJJ/OWrVeSqEqosQuYw/QtTitmZODSoeh8QqiRZO5BuCm8/GY0s0
mPo8h0517j6LgYaPZJvdGgq8rbfj+4X6y5ZRqQ0xPhTgUW3rFO/OwePx/Bvn
cyA+gf1CRw7D/uMz0OkG9TLiVPC+Unn5ScdnUOA0OsAjTIWAOQNllvvxsPg1
L+C0LCM/6HulHIUeTg6DYIiU6nJLBj8YxudhXg6amL3fCL5Op2NXUqa5qws0
Xr9VWXM2Db7lzHaBahc8aF7+MHB/OjTlCzbPzXRCgHDPgwJ6GrRmsxWcW98F
CkpijbIPGPvrw1C5WLn6lBXSAxabk0XuDMPgu4+J0yhd28ZwW93eYcjhenF7
KxdzPTXQ2uegy0bE777qWGec7oAXjVJjjgjry3sI+6h1AIdtwnD/Bgy0ho2C
1gd2LLXHWHBcNS7obkSF3i/+Zj+LYkAszILdx5gK8q2LFyb3pC7xv6GldlUE
t7kityai8l0joeVdTCmCQPmpy+5pdFhta9OadoVpb90wq+4/Uc6Mf/9PFxXC
Wf0c4boS1J4510mfpxSCzCNjSmA5HVq5blsKKBRBVZ+Ic2cBHdqoRyz4yMzz
3yfdqkTKER7STSy+SKqEbd9/sb5OZdpn8rexs9t9xPB4IwZPqr9yz0QAz5yK
wyU7KgzuucmiWs30d5rt2ije0FSBt7t8ndI7cREV8K2acu1ocxqw0hpFu8sq
gOYevP6wTTJ0mem1ea+ohF35bfe8r8TA5qBjNyybmPzUYXOUTWJ6GW4Pe3bg
qVLf0zIYS/AVzPElgMXGgitOL8sgW23i1qwMASI9Nf0OiBDgvuGxN+yv6sE1
O9+Zn5cAxe1aWZ/WIj2htV5fbkMamNjojulf6QLz7Rdky+Kr8fNo/l2rYcf8
0MnqwG4w5t64meZBhF6njYcS3/fBTE9Gt741EfjET7HFre6H+uyUIxXKRFzP
/rsSwZzSZ/9sLw0WHFscn3AR8fWBOGfKvIQkGbf36BX8hrWKkKHou0qC35tR
IDhb5RQeI8Pg6O2FlPARaJ83UthWzvQnsXuXVPJffLi4GFm5b6fbwYpLmWsX
4jc/RDGrIfT7gpOc8H+YX/VRLglhk9hqGcMSxnzcBFqzY2NrS9F8c+BuBkd1
ExhJNko1ovSQzTwKRuNNiM9xbojxDAShow7DV6dT4VWO10a/rACcb/+b995A
iGRLRGR8Gm6/a3zNgvfkdAqYyNyzPt4YhPu9k29XvuTPD4UyPn4l99Wf4afV
oJVicRgeZ5cxfn+bPrNVxSkRNGNus5aEVuDvk9Qd1oHrZXj82dXs7+PrEf/v
LmF/5tVDh5LTIfLwEPG1ZbODa3YMw87YCdH3A5/x/R31FVY/+2/ehkl5CTPz
0GF8PeXFiYRbpJJhcN/ew6FTfh8ffxg6j0MyNXnPslFw9NvBSa6Lxu0tJHwn
cj26k4BtOam3jDKGr8fcYg1ZsWzFOPoOUkpvVCJub+F02b7PRpux/zK29N1R
0N5h63fKkgoieuqb+fWi4CmrxNyhB1QwjKqN+JuYCphEqKRr/BC8GxDNpv1O
xf2r/j2fCvoqeym1aUMw5tecyR3JPL/77LbzpNhA5nndOpIpwmzPa/H6+CO3
OtHRuRY8uB9zzuSlgYgAhTPLvRbuHOUOmM1OBb9PMdbffWvhSn27L9U5CTou
F654/rIWssZXOoyyJMN05UbfPR9q8fqznbQKivlUCw3lwWz+4tHgxE9+RnyL
3tfSrV/jEw9rq9I/XvtLxvmu5JCmItc8GX4anaAdDqRC7XeMsvUPGVxPJXh6
NlFB6auBhTE7BofadrR/quqEiaja8Cm+XNii3XsiIQ/NP+v/urxjzYW7NzIk
9ubSoa66++kjyTJIctLUF3s/hNvv3L9C/6txrxV0r+2S6P9Fxve/DsdYc5C+
kXH9rZxqFeKaTcb192T+6TB9fD4fB9m4yvXkswz9Pw7pRVWfpBeKwfHT9G9j
PzqYCpjH+jzB8PGcfdnhm/EOGM6XX5u002YzSeAfZymPCTLsA17CziZ1pb7n
DH96Lwi8r9p1yZO6NH4UQFeh4iVDCh1MTOLtHscutR/nHngusmUmspTRnhqh
Tz9bTLaUsR/ZBO7q1exTxYzxsxkqNC5z7Dxdieu62COTe80pDP5RCpnrwmwE
KYzxpQzSAt0rYhH/FP7f7XVwkn/Z30UuEh5/467c79ZCfwy+caecDkHjXdV2
ZTHzRgzX3bluCRktGKO8yuDuZ5fhP2RGeVbAXDI7LbkZw9dpVcdOmTU3YTiP
iFv9puV0HSN/xTBlFTky04zhdsLypvGh5G8YPg7d61vTkkpmvL8CGjcdMVqk
MP6vBFZWuguN4v6SxtDZzKLF04LhvG+fwfJTqfeqoZvQPs+v3gP14UIXHQ47
wttVEdlmpqMwazdg2SkbCPtHcj8srh+HuZCL23QiUX8NuTP7+TLimwef8X5Q
iYCDu/ImVAljYPV7+GTVrxjY/+Z2dgRtHOyNzyj/eozh/Cld+dlA91UyzkfS
zFrqdtcz8lMAQfJNDZ0OZPhktwab0NSHI5s1RqtsgmEw8kOG2NVh2OEpZW5X
FgYzsQNJpk3D8N0q8GXvwThQ4LJuyDg3CmuPkgk2UYgfBgV+8IgYBO/Q+W6N
g8z4rYxy771YILnpzCDuT2G6z8uYXjEINo6/+e5FLpWnXi9ovN14mCVoSW/F
9IPsw1nffVdOAb9YnmntARokzhCoRcNEfP7cPuSQWrWFGe+mi1uocIfA/xe/
JiBFlA9jxFmuB+Wqx/PnXDDc3+NxxdXtRa4lOL9J2V4b7OvwFbe/bTFSPk2S
rMb3P7lmF7l9Imrx8ZExHhc/oexLbeiC/SK7rGnxnmAds/YR749RPM4Z5WPl
yZynXTA/IxEj0Izh5RCraDag+A3DeX7rvu0LBi0YrkP+9dd8YDuhfdAWY+iH
p+BstHr3FVcqsJIOuwg1MuozA9QtRMm3mjHcD9HM5TjB4xuGz3siSjs+/PF5
DQLXkynxT8fwdnnDghJkv3YAjtpeY1sTx6iPHgg1smfNMyHjeuSLwy4FGQdm
/7h5/AS0VX6CGEtJKS/yKJhq5O0v0E6A/YuZCtGajP+PgZwWX7UBUypcKOe8
RTzEjHf8L1/FYKk285wQT4crbvOtvhgjv+Wgdr50XAVjlE85uNjl+bXVMd5f
CPZ2KYr+dYz+VgTRjceSb5EZ81MlyH1vzxeMWpqfZHvBcTPpe17QUv0798NI
cBkpk8Io7xLQa+N5F4v7NzvAsUodr41ERn4JUFG14VBAay0e/5TlcpnrPWfG
+hDDfzMfFBaJ078pDH+SAuBc1xDqQ6KD3vfwwmfFjP9vhuwvFu+/xH0FDQE1
HoH8ZpBUzvis31oGJabzx1yEhpbemwhvbppq9m5m+JO6g9Ll+D7hZ1RYdV8+
grOMUd+NMJ4QKRvURsL9ub21tX4sGyTh/sYJvMfyu2MY/asHqMvjBiLw8TAV
KsKuv8asyDjPOvhx78ZHFxnz+xgEJ/GqnkA4rW8t63lsDNgvxoSKnnCB7UEc
P3OiaPBYaYeTTpAneEmZqhdjNLDv68pca03G1zl8ubMEbR6RYbOvQvx2Kz9g
cbnCk/WQDIG3y8bXrgkAjn1ngt7LMeeX/wdXVA+R
       "], {{{
          EdgeForm[], 
          RGBColor[0.25, 0.25, 0.25], 
          GraphicsGroupBox[{
            PolygonBox[CompressedData["
1:eJxFks0uQ2EQhuf4aRtOTwkn1bNzAxWVdOUKJDYSC9oVe7bClpSkktKEhVuQ
2PtXKxeAugc9JCzYmScz0sV3Zs58M+/7zsw3vba5tDEgIgt6BvVcZkV6aok1
QpF9PbFePGdEujmLb+mnqmc5EHnR+Fuuf49PPrbhtQeh+eT+TopEkchiYhhn
etYVpzwhMqbY80WRoZLIhdbtqv2eMg3vsdXDg05q0aGlUhg1Du5bin2VtT7Q
wz8+tuva0II+8mcU/0nry2rn8iKVvP0fa/5RZPkt98F9VN1t9T9Vz17JcsFo
auwwsh462uPPsMiD2uvE4veJ1Tddz63Huf8aEamrllrG+NFB/3C2nRe/5Xqo
a3r8NWN9MJO8xgqR4eCHrodeu74juNLQ+M5HrJ5aaogVxPZfc7/q+xkPbFdV
nzm7xyfODNBdd/2z7n/ENsdOYj2jB+zQ9aMtFcPouYUrCAyj4nNAIzumz9T1
oY0+4Iar6f3CsxJbzWpsfRPj3fLu8s4buk+f4MFJzmnRuE6KtkNmxHyYK7Mj
nzcKxk1ic0A3utCBbrRtFy1/R+2d7z6NLTcI+nP45/8D58d0lw==
             "]], 
            PolygonBox[CompressedData["
1:eJwlUDsOAVEUPfFNmBmSmckwnQ1MYxs0OkoLoKdlUIggYRMSCxD/ygpsgiGh
QOXc3OIk797zzue9UrNda8UAuESCCItA2QQuWaDP853EyABynJceEBSUi7gL
baBB/poCVhlg4gAVHzAtwCK+nHv0WMfVU7wXnnqJpk5tRGzSwJz3z9RuiTx7
jDnveH66yk2JI+cX8weGdpJuJ+5m5FxmBPSu+potHoGtHaXri/06nnqIl2ge
1B98zZIOe55v3A0NzZAs8RRv2b05dz31ylHzc/TN8vZPkl0c3QknfyB/8QfG
KjZq
             "]]}]}, {
          EdgeForm[], 
          RGBColor[
          0.33652310968805477`, 0.33652310968805477`, 0.33652310968805477`], 
          GraphicsGroupBox[{
            PolygonBox[CompressedData["
1:eJxNmXmQVdURxu8wO8hjxjfvveGCCIKAsksUFMiggQKUzZVgySLgEtnEAA4k
qRqjgFYF0H80QVDAEgaqYsACBRRRVDCaqgholSFuKIiyJEaDaBKr8v3obwr+
eO+ce27fvn16+br73A5TZt8wq1mSJK/pr1jj6FZJUl6dJHWab22uNf0eL02S
w4UkWVmSJA35JFmUJsnwTJI8rHGn1ge0SJKXNV4p2oWaL6lIkqd0r7/mm3JJ
Mk7rd2ue0fNfie4VjUvF5/da316eJF3Ef0NxjHp10rcqSbpp3kVrT4jmedF0
1PU34nmbxl/XxBr8VxSHjHdp/qD4nqgK2jvE5xXd6655N43r9d7Fuj9f8tyZ
D/7Na5PkyzRoBmWT5O+ieUm0d+h+Z/0y2sd+3Z9RHnucrnGQaPRY8obWnxNt
vZ5NNf5RMrxcHtdjK5PktK47FUk/5bFP9pbq2SWat9b479pY71mI97BP5H5M
71ms+W7JOq4mZENG5PqN5qP07kG1Mb+pdZIcF//r9cxXGl8X3QjN/6E9DpD8
PcR3qsYPykI+ZLtK1121frvGP4n/Fq11bZMkByXHZr1jitanZkPP6Hu5aO7X
/Fbx3ID8kivVWk+97xK965KSsCs+skrPb9Pet+v3kNZGen5AMmf0/HzJ0Uvv
ekFrL+q3SDTPFMUzF2lsrIx72O5Fz+GDjTd6fYHGrfrV67ehMtZPN4v3bPO7
btf+Omq/LfVcfz2/TbL109iuJPbbVuMu/baXxv1Rlod3fZQPf/1Q48f6HZVc
72vcVBrr7LUiDf7rpKdPdW+85p9o/LA07IvttljOdknIyvWFmi+SzXq3lI01
9tHzfbVWJ71+rue6Sj9TJfPFtTH/WHp+RDRvS8+9tXapdHeJ1j/Veq9s+CH+
uF/v/W3z2BP2w44314RfbrEMH4ruW83v0v1PaoJPE79Ly0I36GFH5Vm77bBO
0N9p6xA7E2/E2oJ8zK+XLJubB/9b9a6J2dAb+iPuS6y3fdr3X1uG3tHRUo03
SsZ/1Yb/95CM3fT8xbJfd42dK2J+geabpa9JenaTxubi+7X8b0yb8NMa0WwU
vzUt4hnoL9PYtyLkkOsl2mKiR5KFlUGDTu7RQnfNL0siVphjj9fSiNuvcxG3
YFSj5Py2NuYncsGbd7Bf4qlLRdiDkes2xFJ5XGtbZ2IFmYkX4hCsAPOI152e
o7++5tnH/Mdr/oD2+7A20CYXesGfeiThX1scC/gLNEuLQ2fESXfHy0L7APtm
zv1K8fpeOm8oBJ8FppkjXL83E1jX6BibLR2OtEzXaSyVPMd0/5TsvEH5orFV
XBNb4BHxNUnjZP3WFcc++nhf0K5vFXgF7VemZ+1qvfdLXzPOKQrsRZaLk/Dr
GZ4TE2Ay1xstJ/iAn95mXwXTwc9q+cyruv6F5svEY7D2/Rs9+6hkelA008Tj
B9n8hmz46kLtb3FF5LHB4rk0F3j3rWgWVcQ91qHd6vxY1zxigD2CDfNKA392
Gz/BUXyIeb44sJCYJ95byQYNmh/TuKI21j8S/UJdt9b9xdnICVuaR8yAF/jp
m2msjfc6uXuRZfu6NnLkEck+PRN+iD+K9MwodZ3Z91Sv7SjENfqYkYlnuPeq
ri8Xwd8KoXdippPG9Wn4yrNp+Auxwz1iCRn6aDxRGTzhvzYNvqvTwCB8/e58
+MZk+zn5D5nB+zeyUU+8lA88n+xY7lgc+uc9rHEPPS/Lh789n4vnsB205Db8
8rma0BG6uly+8KDsf6vnxMkA/a5Kzu6BPXbz2pX4vHLMUL1/H3rXvL3m+zXv
CQbrNzAJv8Vn73VOAzvJaz18n3d0TII/+rnIY2/92uvXy/wYf2q+h4riuRH6
zdT8Qv3eTSKXQNvDeImsFzje6x37Hcwbfm1VF7WpClxaJR4rzQdb4TfUe2Na
xRz/mdki/Bj9NhoD2At5cpRz955moYuORZHHuT8uCR0h5y1J4DKY11W/WUWh
t2mJ96D5zZaxznsGL75vFjm9ojpkog5cLdqnrXP4dLAtnrJO9ln+sfrtKA7b
krOx7zrJ+6z3sMl5ZH4atGO8X+RfWxT1wxLHOP6zxntC/zM0n+59YTu5aCK3
Sm6rjnkH25e1nPXe3us9bbP29oPutl296wLmTxQiv5zMRe6u9jPEYVPsTtTi
BP2OVZ31Id65X9ellmlCWdSmYIfC4kzeq7Avd/O73xP9garAosvMA58Ha+8x
xva27LxjoXMEvra8WcQDNujkvfKe7a45qT1PVUXOwKZPim6Y4wh/Hm5Z0MO1
1u0Y7Wm0fmXVkSvAA3LNEPspfnJY85/7GbB7eUXU9vh1WhV5dqCfu9a+XecY
G2gd97Sv9fY6dl5kPCHeRvr5QefEYsH6q/R+evl59sU+htvmHa2r1fZz/AS5
Olk/OesYOmqBlmLaIP8c45rrvqLIj+TUO5Ff4+JW0bd0cT/SKGFmiedM/W4U
nt4vpgdk+G0S4L8tog6kHqQ+Y9wrO+3KR376i5zjZJX5lkTuJe+Sa2d6nbhm
fMjzMzV4q8it5PhG5+6C95b3npjjM+Tw9ZY/Neawvt51wp3WZcE6+XM2eht6
r73ZiN2Tmp9oEfV2UwwzHtVerqiJXP5jIXI7uRwfoP+b7br0fdftuzV2qom+
lf51uWgecJ2cLYSuztf4lt/7WE34VZ3z+GvZqDkOuvf9QO87JBl2iG9/0byu
+39oHvkGrAA3WAdPqAHJm+DtC/mYk0tzheAzqTb6YHoG8K74vOgduN5hjCV/
lJ/jO8Q8eAAuLHdNNdJxgc8SM6erou9FJxcZL8EvMHKmfbIJi8Fh/HSW8RM/
wAfJYV94JN4Y7zM2tjctfMDCEeb/ueafGR9LJXtJZeTlrGMCHAFLiUt4Pm3a
pmdnGBdmeg7/PZ4T/zMsP/Mp9r9Kx/kAx/f9mehn6GXoRfF9chQ5YqhzDblv
iPGIeixvnCXO8HtiqdTxjOxgJNh6fhKYCi5TJ5fZJjX2+RlloaM2xiPkez0f
9fzAfOjziGsD7DLbtrnOsoM34Dq5pH0S9Sw5sKn2HmTs4WxkjHPcXtsIu4Cb
YC7YNtr+w/kDdVkP5zLWRjt3Yx/kwWfIL9R7U8rP2h45D1tm7HXE1024fNi2
pAb/pfuFye5Zjtpun9vGR8wTPtDOMf1npsHu5BJyCr4Fvt2UCVsw3uz5uy2j
vqcfXcxZh9bvyMVZFPM+2uPvaqL2Lk9jr2Ak+12Sxjr34ck6ZxnUi9SNV7cO
vaJf6o1ZmahXm3TDnP6OHEWuggbcGu05PQe1Dn1HuWnKnKvJ2fgPNT5xTozP
09pc23ue6aA5XhX0xPp275UzCur36ZYBv2aN+H1HC9PE8+3asDW1OL0B+mV+
j8c5Xu/qHnGqzwbwZzClUB2+jgz05GAueFvmvMy5E/0nPWaX2jjf4r27y0LW
CfZbztXQIf451DadagzZax+g9txzTlzvsQ+UVUYME7/E9CHn1/pMrGPfBZm4
Zr7WPA849usd/z/JRp4py4dfLDA9/S5nc8TqP3PRd9Pr05NtNBagh+Oui3ae
czZJvm5wLYsfDcsEvoF1w8yfmv8Zy/OK+C7T+s40zt6Y0/NzbogN12jcxfma
1l9NwybkFmqrQ8bS4cbYp42HYO9q4wZ7X1N0FktXm2a/r8FVeBwyRj+WRhwt
yIW8wy3zdL9rhPF5rZ9d65p+nDF2jWnII08ZS/eavsmmq4yr2HOl5X/S82Gm
efKc+o85NeEQP4s/gJ1tq872+23dswz1e8EHenX6yi258DliqIOxGvthu0k+
e1jhc1NyIj5M309+J89TA2P3kiTswFkMNvquKvIoOfRx11LkE3yfOgBbcfZ6
hm8+aHkG/sQV97EjcfOS33vKNGA5/Ty1ec/a8HX6RvD2uOUnBjlH7+8+ludO
mT/6QC/op858yQsHKyI/kZs47+WMqSlfbXCOo++Z2DJiFl/jLITYJM7ZH7kS
3SEH9NR9nKdT+9GbM6dunOgYacKrY6ZHl+85dpCrzLhRbiyss42gQefwO2me
aRr43iYN+grjKjha7jk4Tc3UZFdGciQx2ug9lhvnl9aEzU9bb4Nbh0/UtQ68
Q2Z8h5yPDOyVPcKX/ZILkIF+uL9xfZp9ba77vbnGbvTAGSrnDO1M29X01A5X
VEdNQZ3FOrmu3GdonKVRC1ITNivEntgjNSF4tapFYBa1LfU9NT38+lWHDlee
F+ee9P5djU/w55vAMZ+voXPokYXrpjO2Ep9dZVxfZ4z5X+TiHIYzJHpRelLO
Pvs5R/Det7Oh30ekz5G58Kn708DwdvZn9HrCuuXsETnxe/Sz0Tri3guuSeiH
OBdrcLwRd+Q65J5rPdPX0xtscp283b3TBNsC+3SrjbO+mkLkeeqAJe5lGl1X
8+2HXLUzHzprsN46++ydM3h0vcsy0Dds9zXnzZwHsodPfZa+Kxc9Cb1Jv5qo
5fmWwzn3Yp/P7Xa9v9v2xebQE4tgxkrP651ziF3O+Mjb69LoV+hhkIHYJubR
J7o96DPtBtH9THt+K40+ijxMf8O5F2de5HXyCOc2+Cd4B+7xPuqiWe4r+e5F
v0nfSZ6jXqT265kNfBmVRh4pdZ1fnwsd842INfwAH+As4gOfR4zPRZw+Xoh8
DQ05iPqwxPT0ochAvUdszvQcPS1zjpxqfMVeR13jcwZ1TSZqcXJ/qXPpVNfn
17hGx/e5plZnn2f6Xp9l7bVOsPW+c75T3OgzKc6Q0Bs5dvY5ffZcxxaY0DqN
bxy1adDuMU94sU49x15Lvd9baqKH7FWIb4F8E9ytZ48U4gzui0L0Ao0+38Z3
G/29bGQa+v1PTfjvfH8/Qk7OvNAJ39tYb5kLLDntGoj9rHePAe1605MfRrt3
IK7GeN5ERz+CHsf4vILvu3yH/aY2xkk+v+X+WD871nx4jueRDx2+aZ3y3jrj
8+Zc9LXL/b3gUD5i/rN85OPl7nkHO4ezxncjvh8dSOP+o372f/mw04/5OLsn
ZqdlI257+lvMKONHJ/e4I/0NsaoQflDN91mfz3NOXyhEPNcWIs6usb/xLYoa
sUU+dAwedrJPDrHv0SuWunfkPrqGpsF9P7jPGnmaWFpvO6EfvnGscL4Dc8He
d7Jhq4mmn5gLmcCA71y/oKsu/h5FT9rdvSDnXWdqTcdIhfMs+W5rLvqfZ8Sn
Po06nz5jXhpyg/fIRVwgG3jU3ziJL+KTvyqET+KPxOlkn9ODIT+YBv8lp1zh
+CGX8W2UPAGedTa+gUPkZuoE6lZwhxwPflNfURss9nfVh1qH3tbZtzPOJeDE
Up8lIfcDadhlUi6uj1rPZY5NcOn/Z+rp3w==
             "]], 
            PolygonBox[CompressedData["
1:eJwllWtolmUYx6/cfDff163sfQ57n/UlNNOszTDLzGhtfUgiUdkSRzlt0wyW
EuFOJW2am0FTB5ElFpmkJlSsZurcQbegWkWFXww0O6CRDrOjRQX9/lwfbvhf
93W8r9N9/aPrl66bYGabOfmcmsCsN8+slFMN/iNrdqHAbEnG7GTMScx2ps2K
C82mR2YHYsedKO8H94VmDciPTzJbCf8ENg5iq3mi2Qj4Y/Sris3W4Os2bOfQ
6cJe3mSzufBTJWav4usv7iZh6yw2loP7OJXIfobOPeCNyFyCXgV/Bv5Rs3J4
N0AXQV8mhjT4T+4ugvvw/y72L2NzEHoh+qPEMhvFMXAjd4eRL4POEe8e7srB
1+JjE/7+gc6hf4bzA3RTindja0rO7GZsD6Ezhq/V2DgGnsXdGvAl7sbRrUXn
u8hzqFwqJsV2HTF8VWTWAf+a2N+kt1VAfw7/OPzt5GsA+QHwvfhbCa7jVIAf
5O4UsTzC+ZvYKvHxGPp56LfKf+hvlY1hZAuhr6Q9x8r1C9AzwWXY6wbX4vMm
bM3knMXe18QzN+05no+9Aei7Mp6z55Gt4m4teBkyZ8BPxx6LctgGrg299geg
l4NjYjgC/QVvzgmjMxXeLdg/Cl7AmQP+jf45jX595Lw51PdW/M2CDqAfxkY9
9GDkue7HxkfQPYHjxVebTSulF0KvlXpCvTHC+fEq9zEKHod/lLe/TPy/k48a
7noy3pMJ/quht2e8B7LQdcjfRy4rOc8S/2L4mzPeo9+CSxJ/m2qq2r4U+9vl
Yyd4JHFf6sGfsXU68typR9QrmjnNnnL+QeQ9p95bD/0v9L7Ec/Ek/veD/4uc
p5qr9mO8oWGy11i1bkZmJOV3LeB2ZHYzq1u56wBPib339Ea9tQS6M+05UC4e
wP8V8vsl70nQ/wZ6RspnYBe+CvDRmPKcdMCfgP6pie5jGrLHsHEnsq9wHgq8
h9XL25AfAreiXwOu5uyAHkyc9zbyC7DVjf5Qvvf8NvBe+Ovg10O/j25p4rGp
p9Rb86l5J7U/Cd0Mvzx23+ox9Voq8t3zFjKLkB1CphV7Czmdid+Jp51XgOxw
6LPQAv8g/MPQTxX7DAzGvrO0u9q1E6G3InM//A347wI/E3ivKofKZXvsu005
U+4uQrdlPEcfUv+1kfd+L/SLyB8J/C3KUQ/29iS+6xqh30g8Z8pdFzlqwd6v
MOdh7z3iPw99Y4nXWjWbDm5Cvq7Ie2JD4jOiWanA5g58nSeeJ9BfxXxsinwH
ahfORmcL++bTrO+6jcR0N7zncs7bTQ7ywfvgT027jXPY6g19Vymm1/DXhs38
tO8M7Q75lO953PVDfx/5rtRMabYyke9y7Sjtqgux51o98RO4KfS/RzVX7Uez
bks5VW4DzuPEehyZ2/F1R+BYPRrGvmO1a7XDlwXeU+ot/WH9sedAudDOWIFs
d+C11RsLE/8z9HfozzwB//XEa6MePYStJPDaKOe95Kch67tWO0y77J3A/ybt
XO3eKnweSnuOlkK/mfisq+fUe0uyvtslI1nNiGZFf0CZahN5bfQHfZL1HaVd
pT93BfrnQu8N/eG/lPifqr9VMx/H3uPqdc2EZkM9qF7UnzuM7dWhz4p6fAuy
/wPOix8u
             "]]}]}, {
          EdgeForm[], 
          RGBColor[
          0.4643746782722561, 0.4643746782722561, 0.4643746782722561], 
          GraphicsGroupBox[{
            PolygonBox[CompressedData["
1:eJxNnHmYVdWVxe8rkKpXr6ghb6xn0omRACqjCIoKAvq1QlSggEA0ajqJURyi
UUBURAYRnBVNoqadGBQBBwQ17QQOMYDIkDTIDKIyKihRO1Nr7x9r1Wf/cb97
3rnnnmGfffaw9r7viJ9d0fSriiRJ/rdVkrSI+3vZJFlTmST/k0+Svukk+XZU
tov6ndHo8bimpJJkwmFJsjjqj42rIeq6R93d0eaShiQZGVf/uBbFs+/FdVzU
Z93mnigPjHtPl+fH82JcjVFO4p2Z9UlyVPR97WF6xtiTo+6GmMeGmN9qv/tI
NH8q7j3iuinKR7dMkgdaJ8mn0f7TmiQ5ENfzUe4Y/bzOPa4Xo58X4ro13unQ
oN9nRP2gw1Sm/uJEaxqZaCzavx/l6w/TetrE9XqsZUlcfeLqm6iuX9wr4r4/
6hbH9a24jvca+0c559//iPvf43o2rja10UfMuUPM/ZTWKn8GveI+trXo8FYQ
pk3cB+WSpDposC1o8Ha06Rp1y+N+PHsQaxlap/Kp1UlyY+zdW2xk9PF1jdqd
UJUkveP+m6h+KPr5z7gGp0WbbnFdkIgGfzBNph2mMrTJNOj3wzHPIfFOU1yZ
GKMu1tA51jQp+WYNO6P8Vcw1H2trKifJ3Gh3Y/TXv4XW19dr7NhSdbui/b2N
qp8e94+iz5lxjY9+L0+rT9qzX8c0aD9eD76cEP3Oi/5bew4To58zMvE86hfF
9W9BhwPx3rC4no9+747xvhvzuj6efRI0rI4rG/3fGXTpEG0ORj+PxtUu+nrM
5avhK3gtyusSzWuW5/a559klpTrKk+Gd+D0jypujfHqF+qKfZXFfGtcPU+qb
+lEpvTfD73aK32fGtSnKx7g8KsrPxPNBfndqrPmHQdtpcf9XrOf8WMfZZZ23
vkGb9tF+TrS9gjGi/G7Q7+1YY23sX++U6j+M+q5RPst7xznpF+8eEfevfMZn
mwaPeP5/aSV+ZZ87xHsD4toQ9evi+dS41iY6D9Pi+iDKnWM+g+t07rp5rK1R
f2s8v61CfFIV814S87sj1nF01G2ybNno8rZE73XzPLc2ih+vjvbDc5I/74as
ui3W1z7KA1mv2yOLOG8DfQbHwc8t1O6o6PumqD8url5RPtvlnm6/I9pfGPT4
ZVyXR/m5aDPY7S7ws/Pj/pbXe3LUd477LXHdHuX/aKF11kS5VKEy630n7svd
zzS3h1aXuU/GYsyLXN6ZFm3bp3Seqe/m80o75jIxzsI5sS/3lbX/7GOPqO8V
99ODti/FumsrtN/QEPmEnGJ/v3IZedUr9urReOdGt0ERfOLnX5kf+P11XNsT
3RP3c2f0/ee47kvUx2NxNcSzZ10Pv8HLnczPY2OuJ8Scr4n7F+5ztvmOsaaz
X7H2Gebn3nXqkzkiO5GhnDN0BW2+gw6JupM4W9F+dPR7fPQ/Ju6Lgjf+wplM
JHN5H30xoEJ70yul573dZmJKbeif+XzpuV3lM0W7BZ4D/TGvRz23l0PWvhRX
NuYzP9qtSolWv4izc32U72JdKZUnRHlT3K9z+Zq4L43rIvgkpXbItEyFyrQZ
FWP0jPO3MX7PiWtFSnJmfaJ+2Dt4nzOwJcrn1KnP9/x8mfupbRBfPBfXZLfn
vDwd95Uuv5aXrJwbNHwlytdEeXCcvy9iX66vlU7JVkpHoouviPqhFaIl54h6
9ObYlNY22msc6/lM9liT4trjNhdZ7o11+6mm4ZRE9GUN18b1ZEpylzbr6kRv
5jC8SjZAXUu1+avlM/x8wHo5sY6ebbn7V8tqZN1By7vPXEYXVFXqN+WFcd8T
V5P7o58TUt+8g45YEfe9yOuof8PtaLMgrn2WFW+4zWLz1D7L5AVB35/G/Msh
276fUbku1vRi1K+LvXoh7mdE23qf5+Vew7Huc4/H7YCMjfuJca0N+uR9Nhjn
Y8/hFLc90fT5xPOcllJ5u/XIx54jdH3QtGXc3ZZj7N1rUb87pbPMecEm40x/
4X7QcZ97rn0rRAvmsKdRdtvfQobfEHzWO/hqfFlydY5l6T9i/X+P67zYh/UV
sg/Qv9hGM332f2i7cWGUCz7Tj3rcj8wD7O+H3kfO9U7Pc2WMuSquUsxjcWvp
o6ujnwG1+g1PIkNoB2/TlvL0lJ6/5jbH1us37652n9Otyxhrivnxc8+H57Q7
PMZd67mNsmzZ7T3tUy+ZjjyHX1aYZ7onekY9NtKv0rJ7x5uGO8vq/5Y6revD
jNpgR/Gbs8paOK+Ud/n8Xuny/cXgsXjngaLm/6xphS3GeOiy+WmVGXd4rd6l
7/uCVsfHNS3aTCnL1row5MeD0ebj2MPtrbSX7Cl7MatW5Tr8iKjfHeX6uH8R
9tuWKsnOXVWqXxNtusRcLouxFqX03j/87txY6zzsjUrZdozLvqyuUxvG/DTe
mZrIBr6kTu90qNR7lM+s0HibqySjWd9lXi/r+7Xpg0/UL662Ue5ZJdv6t9iK
Vao/yjSgnrH4zTv4UAtjvSdF+a2g1Z+ivmeUJ0Z5VZXq34QPg/bnRnlWzOH8
qD8xyr+P+ia3n8QZdP2DLdX2J24/qV6677ehh0bHmsbUyX9YGHvQM/qdGXtS
xp9Jy+eiDXrlzkQ2OWtsjPsTsfdHRPs5cf9lvJuP8vqS1sC76OW2Qaupcd0e
9J8X7dpEm/lF0Y8+N3r+zO081422DhvjMuPi4/U1PWnD+9Rj122K62x4KdZ1
U1wP1chvqUpL3i6O8XrHuIMaRTt8RNaHv3WibTlsrT6We0eGrPh+g3xKzset
cS08TGsa53Xhh25uJXmC/XKnbRh82J7Wa51iXq9C90T311yelNbv86L8vUbZ
BN9t1B6vjPofoG/TKp9dobWzD9B1S1rPqqL+J3nZ5ctzavuu370avR/lq6L9
mrivjuvf3ecKtzn7cJ21VoVYp+fGvL4MOfudmMdfgmadTVvWMbCs9XaJ5yvj
vTtS4tuxMYfW8fvusni5p31IfNDt9kOHRt3OuE5PiT8pD45ra0bnljM7POax
Ncqp6O/maHdzIlsRfzYd1+kttOdbvO+cf97FXqJuq+sZt9rt98f+HYjr+kS8
QD9HpeSjLo12D8X93aDd2pAjv4n1nhhn4p/RZlk8+2nMrX+11oNfSx3vHVcn
mwQ7CL8w6z1dGv38OdoPCjrcVal5MIfOboP/ODqleTAH5sI8oQ/8BZ8h50+w
XEBWIB8pI48WVspPLVrvvWVeneYyejBjO+SMlPCHN62v33AZmwS6P10hvqLu
DbfBb8T3PNp6f0Wz7k9LjiBb9ro99WAbr/tdzgvnbmMr3ae4jJ32XoV8VfQX
fiA+4FSX0WXotLXWud8O2l0Z5VLcT44+VrbW78Wez3Tb5+gb/D50/Qb338Vj
Ye+1cz02wMM1mg8yAT2/vuKbtuv9bjnGq4s9/mFOvt47tlvQscutZ6+ukH3f
lJKtQ/mxePdHQZtTK6Rr8N9/XSFfuNrljtAq+Or1uM5NJDvQy5zl17Af4vpZ
C8m5Ur3k3pxayWfsujuq9D7vgjlRBnfCzhzivVgU92Ge22kVmitlxmdO7O1O
062H93mZ5znDawRbwEZd6vrlpgP12MNf2/5jHW94PowBHfB3sDlnuf1VngP0
aazXutoYC+R91vGKbRr4AdqDQYA/sO8n1es3658Q5ZpKrY91olvbl2Vj7mqU
fbLI68W2XWia4Is/Zz4Z4nr86APmYXjqKdujPawTJ9ZrTPArxh3aQveJLl8R
15Zou9nneLDlDOeuybqGczqUZynNe4hxMPyOYWnxCxdt4Bvuw9z+K88LPqc/
3h1qnAA/FKygyeMy1kPG2WiD/QBPYfettK2K/YZORffPq9AZ4Hxu8Dmd7DK4
6WTbyQMrhCXBM8iIp71Hg1y/Ef8FvdZSewjtOJP4yx95nP9OJPNbt9T7M6M8
w3KnyXIDXbspLYwIPcVvZMq9UX4i6vrDv5QrZItDkwkp+bNjEvkgSyx/vnQb
5oLPvcBn9jmX4QH2kD3G5llg3uCMc84med/pg/Gm2MZ+1u8ib5+skIyFlu1a
aZ0DXA+f9/e7zBN/iHeQz0+6TBt8dPx27Ma5Lk9MhJXhd+OjDwue/mfM8Y7Q
s3fkZavenpc/DVaLT40exv7AvwHPpQ5dwdp+XiN+ALulfHkr+Qdgf2B32N7g
vSdF+Ttxv6hG+o0zOtp24MCYw5gY9+xGtWVc2k80/YYaqwWz5VxWh947q0a2
5SuhN8+skc3HvHifueF7MWfspdZxr2mQrPso2p9TI/9jQIP8NNrQnjLYTacY
49+j7cKUYgcD3GZZ2Ay/wfYrqB31yNd2MZ+uxpRrojy9UnYrmNvtPk8DHH+g
/cig7Ycxh/lR/3GU99Uq3nBezOmzoGOXKtm8V9ruXRN0+iDan18pPLyDMedO
DcI0wTPPjTapetlSs6p0BjgPHRvUDlwO7PMQBpro3snlEVWSF8i4NocLl7wn
dNNezy2mdeg+r4XKaePeYPJgjh3d/8Z4+Lca2R7sx+9aav19MuIx8HHmzbvY
q8QHiBNcF+Wf1GkNzJ/nHdz/QeM84D1dG9S+Ob7Q1e9iy6yy3wrdoD1yu1fI
7X3o4ZziPNjKjNvTZTBYMNKCZfWI6OPHtaI5shLbB5/9NMtDztSwGKt7veYw
N9rOjytXKRsm5/M4NsY8LWM+CFoeF+2XRPumOpXZr2PcfofnAx4CXtSxQuUd
9hdo14wZH+N68Of2FcKuwVmZN/4CNkg72xjEGTp5DcR9jnY/lMGawZY7eO2s
cZPbIH/AoY8yfWrdJ9gOGE97l/Hpwd7B4LuYPvikN6SEqU6K8pLYs3FBg7Xh
o/0RX7dePHAQfKBGz8CPwZHBltdHf5viahV9tYgz9mE8/7IknABMBr9+Qzzf
WCsdnrY9i30Lfk8cgDnQx2b3gzzjNz418TficD9wP+vdhrjQp47NcdEOHINx
NrjNepexGV6Is/J8XMWWsnnQXR2NvYC5gL/gB3xqX2B7QWdyUNzfK2nt60qa
E/22jj7HB61K8fvp8AtuqdIcmCc+zXdbap3wepfg+Wt9h/+RdciSDyxPkOvI
9wmJME1sYvBt8EhwYHhscaXiechz7FLaYMdOa1T91EbpyQ7WleBon7RQHBJ7
DbsNux3/4IB9hOWmAfrlyVqNtQa/w3KwxjwO9sccatwHcwM/AHcAQ5gX73WP
OWzIyH85ym3wI/Ez8SWR48hzfHlohp2ETZuOPtt6zqwRnxq/YLhtIPjnUOzB
uoC5rPN8Hoz9ODnG3hqy4j3XI/8ZB/0Bxvsr40ufmZYve43PpCQT8dGQafu9
74/UyB843DKz2m2oe8j1YEi7jC9Nc1wTuYd9xPyxkXiPevzBTZ4T8/mZbUTs
Q9oe6fWOr9Qcboh7JvTRkS2FATZWaVxssKao71etfd3ntcAjDzQqRvNgo3ju
ce8Bsd8nasQz82NvnmmpvW9rrIU9nhnj3d9Sc0KGpy3noSO0Bu/NmA6scV/Q
cm9c29OSC5wZ5o7/BI1YS63pz35x5zcxAnz5W6PNL6PNjbGuHTXC00ZUa22s
mbW9ab7tWq86ePm1aHdhpWL5nC30JuskTsX55+yfG/3vj3kdU6WztcPnC2xk
vvER4nbE7/pGeUwL8Tp8jnwnho1ORNYh5/j9g4LwvNZx1v9clHxDzp1mf4J3
0bMfW9dO9TnnjG+JdsPw/QqyC64wtnl9zPPEWO+txBuDLs+2EGb1VEl20fy4
b4txRrfS/BakpdfR45+kldPAOzdjq9vGeMP+I/7T0eQheI3Eyk9xbsCutGKB
2NScqU412peBOdl05AiMOFz1B7Pyu8G78cGJQeOvEkN8pKXOGzwCxsgZxN59
IOZ9UpTvj/uOapXhNc7le46vYMcdyMiWgybDrbvBb9OVipMMtn0yKFFOBPkS
5H4siWeXV+r3ZzHGFOyE2JcDaeVVsOa3zR/wBnbnGMsx6ER7MF7sNugJP+Dj
HGkcD3z3JrfpWy07YInjAgNsZ2JXn29MD5wPvA+ccLh1OmspRz/P1OrsHoyx
P0sJC3vS/gA+AjHbaS6/Wit5QJu7UsIJZyTCpaELNLnTz8APwf+JSxFvml2r
NswZv2eOfZ+D7gd8DBsDHAOsg7azTesxbo8eQR6gj7F7n7R9RFwO7JMYEDbM
MznZeuB/5HS86LwO/Ed8nbMqhHsRkyP2d5LffdTzfMLjEo+aY+yit9fFeh/3
3FgLtBxuGwm9TewEv/qCOuHyxCOfjj26r1ayAdsIGwj7ijyOedZrc10mjnlj
SvFU/FB8enz77ck3vhY44TyXeRfaPGn6wL/wPTy8yv0QT4S31/osIOvBC9EX
3a1joANtn/K458acXzlMvgrxpUWmD7oEuhHHJG480e3RWewHe0Fuy/210mXP
gkfW6kywtsme/8fIo5TWSh8T3A9xlnmOQ8z38yluP8E80900vMd+9ETzGPG+
BeY95C7nCz5AB+CH44N/aj6H3+5wGeyX+0HXU/7U9eBTe1OS88RnD6SE6U51
X2C7T8bBGh1rnFMWLx/0GYFvd/td4r17XIcNR5l4zX73yRrpd7/7/MTlKd53
7BHsLmLC6Gl0NLYwNjE4BvYRdhI5KuNchjeQ38wNH3is+73G437isW70Xlxj
en6c+qZur+v3uX6M6bHPZfQ3Mgx7EP2M3Qr/dw1d8nyMu62svIibTVvWOtXr
mubyvabtNPP5C47/vpSTHwRfYQuBkUxzezAV9hScAazuDMsNfI2Nxj0ONNMz
JTyjv+s7m274ES/mJatnl5WjdLr1yBzvFWvElsRexFbcaPpPMP8gD5EJrxn7
3Oy6La7HZu9qu313WvY4tiaYG32CfTXbE7vNI7s9NvYmbbE5D+HNnhv0XGA6
/Nm/oS3n+GmfZeRZB/tf+GGUm2VkR/t62ODkW7AW9CV6s5l/Mi7/2voUHBV+
w7aGDvgl4GgdPU/s4/XukzJz3pAWPk58h7w12sOrYG8DXcZnHGzfsGS981gi
zBTslFyuDY4dgd1dWqdYJnIcu542V7q/GveZ815Pty8w0P4AGNlg+6crHYek
X/DUJvvp0GqIy8QUXvezRbG/L9RKZ7Jm1sP5AmPHd51sO5D9xh6GZ+daP60t
i38vLmqvu7oNtt/FtbKL7g4+7Bb330Xb47KKHy8tS68MNwYKD/Eu/HG0fe9t
locN9tmPcj2ysW1BuuovZeXJ0AbemBG/L4/6x8qKwW12LK2z1wUN8ctr7e9T
T+4j8ruby5yd9l77VvNGret3RF/vx7UqLZ3HWNjE2+L31rgqo12xWlgVdu9c
x7HxWR8uiyYL8sJgeQd9vcaxX8pg4kPMz/AMNi62E/KGfSLW3GwLwtdXuw18
Rcx5oW0eYgK9vHf1LsMb8ADYTS+fidPN/+gk8AhwgJdaylbFFmEOXdweGYQs
AsdAZ57qMwg2Dp7O7ydijVfFHB6P+/N50ebRsnQk9cgj/BvO8/vWC8/6vN/i
ucGfyADyS6hf6LXDn9T1cf2hnN0K4beci1NMtya3oZ8Vrue84MNhE+I/4oeh
/5uxHu7YSuCm5LOByRLzQfbNTBTjOtnxDupedT1n9GSfU7BZ4ijY9a/6XeQl
db1cTwyEWAg4G5gusUxils05HNhi/Y3X0gZ/7pRa+XSPV8oXwZ7G7xlm3jg/
rzjmjc7RIN/lUK5LrWgHz3QztoptXG+dAm9Aj2dNk+1lyYFj42xtLoveXQrC
HzqaPsSUWRv6gbxlML1lMZ+PysK0ji5JDyGjwM2wrQeYf8hDAV9gLfAY7eGz
B+LdneDAsY7z4/33ot+vY9ybqhFyimn+W055v+T/NuaEeXyrqFxq/KYeeeHE
I42fQ0toBD3xGy4xjozfMNK49EjXUx5Ukk/ULfo5ISeafTv6755TDKWxKP+9
oka8c23Mbwg5IgXFl8FdwG97lYTnvhNyLhvvLCWG5LZNxmqaHFdHRr/tO/gM
/hhzALPjfHT3GflrVrbHmqLG2eixDmSFPRNn258Vbr25oFyP6krZ+eRs4Bsg
X+4yPT70+XrWZXI98pWS55wD7Gj2GtwU/JR9HBltDqsW5g1+8G5GGAJ8cZvb
N3mP2KsFcb1MvOJwYVPMm1gkPs7vLFvAtMktJFe/e51i9tjut0Tbq6qFF8JP
8El1rH2Z10GORLpaOAB22QVVWufvjaHcbzvt7ox46J0qnbGlzg0gB4JciGvz
wlQetr9wWUYxEvr7W06+Rtuc4pVvWFduywhDIRcCXOtD7xdxlSUZxVbQX1NM
N2LTxKjQzxOqhLkQj/tjQfn9W2NdE6v0DD77On5Pj36+KirH4XcZzZscqt9m
lEMxrVptVhOrjH7ejXupKP9mvu1MYsDYk8TdiIWBEYAP4E8Qc9tsPwv9t8X6
Dnwc2c75e8l71Kqk2FRVXrmlk92enHzOA1gW617stZPveSifANuvJJzx+yW1
e8byljP0r7R+40sRW8KfalnSekcUdGY4Ow1F6TOwN3KCZph+a60XkFE8B3dF
H2LXEbcAm+vfKF9hnOsHGU/eUdCYH3rcXc5xgZ/xCx9xDGshuT1VGhc7C7sQ
W+sG0w1bolwU/dmHfxZFt2Nj/L8X1U+7KF9dLZ6Gn0e7D2xj4jbk9eJjPGFb
EzsTLPo6l/F953i/JleLp+HnsRnZGfDOmab5Jts2472PN1mGYMOgw9HZyGH4
7p2Mvi3ZXxRetSLkx8lRPy7qb8f2rBZGBj7Wp1FYed9G2ThXe677isLx3sxK
diPDWxakKw/lBSCXq4UJggemiqLFwNjn2rz4cUtO8coJju1+VJT9+Hj0Oapa
Z/IC43fgeNfFvbKgnChyo/pZtv4v+F615BQy6oOi5Mz4qD8+6n+SETbVu1rx
QmKF8ODPMrIDHiyIp9+O97YUFVsZWRDWe35GeOjmosonF2TfEl8E33ypqHw8
8vKGNCqHjVy2d4uSE2tjLauifFbUr4x7q0Zh3JVx/2NR8YAH/J0WbVbF/flK
fQPD9y/Li8LAVmaF/b5vOxN5idwEr1hRlB5eE216uB5Zujwr+dvQKFzoOLcn
bwz84Ius+IBY43jju6wFfA6/mrWMrlQMh/0kjtPa9+YcttYuY+NSJq/gpKxw
79pGzYU5oQ8ecm4W8nZSQTj7zqJifsT+sH2wAW83r5LzCZ3xI7CDsCGwH/iO
4JQ6fZuws1H5zHvjfkJWdllV9P1UUX7rY1H3QkE479Dgt2eKinl+HvU788Jw
D5YUv8dWzxR0/shTJw+fPWYe4OToN8YGowDnpk9wY+waMH7iDmBs6OC0MUNs
pRnYt1l9Q/dKUZgvfdEP+eHwPnko+JSjLMvQUTyjfk/M78aYx96SYqfobPQ1
8fOjM7IJ+X6ht2nyrag/MqM83OlltSevEzqR/43OYn/AUpk37/Xyuh4tKo/g
kaLsu67OX0jnpQvQCbMzwujBZ6tcv7zkOO1hwvIfLirXlJzTHSXFdz8oSWaA
j/dNhPHTppvHY9y7s+LxHebzUZWKwYNJEwum3JQIK15t3vhrXrHSTMiE1wvC
jt8pKrdgjO3pcjxriHe+lxNdGpzTeEO0+xzZF/dr8rKdToy2RxXUhveOKSie
+Yus9ATtf+H7Fy7XlUSrtz0+NIIW5CbMyij39dSi8isHZxVnIu5FfPLHRcUt
RxQVK6eeWNi5ReU9kv/4UkE5BnfnhD3iU4G596pWPXEVYhNgssQn5lpXg0ki
+2gLlo89QZ+cxSF1oin0PK0oP2BjWXZR2vGmQ3xUJZqN8DxvzcovIAa/IxGm
BQ6NLfcd56rwm/gJcQjiXD/PiobQkhxR8Cbwv90+v5xjcATwhIuKuiifG+8N
Lypvk/zNISVhuB8UJJf5fpVctd6eP+sAD+hm3Qf+drN9TL63wz/CTyIfCQya
70fI3wQTBfts7VgZZ2EauidRvtYtzi8Gr8DXJs8bPwGsFIwKvJE4CHsDrcl5
IY8Hnr4vp3leXND+/qhO8poYEntFfGxxQW1oy/Nh5oHpOe3PZ3nxxTB/Hzqm
JFpvC7r1KSoXdWlBcpHzjHzph12I3VoQX4BZMN5gYylgAsR1WGO/RP4RdMaH
4hy8Xa08VfQkNEdXrjZuwdkkBsFewyfE3KAfcfbRnhtz5DsJ4iXkMCZF2fbf
jzX9MWObpkLxu73O56ktyhbG9wJXA7cBl8Jfxo5nPOjfaNsMrBfMFSx3o/Or
wb6+sk1wdszhXwX5XviOfA9E/i3x+B/lJIteLuhccY7I5SGn+PfVypEGNwYz
BsM/yrbtoW/fzC/s+xE52RvYHWBFnWyP3VMWDf+Qk92GP4KfconpRB/oXuK4
6F/8cXAK1obvO8rtuzp/h5hm0XvK3u7O6zvZl7PSbeijYXF/KidenRzPi2XZ
ZIeXddY589gTg332kdX5ouZ2fLz3aEY+RrxyCBt4xnb2SM8XOoP5g+MSl2lr
Xwmbt74oLIQc4a452cPYxeDq4M3EC7CD4QG+qelvOxc9e2kiWQhdwGg72G7f
VNY8NpQlM2nDd5bYpuR8II+aspKryFfsavKiZoO9eO3QAFlxrOPaF9j2nm3f
E9sEu4i83Tu81pIxG2LoYHIF40vkamFH4oOf4/wr+nkurTgxqXjkAhDD5f2L
/P0pOo5vQ5k7+V/neR2sm29N+G6C/FD8AfqFz8DOsUGZO9/HYqtjs79p2/SN
uCf2tQfGXrcoyodpKsm2GuGYfifnuxFbn+xvCOBBzjPt8Xfw1emH/lZnJZ+w
K//LNvQfCoo9nWuf5bKS5D7ftGHX8M0MsoQ8FDCKDcYV1lkvZIryLcF4WC/t
23ofieWclsj2BWPi3JGfSdyLPG76hTbI4beysiH2+dsHvnsgtx+/BV2IHiR2
DY0HWa4Ndhl7lrw4bFrGP8Zz4Nt28hGxF/CB6If++vo9vkce5bg4shJ9jr+E
Tkd+QB907MD/t7e3lcQDxPORDawdn5r9aHIOyYqCZM26WNPygnQF9tf/lIRx
jMAWKik/cmRW/hRzht4TC8IrJsS9R1byHz2Av0Q9/jjfW3yZ1jcXxGj2pGWf
n16SD3xG3C8rqM2lBeGEjAVWeGdBPuYdcX+lIJ/wnOj/v8vC/9dhJzg3gxwN
8vLxEcblRIs2zn9AZoNlYHdcWVC5T1b+Pz4YPPjrgsr9or4mL7uh0+HCyPcY
W8fXZT7g6vh44FHkY5M/A63udzyU3Bj8060uo6e473MZ3w+bjL27pKDvYLtn
ZbtRJh/2lwW1ubAg3xG9zpqIeVf7e7QNlktbyvr+pL/1Rb+ScKJT4/5+Qbgc
+Bw+Cb7JF3ntIf4DvNe2JAylXUk+J77nxXwLnpE9h42AX7Xbe/e+17LddNlt
n5y8EvJLiEmttv28ynGGj/wusaWPrL9/WlC+zKK87FTsefJtNrufTb7oF38E
32Sn+ydHHCwGHOZs5/e+UxBuTk4zucfwEH4dPt32ksqrYqzNeZ23AbG/LxbE
011KwhSxp7GvB/vcctbIc2syTgpWw3NsWvaM/aovideOaz7rac2BnP/5ZeXQ
kq+9Pi8MvT98VdS3Q9uLwtU4J2BrxPOvckyf8cBpsSWYx3G2A4nTXeZvDMnr
J7+fMdGnM2xLk1cPXtHaeC8YBfoJ/B7exh6e6G+QKvPiSWQZOgVfinrmj+zp
63W193lCxkA7aLglr/yLy52Dwfq2OU6AjGM+o+wnLHHeDmtifuwh+W/4rvit
/+m1DLVN+ppzvU5ynhR6dpjfZS3Mm3lOCBoeX5Idgj0Cbkf8EjuAOTA+sp1Y
CfVg3uSfk+tMblI/fxuLzQlPrTDG967L2DrgDbwHznCJv/WEn8m3mWB8bJNz
U3mGz9HWdN7s/Fh8+6uNK4Onk2eKz4iNfVdevvTnZeXpkN/J90c1tuXA+sBo
kUHIH+b1rjHbycaYsWOh4eX+pow1gPcS22bOl5pneGeC1wi+uNA2w07Tlv2B
Hn38nwn0vdz9c1/mMrRc6pgCsVVk9z15tXnHePgyv/ugYw1/8jmalBcGAhbC
N47oUHQWMSRiSRfkFde4KS176KxG5fqe2ejvDK3jwFbAWIbk9G0oOPws20LY
5uRlkfNC7gt5pHX2y/BLWfdz/2/tTeary92emOSJ7pP5cxHLQHaRlzrPfY4y
Zs96aXuB54CN91PnKoGRcDbAAjgTM5t9Xut1zjff9xDLpG/WAm7OeJ2zksP/
UdDab/P6T7aNgB6Z5T6xLbjPcv/8zwJ1TY1aJ/YhOYQPGG8Ed2x+h7MyxrbJ
abZnbnP/6H708v1l2Upj3IbntGvvdQ32eW/0WNCffWQPib/8wbZc56KeP+c2
r9u2QB7PtBxjHuTX8d0R8oGccmIuFQXpWsqcI+y8O93/S1lhl7uI5WVlg4Lz
nViQPttQlP0JX2GzYb/jY/cw/ck5RqfzPzj4ov/MyYdD3xPr4vkIt0GWEU/G
FgL34Syvyn7zrRTrmuucCs4d9gSyN5PXd7STPQfKr9omRi8fbfuqa1Z6/+cF
xbaJcRMrBj9jHvAeeFeT/Sm+H+1sWxRdAsYBLgSuOdd6EAwPWwWbBf6Gh8Hl
iZNQR/zqkK3ub0zOt7xHD6D3fmHdx35Otg2PHQTNoQn3RS7zjDXhXyx0PVgz
9xdc3lNULGFvUfUL/S6Y542WdeT+ITPx16ib4PqbTEPmwjjn2Zch3wIbgjwZ
zuo22134QPg/+CDDs9IBR5TkA53nte7yu802zBrbKscbS8HGxT4Cs+bbB3x9
8jxW2Nbbattvj+2ire5vi/ucXaf4NT4G3zzRJz512v4mvmiPnGR6rqhxxnss
8qz3O9ea7wuIQZCHh89Cv82xccrYeWARGzwuvjJ+Z3OOGf4lfjT25DXGFOZZ
9sAPN5f1ny38dwtjgvvg+/7JcZpXC9LN4PVF4/74aw/k9C14Z8sNzgPn4tZG
5Sbj3+ID77FdiA7tUxK+B96JHOQ8Ilser9NaVtkfY31gZNDsN94L8jDB17Yn
ossNptWn/qYbXGOT5Riy8zrzCHuOn3+JfzPO46ZbvXEpsDviVH0cq+IbI2JM
5DDcm5W92DXmfqRjbMSX2uSkDyrAAi07wIHACsGvPixId8+wXYH8W2hdRTwA
nTgqp+9IbrFcou1Mt8cWB6vDbse2m2k7qtoYFXjFatvdxKl5Psvv9swJVzm8
KPk0zjIKO321zwj66gLjCeTbPu9zR45zu0Ry/Ry3gXfAIbrYbuR70kVuz/53
MQ9As26m2xb3SzyCXOpxlu3s+S3ed+aOj0FOKWf8Tsu0txyzJnb9YyYScnBE
o+IUxCjACbflNPdzsrJfsJfb+Zxu9FngOwzyDMF/e5jfaId+X2O6EQ/ku1r6
Hem8DexDcnCJe4AnHPp/pkp9h0IeQdb1YFQjzVvMg/k8ndN3nHONORPXGGYM
FhsMLBceWO0y2BfxNuT6vTnlgZMDzvfvb2dlE+MT03al2xMzADMdk1fMG5nO
90mfeE7ghOCFY837YIrIALBL+k6bhsRFL3UeIDHB5vN3mW1InuOLIVvwv8Ay
q/wuZb5jJr4M7TKuB8tc434Yp9r10DJvurUpq3xDzPnVonQrOaRgIl1tO2HL
nmc6gBURZ5pkvUA9z+GjW81L+FrYXRvywnexOWAd/ExiP2Bi2BDwOby5LCue
fq0gW5xxL8wqPr7dsn2J4yvEeYgNrnYc9n37xIf4tkbxIWJD62u/iVvy7VuV
fUNyBjbZtx1pnQrPbLbfi/5if+GJt4zBdvG3k6y7wWufZ/seWQrW29q0RQ4i
D5F1fK9Ee+JNcy3bF+eVT0HeOTod2bDavIQNAt6Fz7nBZwc/lD7qPe7/AbH+
85c=
             "]], 
            PolygonBox[CompressedData["
1:eJwtmHmU1WUZx38yzAzcO9wB7/4jBGLzUMYq+07nYAWCQ8gaEkRggZnIFpAs
KkuALGIMndBiVZbAhGMsgmyxyGqA4jCMyCIGIqBJR9Q+37788Z77PO+zvu/v
2d5bc/Bvip4oFwRB43uCoDy/JYkgOB8JgtF5QVCQDILb8SCoD+F6NAh6ZILg
UjoIotBH5QTBReALrBHQnmavNrKZMAieROGRSkGQBY4mretcPspT6IN/Jvyj
4K8F/z7w+4B7oW8v8Bz2diK7g5WPfB1s7oB/J6su8BfoW4aqlYVB0K0qviLz
OLQn0VEV2QbsjYBWD5sxeKex/p4bBLPYawPtcjYICjnPEvR/DDwXen3kG+Hf
C8BX0TcBvDX69nH2ZfjQEnwo9E3QR3KGlhWC4CV8aAb9BntFwMvR3xX9s9k7
BH9n5PfAuzLuu9KZKqCrM/jaqM9cDD2BvWnAe9n7Hueri45H0TUBnYs5Tz4+
vlzA2cDbwds947tLc4Zb6LrJ+gH0LugvhvcAMjWxdwKe3vD/DP7Xc83zB+Dt
2GwDbTn2IuBV4ZkB/gp4BfC1rK7wbgPvje466Psztk7C0x/eGDZWQR+HvUrA
X3L+49zNn0SH9xn0T8+zjnXSD70bcAT6FGh1OEjPQt/ZAviLWQdyfGadXd9I
36oqNqci2x18je6WmIog34f1R3z7qiLfHPjhjL+9vul1/O2BzP4885SHVg2f
j/G9FoB/C/xN2rDO3BLb7ZBZAd4RfGfKMapYXcl6D10PoeMi9MUxZJOOScXm
j8FnI18f/wbh3wry5xz4ZOhlinfWQPgnY+8FdI0ErwjeEX2l6DvH6gRchTtc
w/30x3RbfNkJf4eoY0ixNAaZCPI1wVel/c307W5w/l/i61usdvh+Gx0/RVeT
pHO1H/hb8C5gryP+dmDNz3pPNJ2pC3A75AcD30Hfb4E/Ye8Z6MuwWRu4jDNF
8nxGnbUpawzwXPx9EFvDWE34fkl0LMW/swnnXht0LEG+Xsa5qxhQLJQmTFNO
K7evITMx6pj8J+f9L/d3lbtNo3Ma+HB8mkz87gYfBvwV8gPRX8LqHppHvMrR
LeiqlHSsqAaoFjQDr51rn+X7q/B8F95KnG8ctNfAa4HfCz4RfDE+tS5wDVQt
rKGczPNeMfAR+LtFHfOnlX/sPQ9tIPgG5IeyrsE/Afx5/HsEHVXwrz3278P+
B8rJqL/ZgbjPpLMNZK8E2kfoG4e+BciXAbdJmdYJ/t3ArVkDwJuD/wP4TdXQ
iGNkLLbPoKM/9GbsvY3+I+z9MGqd59GXSwwsLXBNyQNuGPddKqdbA69POJYH
4O/9+HsAfQ8hvwn9W6B/DT4v6prVDN5H2OsCf09ybDz+/Ad7R/N9R0f1bVmf
w3sYfCG89ygGVD/Bc/CnHPgXEfNMgrc9awPwdeKxkXxDZyVyuxcyZ4GHpEzT
HeguiuGvDNyemOmPrih7D+S7Zqh26M519/PQUYS/beFfj/5r6GiA/nf5RiuR
LeQbPABtK/L1iZc3wfdAv4jO57ibZ1mfZcwjXu3dAN8dN+9EZLYguwUbp4CT
yh90H8w494fAfwj4+4pH7LVjTYJ+kr2J8D4B/TRwY3RshvYGqxT6cPj35DjH
lGvvYG9HjnNiB7wHsbcpxzVftb9B2rGhMzwKngtPdc5+FRv5Kddo1eofsd4B
n5S86yt3uAB75dm7BN4X+5Oh9QjdS5Rzd5CdTsw0VX+GZxe+7GW1irhnqnd2
iruWlOM8gznP0aRjuQCeD8GLkB8L3g7+nsC/VsxUdEz0Bt6GjhqcZSQ821UL
4671rfBnPL7MRObBSq6ZB6H9Xv2gvHuOek8VZPZX8AxSGfhb9k7nmqcm/i9K
u5epR6hXVE84NtQj1StVA1QLtoJvhLYfm0tirumq7boT3U0f1sLQNVK1MsOq
lXENVy3fBf1j6D3RMZjz7AC/DL4+bV7trRPMOoy/6/A3Dfy7lGNdOVWErstJ
516u7jhlm7LdjzUFWi/034+vn3JHg6F/zt6sAvcY9Zqu4C+BN4d/dGgf5Itm
qBboXxz62zTBxjx4f55ybvRDvhXwbJ2pMrMcqy+5VFU1tdAzgWaD5qxnI64J
qg3nkVlewTn7Ycoxr9hvgc1xinf2iuDvwypN+Zvq2w6D5wi8n4IfA1/A+fvG
vQQ/BX+A/jGhz7KatSHrnFfuq6apth1C5yLst+Z+D6qfZT3raYa9krVN2dYM
OxDdY0P7pjvSXWmm1GypGqZa9n7ad7FBM1zcS7DufDO6poLHwV9G/23uoj/4
cfzdir4a2Hss6VlAM8CU0DOiZkXlwM2ka6BqoWrg/2sh8tXKO2eVu7tSrv26
M91dZc3Aqo3YLwS+oJyOuIerl+elnOuK2aboOqsel+8eoF5wKuNacxMdTaCX
cb5BUc+0mm01c2r23IvMLfjnJ1zb2ipn4C8HzwVoFcG/RNdqzjQ65hqgWnA8
7dlUPCeAT8Vda2TjHPgnrHHAU7BXCPxexrODauDOpG3IlmYCzQYNsRdWcE0s
C11zVHtU8xdD35fyXWiGPBb3TKbZ7Ces6fDvRueEmO/sV/A2zLg3qsbMVP2C
Z1HMPUe9Zw/4izH3CPWKpxOeRRWTis3iuN8qm/GhecY1TrVOM71me/VM9U59
w78huxyb9SL+BiX4siTrWV05pdwql/bbKUDHY+Djk55N1NPnY69H1rVyDHvd
geujby2+vMb6V+gcUC4MQudG4DnQ0xHf8RV0nwn9dtgAzwfA9aCvAl7BOiFa
6LdaIXcYht4TTT2xLrynQttSTJ8E7pf226gOd9AX+OGsfVMMvBp6RtasrJlz
IbQXQ9cqvcHWaT5O+S2gN6Pejregl8Tcs+cge4g7PBN1jVetVw9UL9zEaoTs
rKxjczLrbfj7xB2LmlmvcH9hwnehGU+z3k3kzyCbR30dolhE/t8Fzlnl7knF
LHAVYqwD8uegV4PeA39Lgb9OebaZyve8A7wj6dlOM7Fm4xoJy2qG1CypGUGz
gmbCSzpP+u7bQvUo7ZhX7G9HXwx4aNxvT8WIYqU0ffftCP9Z4CL0bct1jvfM
OEYUK6q5ybTfYHqLqSfPAO6edO9SjVatbpTx7KWeoN6gmV2zu3ruiJRrrmqv
zjw64zeE3hL6Bm3VDxOODd2h7vJs6FhSTpYAv46+x2OOubnomxE69zQDPwf8
i7jvXt9Y33oj/MOBP8JG+6xnZs3O2lsauiapNulNprdZ9axrqb5Z29A9UL1Q
b369/Rvj35by7vFR8PlJ9zLNMMWhbcjWBVYHvYWyhuWzfC+CJxnzDDVAtTp0
rO1BZwt0d874raYYOYz+N+BZk+M3it4qK1lPxVxDVEtWhJ5dtLdK9R57nxXY
xjcJ91D1Ur1JuoNvjbuWaMbWrP1K6P8aRsL/19BvNr3dNDNqdpwXd28L2Oub
dc9X79fMr9m/ZsZvd71Z9HYZmvJbUW8OvT1mxZ278qkb8hH23s3zHTbCnzma
twr8BtVbdE3oXNPeWuDvpH03elPrbZ1NO5Y1w4R6WyXcq/Ufj/7ruTft3NFM
Fgdenb77lo25Fp1LefbRzFAGvD/l/1bUww8A/yX0XagmqzZrptJspRm4N7Yu
hZ6ldYaLwGvTnmVVI1Ur30/6La//ePRfz6iEc1sz+gi9TxPu3cqxHGT7ZH23
6hnqHQsTzl39Z6H/Lv4HDrasSg==
             "]]}]}, {
          EdgeForm[], 
          RGBColor[
          0.5922262468564574, 0.5922262468564574, 0.5922262468564574], 
          GraphicsGroupBox[{
            PolygonBox[CompressedData["
1:eJxNnHe4lcW1xr/TOL25+z5A9CqJGmMBsSRRBDmoiYlGDR0FC9VovIl6TTR2
EwsYQZBjQXOvolFRwEQ8gEYJiFiQCAIaQboFJQrYFe/68b7n0T++Z2bPN9/M
mjVrVp+915nnn3JeaZIkv+mUJGVR7teYJPvGc2dFkswrSZK18XJrtPetSZLF
lUlyfdRHV6t+RHywKJck/WqT5NkoTyokyc66JDk5yivj+3XxHFqmvs+5//x0
khwW5YRUkpyTV5+50X9bzL8g+oyI8cfVJ0lFjLM23t2cSZKDo31ClH+I389E
fX58f0ZTksyIb86Jp095kmyI8qH4ti6+rY1nY/RZHd98l8Vlk2R4vF8Tz+Hx
852Y787o8y7zxlqnxpjTon821nV/lOXxDEur/o+A85+Vgm14fLuuTHM9HPXy
gPH6wMuagOuItH6/WYw5Y8y2aFvptT9rvN0T7/PxfBbvNnUSjoG5V0b1CQHP
76KcGs+M+HZKzP2TKJ+MsR+PeVqq9A6YgO2EwN+HnTT+DTHO5RXC2UHxbkf0
2Rb7clL0WRN7c0bU1+Y0FmMOjfK6+G5JPG3x7bPlWkdZvLupoPYVMcZ/4nk/
vv15jNPULNifjD6t8f1/4ptLolwXuLwjnh3xblaFyu3x7rCA7cV43ov+/46n
bzx/i7k2Bn42NAqOTrH2fEOS9A+8LYpvOpUJhvWNwgH1xTH/V7H2yqh/EftZ
EuUjMc6XUf8qnlFBp2+6Dr3uE3D2ij73RZ97Yy3Pxfc/CPjrq/XtS9HnlUbt
95cxbs/oPyB+9ykTXMwNDVxTqjkY//ESzc28r0T5QTz/iqctng3xrIr3/aJc
F89tJYLlzW/Bts71FdUa5+8l6se7Pi7Xur7W83LuDq0Q7oCtxbg/NdE+XO7f
/+4kupkd9e+2JMnVUW+LfTkm1vFctF0W/f8UeJgetFcfZVuVcNs5ET2x9/z+
Mr5JxV6cHHvxFnQc705Ni943+nzdFOfuxnhqYuyxca6uCjr5J2czcNwaNDop
xt4V774f63ws6geW6bwC8/6B5/3i6RLfd2vReZ4U478W/VfHsz3gOyl+HxTl
oHj/eYX4yIL4fnp8syjK82OcXMx5dzzpMu3z0nhui/ZRAeNLUb8zEb3vDBgO
48x4j0YGbjcFPe8V4/8yxj+nWmcbGCcGDqordK67BozXR/ufOBvwh0bVqyrU
5/oSlTWuZ6N/Jp7hAeMHMU462ntF+4dRz1SojXfUCwHHjTHH1T6zjJnivEd9
eyfhE17B+FWGZ3G018ZzbIzzYJ34SLXPVrXPF/irjHpr9F8VtP6r6PNqlK/E
u2srhKd3430l/NbzVnr8AUETX0X//lHmPC/wbAjcra/S3Ht3Epysd1vAURf1
T6M+p0TrY70Ngc/bAv6lscb7Yh83x5hDAs87moQLzg44oA4eKD9w+8jA3znx
tMZTrNAcjD8l+MrkevGayTHO4nLx+0nlwj/71h5091bA1x7jLAwYplTqjLO+
rNcLP7vevG5lg3gTa/hxSjhtKgie7YYNXgg/2s2LAgfrqjQ35+RZt8+OcQbU
ii9/nZMs6BLlslj7oOhzZ5QtrKdZ+70sJTn6bFZzH+a96wU/j3HqYr9WxxpX
xXNwvOsd7Q9Fe3O0t8UzL+p7Rjkm9np0PN2iz/Do81ng6Scxb3N8t08n7dH6
mGddjX43xjcPxrdNUY5w/w2x3oMChi8qdK7ubdJ546z9OvoVAicXRPlSjHti
fHtsXmdloc/LYTHOJ4HrX8Vabox3u6LPsCinxritsV+3Rdkv8LO4XrIOGdIh
H/5UrvLlwPNv8pq3KvovjzH7oWfEmJ2bJZ/Yr/IYo3d8f238rs4L5proX47O
YpneHHM1Nej3wrT43uC0xmEProlvRyFf3B9+tsk8bUXMubxG5+d25H60fRo8
bUBOcyxJ610nny/4HLBwjtEpyj3mB9H/ioDzw5zeX+M+7OnA6DM78D4z+Gpl
rGdowP989PtJ9H8hyhnxdIv6Iznt/8omnbm9Y71PRfs+efEh5NQfK7Wve3uv
oS/apsZc8+O7efEcH/2+qJI8DbQkg2OvBsWTpV9OsmJBSudmjxh/C+tARkb9
5Fj7CcjnRp27UdXS+dDf0DX4De8qxLy/jrkmAUOl6oUoR1arD/0/j9/NtcL3
jniyteJzY+P9uHjuinEOiHnGuH634YS31wUNfgrfLFf5meuPRv+Z8fRLpGfN
jPF+FO3PV2pc9K5uHpP9pRzr8V+o1Lz0RTdjXayJ9R7vMZl/sGE4O8qzqqWX
3hPl5fEUY65fIGPLVe9cqXJm9DmnXmfhq3gujnp9ndYxICt9dVyUPw6e2DW+
uTrwvK2osX4bNPbDcvVZFvOeG/0eiXrPjOTdYO/dxng2xJONvsPgpZXiV7dU
Ce+XJoIXuDmn6IL8Rv6yJyO9d5xl5B96LX3Pcf/BAdueAe8lQQuVsYZZxm1H
P/AwNuhnc5yBcVGOaBbe3o8+lzdpb76Kvl83ar/QBd4L2K6Mb7dG2R6/5zaK
/jZF20b2q1pzIi8qov2C+K6lUnSFzkL/+9Cd0R0qhe+hLeqPnElHfUvU+8SZ
Ks3IJihDBha1hsOj7YpqwXBIqcYCjq5l2sN7vKepovg2/Bteukc8t8bvN9Li
tVPzOnfNbl8bB+vNeIox5qSiYL4i5hoY402LZ0fAv0+56tASOlq7145u1tv6
2cTA41HR76s4j+cWjfMY58eBr37x7Y+qdBZPMH2CU84DOtbYouj/iOjfWq3+
yDv0y1bXOZPnR/+rSsUfGAf5yrj0mZfoHXiFhneWaA3Az1mgPisR/Q1y/cao
52ul0yOX+kf7n6P/8UEXuVqddWgfGoauodOHOolW/5LTt2MC5sFV+vbBUpUD
OsZpFC2x3iFVaqcvdJWYD6DXLLUOeHK9aAhbAbwwJ7ogtgZ7iq6LfLgzxjgh
fl8Q56tP1I+O8v4qyQZ4eEVB+vSQgG1uSnbhkoD3r9HnAfahXOX9HufamO+M
Gr3vUSF9694Y55poPz3ap0f7DVG/KOrtUX8jI3q5N+adE7/7lkvX4hz1a9bZ
4RzNDrh3Rb13lfQZ+gEvv1vLpZOhj6ATHtEiPj4iI10d/Qi97sAY4wfx3BK/
pzRJf4LXfhpzz4pxTony9sDZ2wHfHVWS8y9Wikee2CJb+8OMfsMvj8KWyOl8
cc7Ya/aZPUB//LJO9Dza/B++Whfz1TbKJtkZ+N/RIH3jc+xg9ivq9zdJF6F9
frxfGHC8H/CcHfg4K559m3V20L04s9gN2BTwq49jjI/q9Jv9Xmb9/xzzQPjW
k+aD8MC/xnnZEf1/XpB9w/lMWxZyLv8Y7XdViU66Wi/qGs+B0Tef1Z5ko3w6
3k+23gufgCeMrJdOdK3pAJytNDw3x/vlpo2X0RHj3ceBw7Ux36T47s2CZCT7
h49hWpXg2FkmWwWb5fd5yeovKiWv8TMg5+Ad7N/t8ZQjK6t1PrEbOdNdLJ/w
eXAOkRu7Yr2/jN8PxLz/V9D5mY4/pFKwdfAtSvgAutsw2/VXBgyn1ghGdL2+
9TpjXT0XfLuPbX7s/eZm2SnYrOi96Lzo9uhKJ8c4U6uEg2ysMVMnXRv9fqJ1
/Ymm53HRvyr6D60Sz4Z3IwfHR/tl0b6gSnuAXcD38I3B3ie+4feUqD8TeD8s
+t0Q632/UfoouujzWdH0C1HekpLeOST6vBK/j4pvj4ry7qDPrZ1kS53bJD/T
M4l0JnSnyTnxvBnme+w/8hMaQA/aZFt6Vlrn8tL4rkfA0L1RZ++pGuERHN4Z
bXc1yv+FDEV+3sW+m4ejm82olo0DDxkaaxgWT1N8i1OP3/VRH+L2rxK943dD
idqGup1+o6JeWqK2c7/Vf3TpN++pv4dO5d/UF0T9V+6DXoBdim1D23lux59x
jX0ac1z/PFF5revY58ihmZZHV8dzTLT1d533BwUufhv1R6PPlPh9E3IjylNL
1E5//FSNzaKzQdF2XTynRXsXw/l8fDs3ynHGwzzkouu0PVX6zbqf6lhvlE/G
syTqF0W5LJ5jo88lrg8wLG/QL9GcK8BXida3wmvEPn2kWvz8KcPA+DubZCdv
bZQ/FZ8ktvTYUs0NbMtdX2J4eNfo/RzrPkON8y72L91keErsO8MuBv7xhvkN
1+nD3PRbanivM8wda8B/hS5xlfH8nSb5IfHjYbdjHyFHscFOsDztXCVbGpv5
Ns5flc4LtAMNQW+dK+TbysfzYrz7RzxP499z/YVEOmC79UD0InSXZ9mLwOWF
8cyuEs/tZR7bFuNOjeepROd0XJN0lbFNGvuxeF6L96tLhIcB6D/x9IaG7SfB
n4BfaXoiXyI+wLcT6UucOXQs9KvTY8xhTZI92HPYyOjX/+kkv/Z59u3gq73N
9HOxcf5GUX6ENUXR0SWmq/HeJ/pAuxe5HRq/0PT/5+AdZ8a3U4vymRQqpIe3
ug9n4nbT6Lvex4t9FmhvM34+KpHOB77w302M58gy2dzX2Y692vYltgM2BPYG
9Vdj7ocChpVR/rRWfn7sqp7x/tAq2SPQ4BqfU3x/2CPI49cbpQdvb5B/774m
xQtme///YTqH7gehk5bI5/oFPpyoP1EiXXQ+Omw8f6jWHs3xPs2Ncn48z0X9
SdfhP4zzpOvEOHb3S+R7nef6XNe3mpbAFzhkjvYS8aiPjENgONZ9wCc8Bp4I
n0F33uk+Z5aovdSwAANrQQeHluZZb3/c9Ver5S+Gx+MnY134yua4D3X8BOiR
+ObaTc+fJSrbDfPmovSqLVE+HrANNM/BJ93P53qa60+atw80vcGfBrn/qT4n
nJElAdPMaslWeHN/8wTOEH3eSUSDrabVW41n9qIuvqtFz69U/0M9Jrj8yHS4
03Xw1vEbuqB/z1LtFfIQPQx/KzjpXqp9X1GiMdlHaK6n4WkxPMz1aLX69/L5
X21crS2RL78Dh6+5zrmZZvzgexvVKJsFup5g2m4vFS9GbmLLYDM+aNz83ecR
OTPXvJq+7ebhg6N8wvy2p8dkjXPcPsjr6Oy1lJXKr41MnGv5xRjEJV6xjOAb
6gM9/jyPM8b1Dnk313vcz2scbZnb5rk2uD7SuGHezyy753j8J1wH/gFeL99y
Rlcat22uzzJvX1iiM87YjEt/SvYAfKJ7ojOjf07xXgxwfa33BbrYYdqAThb6
DHLGFpV8M88it+9RJRse+32j7U7ok/U/bjof6PppHm+q4XzFvAjczjcOB5ue
VpjnTI7y1ZJv6P1V85PJ7jPfusEg42qWdWr0z0ObpTejMz+XUcxhUUZ6xxjT
CfuFbtKhvw3xb3SJ0a7vMn6Rm+hx6AToA/jn6+0fv877fJpxs9C44uyXlwp/
h0ffZ6wzL3I7OJxneKCluozoHB/JjLz088tDT56G3VmpMw7PqzffQ37RBq8Y
a/hZFzrLrwwn60A/4JszvR54KfrFcPtagWWRxxzeIP8jugm2BHpGvzLF0eDh
nCNkIPz5WPPFJ0yT882D4UvEJtKO16yOta+qFp9grjGmH87HxcbdmgathTXB
ywd6LPgK/KiX+ehpnnfOt+TYXNMOdIBO9OK3ZN6L3rszvb4vzdMmm8b6m5eA
Q/hAu8/CWp8Nzs4E80nqQ00X4BO9Ap1vivvAv9ATP03LR31VSjIcex3/7Y6M
6lPTssWvdEz/v/OqT07Lvr7ccWd0H+xzbHP0Nex27OhHaxRr/J3jmdin6GMX
1UkeQCsLcorRDCvoTAxzvAxbd7PjO29Vyl+KPUucKlfxTZwnZzsoyanPoFjL
/6TlQ9o3aHJjQfGk9QV9s9lx/KdjjecHHKvz0rmnOoZFnbOyOZF/ZYthICaD
jU1s9rAmlZzbze6D/Q7fwh+ELvpiVvUhaeU7HGQcEvMh9oFvoWvY+N2i/EVa
sU9ioDflFc8/0Lgl5onPAn/FIOdRkE9xaItszsMyill1qZDff3bg/Lga+SPQ
rzs7Zodt1OJ63u/wjRA3KFqHHGiahx+iVxbdH19L3v0LHpPfxO743er2vOud
rZfybY9m6d3o0i0timuelJHc4Tyhh/RyLJc+b1ZJ13+7TDo47eig2NXL7O/Z
bnj2K1OcsM6xw1nECOLb0eXSNw+0/wfZVWb5tcEyFJlzn3172C0t5ulvW89s
M6/Y7L2FZtj3gTHH62Xy146xnzxnWoS+sDmwN/5mntBi/WSq5VWHnUMdvOAH
b3U/bDV0PPTBLs2SBcR4iFMNdyyqzf4hztcB8e0T9g1iqyGbR1n+zLU8utt+
aXTSCQHX+CbNjb+k2rFU5phuPBM3wf9CDIU4y486/BlV0k8XJ4oxkStBPLQ3
8cL4fmfsaTpo/i/BH18uKuZDXBsbCB0fm2hEohgj9A3vwDa6wfN22BvEzrBF
sDUus4webLmJzYB9QT4AuQgjHW8i3o/t0bNM/tEOHxLxnzGODREXPdjxs3bz
0JmW0eCJteEv72xbd5d5MXx4gWUS8gge9aFlN7rub82X8Sm91yjf8RjzfmTH
d2vFv/CRYeth06HPLLZ+jAx61Xx+vvWi/ta7ylwCJ7kl+FOQbynH64kD4utC
n/lpqWNElZJzE8zj+1iHmmJ5gRy4ybKgQ3eZZ7vgTX/T2Xoo8KDnX2U4+vk9
+vDjlmOnWc4O8Hm51WtjTPRxxmIc4pzwMuJa6DzwBWgOerzPZwF/KTS6wzIL
GBl3jWFm7muse261bvYv/0b3HOC9aHXJeQaGFa7P97ngW3wd15Z+Yx9f5LU8
0SGjS6T3veL6nfbJ4YtaE8+0TvLLrbLsRY/lnN3tuA92CvEnbJVBbucMQgdv
2Tc7qaCxdjkXjBy8h2xHEF9Bx8LfssG5SZTENohrIIt+UyeZ2t+5HDVx7tbk
1f5GXr79Nfbv3xRtXaoVSyQf52z72Fs7cjAS8TPyafBbEr8klgPfPcjxTOIv
+K/xFf+sRboQOh/6EHoBugK5BGd5fOoFywnkC/YTeASHd7lOrh6xmzrPNSCl
WNDDAf+SjH3aeekL6A09ShVf3mi+vNnxUXzCfZvFN4mN3+achHTgpLoguUvO
RWOd6shXaBBahFfX5yWjx0a5PaM4CPEQ+N8Y44SY/JPx3BLwrcsLno155Y5t
8L7gn95seBi7p/V7eBU8C98IsRHq8K5UVr79XItiHes9Dnl8J9dqrH2cD/Bu
lJ2rBQPnCLyONG7hqeRPsq6z86qfldcesx/oHshWfNn4sSnvsV97bVE+u+5Z
tf2v29FNGmKc8Yn0OHJe8OkxdqPnGmu8DUyL9/M9shvdCx0sl5WviNwU7DDi
8MSWiMsTpzm6SjmWyPyjLPePsg6Ar4/YJnV8bsflFU98KsotTTo7nMG7G0WH
xNhmORaNT5L8DXKk2sukQ21zjIM44wjH3S6MsabF2Evzii3v5Xj0MOe3fCet
OMPXtbKJ9nX8hXNKTJLYJP0a0tI7PskKl+SFrjH+yAsAh7v7Nuo3YxDLQTYh
o7q5fmZeumeflGKDI31G+9XJ5znKMRVySpGhU9I6e+jm9B9hejg/rz7nRXl0
SjjuEeWyovY3E3Cem1f85Tdp5TR19v7i2yTeR+yP2Ax9iK0Qo8m4Tuxno/M5
kXv4kdGf4eM9fKbYW/YY2b/UeL6kKPodUycaJjb4uv2BxGd+16A4IbHf/o7/
LnGJjPugk3ys+FexVYc41nNTSvL/6Zx4JecI/eQCx47YO3SlI5qVk0O+zZHN
8qVx1i9qUDxxRXy3vFExZfIeOavEK8nDIS/wfq+LXDtwynhHekzsCdqBj/xT
xiB/lTyF51wfYJjhcZRDXUf3gW+hCyH/JlhPo0QuYlMQHyUmhOzpVSXd6vpE
ujA6OvowcWzsLmyubs36nm/JtyQGylkgXkbsEv0Bf95q27yrXAfPHb/RS1c1
KH+OHDJir594LnIzyAcibsXayNcl7wj5i177qHldnXF4akHfnlIQvj92DHeT
52LeVc4NYV7sqZutDxDDJpaNXkeMfXutdHdwQuyYHA/8ytASNhL+gRH2EVCe
5XpbUfVb7GuZ6tyqM90f+TIraPW4gO3BvHKvpnrfj60WLaN/QjfsPX5YbOVa
8/OnzKN6xPjHpnSWOdPr47k4xnw5o3gL5wVf7jbrjZydnpZH6EVVedl0LTnB
0NPtwDjccBJ/IN6MbNqQlz29NCM/K33wjSCjLrbcJCeur+Uj/P0927aHx7fL
A4dtKfEicA2eZxVlmz+bUb4v+vzAgnhSP/MZcg3oDz+nTv4B+Qnv5CUnB6aU
h/ADt3d3fgL94aX7OZYN/77b/iNsOuKdxDqJeVLHviMH79IG5dkd2SL4z8oo
drbc8bNHiuozI8qHi+InDxWlF7B2cgux3ZbWSq4jA1gL8qKfeW1HzmCr9aJJ
KfHCS3OiV84adiWyYkut5AV58+Sb3lhQfIo8aGxVcpLgpSUZ4bKrYSD2x75j
R8AD4X/Q1YacYtO/D/58Wo3i7sTch9co74ScE3govPSYlPRnct/RoVn/NtMS
MgYYkDv4FNDhbg/YhtYo/4PcgbfqlQdLnJ6+s92ffFXiOsR0GBs+Ag8hPwb+
0hYw/ijm3i/aDk5pHdts+1xWFH86IPqeWCNdDT1tbI3yT45IpBvuZ/0QfQA7
DTqGP7fbnuVcPeFcGc4Z9TmOUxGvwk4krsQ42JX/JocKWVJUbgJ5Ebv1MedI
YDOjX7U5x+NC5+bAt59J5I/DLr8qo1g8+XqMvb/hxOZifnxNnZwvRN7QmznF
IFemdF8DGFqcN4Aec35Wvj3GfylRruskx9ravUZgeMk5ONDZKWnpXviHoNuu
9gWAv5nG4f2uQ6uHWOdAj2Mv3jddQUfve18mxrv+Adtlsb7X61XHH/5pTjrr
f6WV/4JPBH/IdNf3j7mGOaeJetb5MMWs3k+3D4U8nh2mYXRWdFf08o7cKcYk
nktuHzk3r+TU519Rdq3WWljTspz8K6+nlFdHfl15Vt/zHj/wbjjrtI9Xug+5
eOS2kG8BzZ2cV97LpzHO/lnpng/ntDfoOug56AbklyCDgeEB4xZYZtmPhF+i
xbncw53zxZrQM9A3xqfEj4ib0hf5Ax6QQX2dh8x5R79Hz/86pdwy9mReSu87
u0/R9gvy6NIa5biQ3wKtkk8GvawrCv6Ds6Lpu0zP0PgdpvMzCroTdXpBsdzO
zoVGNsBf12Tkc9vH57qr5wUG6BC7EVqEVzAm+UWM3+YzlavW3rMPH0ef4+uk
l850/t4ux4Lxy6CnkUvFWcWf+RL8IfDzou9Mfa9RfiZy5T6s1dn/nnVj5AI5
2cjexRnlHWAPo99hZ9xtW2O3L9Xj963W3MwLLMfbHhiSk++xW1o6ETwN3jnd
+ir8k7POOJz3B60DlGWUs8aY2G48h9o3xVzoBPzGhsceOT6+OzWvtZySl86O
7n5HIn7I2qHPY/KyzV9NSY9Dn8Mfhn2CfY3uwx68aFsJnye2DPKIHDv6o/th
I+GbW2xbqdW5o+ig6KnoK+QPkkeILoJvu7frfey7w4eHboiOyDzsZz/v6aqU
YFmak0+VfYTf8v44rwtfADB/lJEdzB5hF0A75BnutK+yt/k563jNdtm6lPbw
X1nZQPt637mnhWxlzwtZnUVsrEE55e4PzilOtcC6PXcDuCPQkBff3tdyAf/L
M7YRFriOrsj9QHwPtQHzhDr5RzbajwlODskrLsT3xHTggeR3wu/gMdxzIK+L
8zfNvPHLlGAntxf9grMxxvGBLywHhzSJd3F2iFlNtVw4zbl14Ap/6b622Y92
zuqmrGTIbe6PHxp/NL4F7j7SjhzDx8Na0L0udX4c60XucF8L2UPO5kTTcEc8
A577u7zyackHfy+n/VmUkr7W3Tml8Mi/mk/CvycYb5/Et+OjXpoVj2eN6Ae3
WGYjr2/wb+qXuc55gsa7WyeEt9xlfNLWw/MiD4DxjrTWiB8EfyfndX/fL5vn
Nvyf8OCd5sNXOKbJXoKb8cYPeg/3qrCniZlcXqu8Vvzw5GCQN4U/GbvjWOfd
rXDeBve/RjTJ/4Dugi6O7CZGQR2dHDv6DNvS9OU+GLGtCb7f+lpG68jZb8u9
GnJJ1+UUl6Q/NMh4p3v8FUXJsv19t+AM5yA95Dl237Fq0tnhDBHPanD8F7uD
WDD6IWWD69yHpC989YcZ6cfkpKMH4b/GZ3lU/P4s6Ow7BeX4f+o8/zMM2zLL
IvYP2n4wp33bMy1ZQTt7ynrZP/DPGPj9vu84xgHOkYOeungvefgG/MyvEwz4
8fEvEGfB3/CA5Tf6Ab6Fzh6/t8dEpuAvAj/gqbdzkKAN+CM8HHlBbHKcYzfk
eJ7b9E0bdc4XdHS4c2DwYXSzL26I2+FF+IO+tp/nM/uI8J0iJ5gLHQl9Hxgu
8zrGefyZXgvnC78qthwxX0p8oNhx0OgO55Xhy9tqOw49hlg8/oS909Lrdut3
WfF77FF8FUfY78EdJ+4xPZ+WnCQWiE1HjIT36LzE9RnzD1nlr+NjOyel/O3p
zt1Czu80DuFF6B7E4sn1J+d/bV6xZOxk7qpy97fO97XRdbBvp9s/hU9lZV6+
M+7WEdvEDzLee72pILuQu8jYicR28UsQq5xnO5H7GdzT4IzRNt/trB2/D/o2
PgP4I7yRXP6La4Rz7E36g4/dd5uaFRfizK333TrOUr35A/pUnfOamovS62+O
dZTlpNN8Ly29jXqrZRD+ROgE/IFHdGfi8Oh5wLan7/3tldc68LPjM4fugZ/9
wb6vNT3wLffNDjYP2GK+VJvTXN3T0k22mP7x197vvWO81cYJNiBnEbv1adMl
NAk/5fyRw4Me1Nc6z4JGwQdNcM8C2cbZB2d5422fouyNuWndyeFuzrii7jrg
qx3tuO1s62mPuU77ngWd+SEptT1m3ZI1Zn33ljgL93BZ7yjHFvA7HZ2TH6wy
xhiVkd9wdEb3gd6zTKR833Xig8wFDodmdMfvlIBzeEZ5ANy3wNeAz+GunObM
el7iieQIgqdR9VovthX3xmgnfsddyHW+Lw+e8RFgb5/tMfFnFP0N/clvpE4c
AZ6DDAPOLkXp41tTmmsP30Gg7z3uP6Zetj3yDbxxt2S3r7ta87K/2EzcucIn
NiOtHPRbY+zLc9Jb/pCT7kJ9t25fpX3C3tx9r7lZsulRj8++0O9Cj39LQX6A
iQXdVWLfiaVwppgXnyHrpz86JPnb3BlAFgN3s3O58cVybx/fIvfUm33fc7Dl
JrE2fkN/2Ii836NBusfQJv3uqEOf9MM3AWzAuL1J8pI5iDMQIyHWcFJR43yR
1l1g7kXjc8HmoM/bZd/cW6CdeYZ6fO7vkZtBjgYyADn5mHl/X/NJ9KwV9jMD
F98CJ3d8mA+9Y7F97hNdrvdc3DkAHvqiZw3xt/9MSwfmvix3w8B7a+zjka5z
bwy8Nhm3ja6Ty8Oe/Nr0gD5AjB9fLiW/0Q2wnbChyOP4yu304T4Dsh6ZTw4K
3+B7Zzx4AH7IjvnICSH3pNHzsg+cQ84Rew1O8KfB2/gO2QevQV4iK9FF8vY5
MzZ1Yva70sqRONF7utzjQKfwCGiVs8854jd4X2664mH/Wc+RacmcXTnd60YG
dc7JB4m8QY4My0m+TY4zeLrrtOF7wa+31XwIvk1+ADn+tOOTwU9MXGF3/C+l
uBT/u8D9gIWWKfjaV/m+OnL1A8c71juXaXNBcgiehSwgzkWOCD7LpqLuXzcW
5cufab86sVb4IzYPcnGtZQpto92OPcO3xKKJPdNObgG2JjYn9il8Zr75GrrZ
PPOceW6nzrt55ofglfPVYc9RZ1/IodhhnOz2Q9dIh4EvwYvYX+63I9u5vw5d
7OnYHHfFsWcO4U5qVn6KHjnt53af5ZmOaWC7HZKWrK+JPvek5W/YI777Gff/
Y8wbUuq/xLhCvi+0LjotJ/wjQ8Ax/aGzjrgUeiBy5nHnuuFX2Me+BXT52c7F
Yt3bvXZyvB/xXnd3rIV4x+47PR32ReCqpF4+d+6Nc398YsA5qKD2P6fkc6Id
Hw9xp6Nt96Mbbrd+iK1HbgB6CXu50WskxrLRMZq3C/ovl7cKisF97jt6vN/0
rbjMJsdmgJ01dNhDr3ot+MU/dmwIm2mK7SbODTRNnha2JO3EDLrnJMuQaQfn
BCM6FDlz5M59ktG90qzvlkKPY0yr2H332leDTrLbR1Omc8V/lWBXop8QV+Ac
0sa5W2w8QPesvbqo+4v8fwBj3Og+7OtM0w90wJrx/T7idc9w3A1/CT4Zvv3c
MOBL2W488N9IO1wn7w+Y8VcxJ3sDT2NOvgdm4AVudCp0BfZlmPMayW/k7vg2
51RhR7DHnEvihhNt24NH8imJNxDDmZhWfib/vwJv4twRe/p1VnJkYFb/Q8S5
Hx/lwoxo6tGi/Df4JvBL4GOotW7/mu1x/LXkvb1rGwQbmvt02Cgja+Q3we4j
XoxfHv8hvkTq7P3KrO4Vbk7JF8LdQPwbbQXZTNtT8rkQ88Pvir4zyvoVPhV8
avhVStLiA/AD/Cinel5sC3wl+Em2pLSWVdFneVbrgH8T3x5dr7g2cLUatoVZ
7Sex5b3S8hd/nZXPhPwbclqh68m2Qc7LyqYZl5H/5j77ysivRUc/oSC+u8A0
SYwHH/1bGfWd7j19Ois7iLj9IMOPD7QxrTjKx1nxlOOMZ/7ng5gN/kBiUn3q
xWv5boC/XZJV/+einFxQn1sL8gcRV7vRNi/7i85fkZa/+52scDPK+GFMYGLv
ufM3xnrmsyn5i/AbEZsd7v16K6u9K0tLb4JO0K8Yb6THfDsrG6yc/05JCyfE
wRZ5zAeKip9zXxW5XZoWXW0x7Yz0Xn+SE37AE/bcWNt09/n/oPhfKHxXZ7id
/yAjN/e3eeWPkXf3TqLcSGAjPk7+Bv/vgB5HDI3/d8BnQR4j/1lG3k29/2ep
oaA8kQts37UXhJ8novx/cBacOg==
             "]], 
            PolygonBox[CompressedData["
1:eJwtmHl01dURx3+QDZOXBPm933u/92JVtID0nCpLjUVLKyirFgKorCqiKIsb
B4VqJdS1oKKyqAQQ1J6Kiqw9tVWplcoSkEVBQBQkAkmwFhFIiRSBfr7n6x9z
3sxv5s7MvXfuLK/liHv63900CILLmgRBLr9XxUFwbVEQbCoIgq7gY6IguDon
CGK+vZIOgo3ANeBXFwbBx2EQfA8cQXZecRB8nQmCXdkgKGsWBMtLguAL8NbJ
ILgf2UH5yIK/hc7nsNWMb4vBz7D+JOtboHMuuk8Da3BkKvwz4G1YMwH8Sfgn
oFelguBD5Ifj6wfgF8GfCP9m4CB0T3Tugb8Iez3Am/HtW+jWeUHwS2y9jI40
unoivwFer7IgeKkUPofwGXttx7eB8Ffg/2783wjMB78W+c3w7mB9DfhXwCjw
q4G3wZcCvwafg8yL2KvFvyrwKr59gS8rOMPZ4I18G8X+lnNG34Mv4FuqyD7J
txz2cxO6HoM+Bt0Xn9ax/ipdDrxC4Hb4A4AdrL8SmRXgjWcFQTn76xradlf0
j4M/CP42+J8Cg8Hbx77bzvgzE9mF3Nn/CrzHTVnvUXvVnYTgn7CmAl++lT/I
b0bmZWRfAZIp35nurh4fh+PrlcjMx/4+7N8Lvza0rw8jc1TnA5wNfj3xchre
Kugu0LnQ06H3ARXI/4Fv38FbCrQGPxd/HkH/Uuw/AV6A/DLwDpzHJOSnIXMS
2dHYbOAsbobeA/0q/Hfg/wf/bmN9btKx8jj8BvgR8q+WeE/aWzV0j0Kfqc72
E+iDnFVn9rMV/POsY1t3rrtXDCgWFvFtO7xz0o7d3ATxhq2t7KcbdCX2DsOr
BI4rlqBnweukN4S/i6C7gI/Ax2/y7dPH6KtM+a2Mhb+ftQUZx5piKh+8DpmV
yB7Cv0rwxcBDJbYp228jcwdnNQr4G3h7dHSH14k9tQPvCAyTv8RXB/Az2Bun
t4e9m/R+FB+8nYXQZ4HXpB1rW1m/F7wJ/o7El8XAQN03Mi9g6zD6DoC34X0N
5n0tJCbmcB7PAw/nWed49D+UdixKxyTwvayZyfqI85sA/0nocuh1yGxhP19j
Yzj+HcWf6+An2W83+IOxF4JfjL3R2GuFvgS+DUk79gugV7L23xnnqhuxXwf+
c3RUo6sOe0nWDs04Fh8nxoaAD0o5losVo8i+AXRHtieQi/61KefCN+GXwrsl
8ltQzCn2ErHPrhT5IvDfAy3Ba4Fh2Hs0cmy/r3yI/OsZvw29Sb3N5sCbyNbz
rRT8RWTWcBYn8f9D8D7s+WzuOwR+gB7LfmvRVY4Ph6CP49+YQudI5coO0Oc0
c46rYe0mvhXlO8cMZW0D3/aiqx32n8W3cmAJvGJ8qED2AqCKs+6H/QD5+5LG
65Fv4H4uYE+9Of/usH+n+0777GRDtvrBXwb/NPKx8hN00Bwamac4mxnscX6+
c/hM8EL8OYXtavZ8Fnh/5P9S6hyaYf1O4DrlftZfw/qxKceifL4TvCLrs8mB
rsb+eazvwvpy9A2GHsX+vst3zlDuWAs9Fdvrgaex3z/lXK0zbGQvN6AvRt9+
1t8NbwM6cuUvMIy1dXy7sdA5Wrm6kDUPga/Gv5/FfqN6q9rjJPC2yGzM952N
QXY7Mnex33uAD9DXMXItU42tgFeBTw3w2mL/n8i/Bl1R7Bj+M/jtyB/O957m
w7+ANf+A9z5wIfiO0G+3I3e2EV9nYr8SfDX6N8Pbk3XtUw1XLR8E/xL4NcBI
1r/It1vgjwCew1bf2LWhlvVNVLv5NqXAZ/gv5VfOuw3n3Zn7+gH9fZA/hPxy
9J3G/hqgHFuX4tNq8CNp5/7ZfPsU+hT2Gkoc84r9KuBR1laj/xP0XYG95ey1
gDV3IbtW+a3INVi1eAl0K+jRnFklsiWc0Ws6P8LuCtZn8a8j/m1Evm3KZ6Cz
6M2aDaz9KG1cPYd6jy/Tri3yWb7LR/naHf+2ge/Iuha0kP/gw/C3N7yFwI3g
A5LuRRag75XQManYVAwNRPeBlGt3N85rf8p71F7Vc6n3uiflWrQW/y+H1zx2
7pkKfSn07KzvpiP9zGjos2PXll9gc5PyX+xYmE4P9nXsNVr7CDbGpOyTfNOZ
LcbeZ7FjUTGl2OrH+R1XbsbGSugenF9Vqe+8GjqGvhh6unoc5RboRKnv7Bj8
j1LuvSajvw94Cn5b+PPg/wb+Efzfie4T+Ddc8YK9YwnHfF/w/fgzAXw69vaB
b8m6F1GNrkF+HN8y8Cej7y7wt9K+i1n4swj8CDZWFTjmZ+DfHHRegnwEvwr8
PfUv6tWQORi5BqkWqae5H/y/fPu4wD2lesubWJModk7Ih7c369qvHNsefkvW
vFfknneg+if1YznWsUWxxf4XsP8s97U7cs1R7VENX4Ku46x/Gn3PADnou1w5
vth7vDd2TCu29cb11odiY2XCPap61WvRN1z5g2+/Bd8Ru3dWjtkJvhsYn3AP
ol7kC+inCvxtT+wap1qnnmVy2jGl2JrIt6/gv46P7+T4jt4A3xKZpzuqgb8M
mIu9HtDLwXMi46qhqqVPhvZNPap61TLgJ3meATqx1z9m3DvrzU7JuGdS76Q3
f3nknKrcqh6oFvtV8LcVOQesQVev2G+vDro3+HbluKIfZxz4JbFrqXJccew7
191Lx2XQTTnzaQnfge6iKT7MSbhnapJ0DlYubuTbAHgdNGMkXLN/FfrOdHfq
obciOyj025PORvTNS7p3UY54Ad4DSfdOqqGqpUWRZxP1NOptJkNn8e9W9lvF
fqdHxpWTlZt3Ra7dmmk026RTrsWquaq9ytHK1arhF2Lrvti5XT3ZC9CL0PFg
iXuuVZHfuN663szRyG9Ib+kGvs1A9nr1hwmveQt6UmTe56z/adY5Xrl+CmvK
0P8Y37qXeAbQLKCcq9yrO7kSX7Ip9waq8ar1eyK/db0RvZUWmqnyXFNUW85P
OtcohyuXnwpda5RTlFvmwv88xz2oelHNUJqllKOUq46GfvvqQdSLDEm611CP
oF5hZOi3qZ5IvdGXsWdhvZH1kXss9VrKWcpd6yL3usqJyo3qWdW7KgcqFz4T
uvdQTVNty2U/ZQW+U93t7Ni9q3JGVewZRbOKet48bDVGrt3KITtD97TqbfUG
10JPC11LdSe6m14Zz97t1GMk3fOq953L/RxUf5N176IccRp+fca8GuAieGMj
9zr6D0D/BXwTelZQzz0b2ZOsaVHiHlS96FMZ906a0VYrFkPXWsn0hT8Lftdi
98AHQr9JvU19ex7eS2nPapqBNAuNzbq2L4PuFLmGqZbpTnex/q+sGcnaEvSd
iy9/hx5d7J5KvZVmHs0+Kfh3xj4DncUJvnVG976Ma41mlv06q4xrYRPNFODP
hp6V1IMOhF4NTCx2zeir/jZ07VcNuBnec6HXaqbXbD8j9KyqGVez7nkZ21aO
Pj/jM9ZZqyc6jGx95LeiGvQu9PikfddM9KXyX9azgmLm4cg1TrUuVs8I/gBw
fsI94Z+Qvzs2TzlJuWlomWcPyTwY+8x0dq3Q0T/544xa5BlxW+j/XPTfi/7D
0X85mrE1a6unbZ/0TK/ZXj14XegZVbOqZsiWSdd41XrN1OtT/k9D/22oR24K
v1vad6s3/XLSM4ZmDZ2xzlozj2Yf3ek7iteMc616EPUipXpzxc4pyi3TMu4l
9K059LtJ5yLNwJqFNYNpFssDbos942rW1X8IRWnPlJot9R9MPf7eGltWNVe1
97ykZxXFnGJPPZp6tSN8GxB7BtEsohqhWtE/Nk//YeWkPSNpVtJ/Gvpv4//+
z8ri
             "]]}]}, {
          EdgeForm[], 
          RGBColor[
          0.7200778154406586, 0.7200778154406586, 0.7200778154406586], 
          GraphicsGroupBox[{
            PolygonBox[CompressedData["
1:eJxFnHmcVNW1/Uupbrqhm662q6qriuQJOEIcEDUMEgYHwFmQwahJFDWJ4iw/
5ylqNMlTeDEOCcbnlCiIiAbHaFQmn4o44vyMeZpEjZo4DwH0t76sxcc/7uec
uvfcM+xzzt5rr31u9Z9+3KRjNywUCl3NhUIPpQNbC4VBuv6zWChc1rtQmNWr
UHiupVBY2qdQGKB0re7PaSoUFqn8SOWfafW9p3Sd0VEoXNteKHyp/GmdhUKT
yr2g/MflQuE91XNmo1AYUSkUxqqhy7oKhVvaXebADQqFr3oWCpPU3tEqv6Xa
2kLXQrWxRbfqULtTq4XCxkrXUJ/62a5nJ6rtyfr9LZW9sMn1LlI7a5v8+3nV
eZHSXXR/ea1QOKStUHhY6flqd7Xe+0j1PFF0nSt1rSj6/mO6Hqx5jN9Rf/dU
nfuob8+pvsXqz0jVd6n6/wv93ln3x+j3km7nl6v8vip/qPL/0P3R6vd49fsD
pWN07a78SUq/0Lt3qP6b1Yeh+r2J7m+iOi7Wuwfo3X76vaeuCRrjHi2W40e6
ipLV4rrLvKjyP1I/lmtcm+veFroeVn5LpW/q2ViN/QjJfhP9fkj3N1U6XG39
RvkNlN9Fc3S25uwr1Xtmh+eP/NhOz+G/1LebWyznJcrfJrkt1PUxc1RSeyXP
4VjVuZfKfaK02rdQuFPjWqt+NWssR6mfS/X7C7W3QGU/UzpAZaapb6epbyU9
+3mTxzVdsiur/NXq+7xelgVzPafsedxC711d9nrZX/X/XHO0tcbyC6UtSmer
/Kvq26bdXrfjVXaA8p+ojp2Ubqx7T6u92U1e05RpUV1XdLkPv1X5C1TXINX1
U6Vz9fwXKTNF7/9d8/mqyg5WP2eq/GyN9wrV9zjt6tl3lH9U+Zf17K6a7y9X
nUP17nd1b0vdO12/e6q+o5UO1O/v6/5AyWRok/OsyaubXC91Hqcy3erPMUqr
qmcjvbuH+nBPL5eh7Daan1N0XaexXy/5/Ub583T/1LLljLzfUxvXSf7/qlsW
yGRX1fPvZssaOSOPuRnvIJVpVbq50p+qvgtUz9kFzx/z2K69/IOy+/2Wyqxt
uM1ZqnNL/f4/9WVnPZ/Pem/1Olqu6xzV/309e1j9PFv530r5XKZ19CtdU6m3
22V2KHvdnZQ9vqPqvrLJa3K45DFT9y/W/RlFz2cFufTynkU/vaX63iw5jz6b
GZ02UfU/pnL7dXtfjdf9+UXvRdbtS5L5nFbL8Hi1tUxlfq38UqWzNQdD1PY7
GStl0Hsvqq9dSg9Xnfto/HdpbA2VvbLV734P3dLq3+Spi3wP9Xm8yi9U+bLK
f0/z9EPVv7LmOh5SP8vq033NTn+od99R//oo/4T6Nr/J+4e9M4G1oXxF8/Oi
3nuhl8s9rHZ+qeuwotNLk0e26FD2NeXaU+d9LS7zxxZfvEP9k9XPP6pPG2dc
V6T/PP+vlLlF/Vmr/DCle3Z5rbJmlzVbF6AHtmbedO2jPmybPOuWNXxJq58P
0TVL1wMbuAz5a1XmL6rzDfXhScn/zKrrnKJ7B6i9D3X9W+UfUtkLdTWp/EOa
lzWS13Sl48rWW59LPoP1fHar60aG9H+8nvVX+jPeVT1DSx7jh3r//1WtS9Gp
PP95ytDORWnr2hbnr1FaTz0H6n4j5bm3kdq+RfPbpfTpkufrYJVZoHsDdXXq
96/URpvGeJnS58teD6yLmfp9t8r+TrpnvN6dJh29l36vUr/G6fpW0fODrPl9
m8rshEzU/130Tm89O0Fy+2/tsavbrWveY/+q/Ixur8ElujdC1+4N22vs9o91
9VPdd5e9V7BHXRr7ot7+Tf7SkvcPe+fPXdaTU6LzkFuzyjyKztRY/qz188Po
QHThUj0fqasFnVD3/mKfoafpw11F7+mW3sYbr8pGDVH5i7ELen5Tk39P0LNv
K31f93+r+39q8m/W40NNXpMT1YcnVNcUpY8XrbvQt7WsWeZxy7LX2qdV447n
W6zLsGNtsWUzG5Yncl0cmfUs2qa39rYs7tXVS/m9wRd6Pjj686mGbRy2bmTF
41qs8X6TdaP8F+zDktfCQXr3KslxjNKvJNc5yo9S/gLVcbPKDFedn0vWf2p2
f9CFJ3daV6Inv1d2/mCluzdb772i3/fp92tKT9YYB3d4npijT5XvV/Ke2TZ7
jn26m+bkMb0/StdPhLWu0LVU9b+qfp+oZ68oXdXDeAgs9LnK9Vc9T+rdXTqc
B2eN7+sy/6Nx76C271U9r2ssPfR8gK7eKrOx2r21xTq/X/JPqq2T9Hymrhuw
K2rz7XbrxRdU32m6f1fBzym3se69pDGdWLJuYb+fmHe7WlyOMlyUX1/2pJTZ
rWKZHoeeKbpv7AF040DlV2/gdFDyb6jcHzWWHTWme/o4v0bvn6v0HF0Xq527
+/gZ9+9N/hnWrN7pr3of1Npf3WycDZ6m3LI+vgfGYZ/frWuF2rpa9x9jj+rd
hXp3YtVYDEyGjgOT8Ru8CF6jr+hy+vOTzN2ihvOPa6z7Fz3vq3t4fZys/J1F
2/ktg/HAzJsq/zLrT/nNSl/fI/+K7o/r8O9X0u4W6c9FSi8seWynKD21ZJmQ
npK5+47maJX6+L8q/wetz2XqR1Xr6gXV87yu5qLxHbgNjEdZ8mCVa7JPwSvX
6t27VW63buuHR9qtIzaRDB9Vfm6T9zt1sueR8UXpG/doDzv2jOp7OvWDjQ8v
WXdMVz2DmePY5Akl22V0zjPt1jtXteb9otNnWzzX69LUCa58NnnaWZU84+c3
2AOZ0TewWr+GZfAudlX5eWpnrsb6KZha11bqy04N52taSwerj58r/3u9s3/J
5SiDDntf+f/rafwFJgODdeideRpbSWm55DWAvTmrbHw4W3WP1rW96nhL90Y0
XOfwhm3UB+3GZcuC88B4yJQxDMj8vJA5Gt3q338p2u+5MGNc1dPr4RO18bba
2EHpmIb396lZJ+Ap2gBHTe20HXywyW0uy1goyzuX9LQ/+hIYTdfIVu9D9hT7
7+7swUVZb//RsD18ELvTZJyHPZqAr6oyC9HzWpPPlYzNaPd4lVms/F5ab+VO
5x/T/Ztq1ptzla6s2ofsrNmHrLR6rDeqzhtV9qWy7e/2bbbBlzesm/pqLlr1
7HC9+0/V0VP5Q5X/h/IvdhnvHqGyR1eM4y9W/qUut0WbrNFbi7ZBm/fxmmA9
PKtnE1VmldKD1OedO+334bfcUjQe/kPN/sWmqvsGtXu9nv2OtGb9e4PSozXm
BSo7qGz/BD/lhJpxMHj4A/XlKOXnKj+wbH/oyvg14LVpwWzgT/AqGHTzovEc
9+nji8Gx/67b//xS6WGq8xKVO119mw5eUn4P5TfSOB7pZX3+eU9zAfAAlZL9
tcNVZ4vyPXXtq7q26WM/Ch9qXLfz45UuqjnPvYF9rE/w079Rd/37gG3Ktukb
y6Zdr/x1yh+qPqxJP+nvCZ1eC9jlH+AXqU9jNUe36ToLfkPpSr1znvJ3NLwf
0GXgBPDkNdkvYNFhur6t58OT/73q/Vh6aUTyYAKwQYfS61r8Pu8e3NdlzqhZ
52KP2F/4Y+fEFpCem3yXys4qmodZ2u09tL3eLWutrFH+CdV/oMbWQ2M8qO59
hg2mHPiXdsFRp2b/0SYYB5vFnIzA51S541TfsfAgyk9Vnburvgnt3g+PVIwT
wAuzgtXxBaibsaEH8Stv0TVF+UeKXjesGdbUrOR/3e51xnrCHmEDsYnolZuK
tvVT1M/JYCndG9rueWlW2kvX2cq3tns+sfXUMafLPMJJDeO1iX2892Y1nL+k
4flgzvAdwDELWuxbsXfpM3IepzE+AIfV8L35uY+/Oz/4B/9jaOZ9/Zzhrx2O
ru1j/3daxVj5dHRz2Tq9rdt13Jw6sSdz4s+yH+DHXuxh3+uS+F/Y9Rt7m/s6
t2YbeLPqm6r8R7o/hX1dc5neNfN2cHzo1cn6/YB+v121vj01/BHz+ShYuodx
KeXhsbAH2ADW+ymdLk89+wefg9MZx6ze1uvwcuB1sPrU4PKB3baFrIWXq+bt
VqQM9qsrGGZm+ExktbjVZSarTJPa/IXypaL1FvcZO/4G78EnnN7p/r0Y7AEf
Cub4Mv0GYz+oOvfV7896mD87KLp0nsqW0P/ITvcm63qyZJki2wHMu35PxG/Q
u+fX7AOeV7M+PigyxB7gx1HuSzBah9d378xFW81rnz3wYcE4HwzHOMAYv+pt
nIGvif3C34S3gCdiPWxQc5lCzfP0SPbODLV/dKd9kNmpD5mgU2/o7TUElsGm
Pp32H00fJubd/TrtxzCuW/GTwmWAl/CNsE/YpiPUdrPKHCDZjCzbJm+s+S21
mBdmvPDF8Ltnd5uf+GU4CuTLuysj87kZF34Z6xbfjLZnZCz4O9t22H4wJ8fq
2r/Te/PC3t6L6Dt012tKx6rdO+GcuuxHbBdddEjZ87K8br0IL3FDk3lQeNvD
VX9P9fV+5feH39V784oe+8zwpfCmlIWHgpMBQ41oC45qtq/JGqXMjq2uE8xx
b+R2nPp9fKfn5YTkjyo65Td2B/tzQu6j83ZI/8FdY1q9F7dv9f0bi8Y3rJP5
Gt8eyr+pce1esw+EL4SPtmfF+VrZfPOQnp5L+DnKf6R5OiayZb2x12lrnR+d
fh+ZPXRy9tF9GSNywGc9Obpiz5p9+xeqtuPl4FLmjDbgDejvMWnr+egW2kK3
omPHV4zrwHRgkX9pXlaoj89oTm9X/29rM0a8JHwUHNQY1Te603Let2q785LS
R5vcf2R+fM06Y4TkMKnT6/7xkrmf/uF/KjXzGzNqrn+b6Nvnq37eS+/eput3
yr+h9LMO5+cWvNaYM+YLbPlyyfib/qJ/0UvHVuwrHlOxvjotMr04/Bb+O/zH
4DbzBeRJ0VnNqq9J155ad/9ouMw4yWSnZvuaYEE4HrgecB52eHDWD/7y4IyF
NYa/zHrbu8uc0Ck1+8/c31V9+0gy31PPe5SNv/Fx0RvjgzfhbVZEF6Ofh7WZ
A8XH6mwzPmYvd9fcn5rSNTxvM981TvMzrNV+x7Otjkut52exM2CqFe3mS+dH
N1AvdZ4aPY++hcMHBzNedBe6A70xI/N4KBg8faAv9P2W9P/jbsu7WHY8gfUL
L7pD5pH9tV1kCPZA30wPJpgdnpM5+xB+Xuvzb132728Nzvlrl/fWZXXPy4LI
jucLghn+ULI/jy//bvxefN67wz0g+6Mlh29EZ5I2kn+/2/zy62qnb/QVPOeV
ZfPda4N5wDvwVD/T+LfSuxfVjFvglMEcA3ta1/P+2TX34Syld5Tc1vSC077J
n1Rz/vKy5xMekzldljnF12M9sa72Ut/uja+Kz9rVadw/sWRbib+GXiZWCKeA
Pw1XNLTNtue5+NrrOIT4QR90myfcrs37g3jGunhM2XE2+BnicW9VzYnBEY5q
df0bxwbRDnZnfId5EDgQeJFNw5Owp5AV+wo/YMdgUGw42As5jK44BkEMjVgR
vNw+uvdBYjfvhbveNvsO3+567EbBa2dIOLtTomd4Bj8xPhwF/spT2Qtgq3Pi
/2Mbbw2HuWHZ+5T9uknDfMjGSjcoWw9vSHyhat+CGFFT2WuetX9wu/cVtvfN
qjEh2PDvXV7PrOvH2y1rMNCTKnMN3LXGeEXZa3FmzTzKuHApxW5zbM0Nywu5
sY92aTj/Ttk8PDEqxsXc/zO8930d1vmbFc0FU9/47FfmAc4cX39YbAM2ZGG4
6CfUt/9W/vGG/fIh8c2fqTq++7TSQRX7xfjHfTucf13tftRhHwD8f26HfUPu
99I8tLI/Nbau1E87cFRftpmnOrzi8viUtQ7L5x6Na7+SfSMwGmv9lMzv2KJx
x/KCMQh94zf8BDjhweCfxZlfnlGG2DTcCWuDMvCi+EXoJfbB4OwFbCHzyBp7
p2p91VK2ziKPXoIPBj/hawyLjcG+wMszJrAxvsxjiaeA3R5O3Ag/5MfNxnbM
wbBwAPNqvt+j4vl9KHP8YPL4mLTxYPJz24zvsR2b1a3H/1n++h36gF5nHzL/
xMyJ1VJuSZv3Js+mlhwrR4cR84S7Z13NaLaviv9FbB8fFhkODz78X/X3zpr5
jS0q9t0vzJqEa8O/7ARj1Cxb7C12ak7wM7pyRLAxcQ9w/F3Z4/DuzPUOdd//
pGzMuDx4CbmuiJ68MvkrIl/KsOY/CLdFzGeJ7i1tdTyU9q9KH5ZnXqhzYMqw
d7DVz6QM6bPJz0keOwvHOKnkOAHvLcm7i5MnvrAiv8m314zX+8CTtXgM9B+f
Yl1/8PuajXfY77+JTUd/wQmyVv9RNmYCL80rmz+akZjmLYmnYfv+VXUM4V2l
n3abT4NX2z46EzzzUsm/aQu9jn7HRrRh75V+qHc/I/6nPk9S/vo29x+dj5/X
HF8P/HV6fEZsxqjYiMO0x6eHjyUmhj+LHMDqxwWfo7vpD9j4+OB3cOaq2LJX
85x+Uh4/ZknmsaAyX/Q2Pm0v21do7nbcYE3s6cHBTAfV7OMenfppn/dod4fU
/0C4aMYENsCHwZdpUp0f5RzLmMQuOHtB3+DIz+mwDw9+vjW26TT4lOBPzptM
aLFMORczLlwx6W7hdeF4WcfEyYlrPRBsybmUD/X+IUX7HKPCb8LHYufKwSXE
n4g9oZ8+6W0ddUrmBWzMc878EJMCF+HD4nPeWTJG2VltzOjluUYmNwW3oRvx
abGX6NJlFXNG/1k3nqE+ZNVdt19RrdvvGR0/Cy7iuSbP105l9/FHSkeX7X+8
Xzdu/Fuw4xkNc01wTqyZ17JukAf38csP6fK+Zn+jr34aXTez3bgLDIjdfz22
H/0Eb8y5iHNqtpVL6k7nxW6iN8DIYNc3uxwPJJaOLA+PzsdvwX/5e9XzSjvE
IsHTS8JXsKaQIzL8uOo1ydqk7NyU/7zqMp8pfb/qtdCbsx85N8X5Kc7ZwN8e
UDEWAZP0V/pQzWOBC8cewvuCi9CbcCCscfja9fHAMyqW/73E1XNm6K+q59B2
74v1MbZVwQZ3J/b9WZexNvYDvI3d2Cl+wo9qXts/rlmH4Asdlb3F+Nlf7EvG
yO/v1oy7OOeC/4kfugB91u35JTb7bO7jp06rOUa+sO7YAv4UbeCLELMA6xO3
IP+HxCiWBsMMaLV955zAeeF44WPR7dhYuBp4Q/jDqRX7nsSAmW/4sWKn5YBP
cXvJdbaCRTXelrox+3XB8Pj++Cb48uCyFdHbQ7psk4+t+RwEvjFnIfoTa+4w
dw+30CMx1kaew8t9R+M5TnNzv9paVPKYGS9xOmJ4cH/UUW41L4E+eCy2cm2H
1wxxCNqlXnyZvslji4mFYZuXxjY30u5ene4DmBXOuRaMMarhcb1Ztv8xN77q
BvH755aMTR4MVuH3kOCfXtmL7BUwNFgabgN5f9Jhf22bsrkNznr8Rfde09XS
7n3+9Ho8gM/ebs6woHp+rXqHVc0lzi8Fw4drpCxYFJ3J3BBzQlbE0eD/sGHY
L+4Rk+Kc5IrgNPDD3p2WRY9O4881HZYn5wevbDOHREof4FvQdVcmDxcIJwhe
PaLNZ3XgtD6pOV6wQdX80DHh3+A00Jmc7YOP75s5Qi/yDHu6YR9jM7AU6eLg
NHBHV3xAztJxtmXHbq///pl3fGTOE+Anf7Ns/o84EjzKbWmXs1PwpGWlH3QY
f1c4v1A3DhmdWB9cDL/B/A1db/fw2UTOKF5VdlucY0BPwtmUEwe6qWwdS/yW
9VqOzEdmj7BXiFHfEp+ddEFwDLEV8CS4cs/w6v11Ta7YloJT7u/IugzOB5/i
F3AmBb+ScyngL9btZtlH+GHDcoGnWedHx8Zh6xaUrNPR56+EB4MPu7zZ+Bz8
TjwcHhAOsFgyHmMvc55vuK7R4LqejulwTmTDklM4rrM6HF8HM8yP3OAx/lp3
/OZvOdP6P+EZmWP8ffQ5enhJcPs6viB8Kc9ZD8S70f8bJb8uxthujPiDuvOX
S+aHVHzGhrM27GP2M7apmLUPt4MeLCY/L2XY3+wz9ht2c2Hy7Lv9cs7w23Xb
SdYhfjX7njrRLXtHx6Jzlic+ekfN84jvyjz9ucNnnjZs9/kpztt82mw/ibgW
ehxO9KvEPMa0uAw+SVfDnFdZ6dJwOHA54POBwY2035Q+ILum6Pwd42vgc7wW
PnxFxfEH4hDEUvHt8FvBHdPqzs/uss6jz9gwdOe1idkNyn7Cn60mj1+M31xN
nn1HnjNkpN3J17MfyVeSp5512C3nK9oa3secEYY7WprzAL11/5tKJ6n/v1c/
JxFnVFppmI+oNszPD4iuQI8ib86YterZEvBrw3NIGewp6w15IaubOY+tMvOV
vlP3Gbt36/Yzec6awWZgO3ZrWH5fRYbM2ZeJudIO/ibyJL7HuQriVutsL7HH
guOR5DlnBfYkVvlkD5915cwrcWpi2+hv4oaP1nxm5ZGaYy7Ts0/RBW+mPLHO
1tTZlDo54479aUq7X+QZ9zmf/3bJZ/S5aBc8SXyX+CLn9Lj3duonXs4+bNTN
7R2R+AY2rjX9R67MAf4vvvAmmYtfdrnNxTlf3yv9BANjF/ELVpZ8Zg6elrkZ
1em9hi7nnCU696mS88QIiMc9lTx+w3PhQPB7wHDgN/iT5+JTjKr4DCLfBIwq
O672H92OgW8YmbBP+c2aRxbIlnMOnHtAH99Tty2gfnARcpsTWdHWD9rM14xK
3AG/Cd5lVPLLai6zVGmlr88ablS1rkEHMUfrx4ku+mvZ539G5szOy2mX9l8O
Tn0q71KecbBnWfPnZm+iE6emP8gV341vBvC/iHesjMyxLTu1+/wnMV9i+dim
zfo4D281XDIcpN8zGvaV4aDxlTar+JwJ5004mzFR90+If0D96GH0LHqZvoFl
xiZm1M75h3afe9iu4vZ+3LBtnJA+EEvdJTHZlamHOrFL8HDokO/GTpHHnxyT
uA9jGpFxUc/YjB15jMm8jMi7lPl13bzlO13WywPDgcD7TW433wcOxDcDC06M
jWVcjJt9y569suY44AtlxwLJ47fw/Qp7mHVyed2xNmJ0YPwB2Tv0bVTmCx1A
nZzTvqHuuk+rOe6zV7iIA9s9/nU8bId1NP1ER05MfyZHVsiZ9/aMbME+8I9g
DGTOfXyKq9XWHsr/Vune7X6H8shpamR1TZ5dW/ca2SNl8JGHZ7wTc/aHmASy
3zkxmofDa/1XfIW9Yr96BK9iW8HUYAx0Bec4hkXHwcHAxaBXwbxgMHDxHXWf
q1hU9745LPLhbBO+3yE168Wm6Kvb9XtfYoc1ny9grhk7fZgQnU9bg3Kfbxym
tfusUbFi7ATHCWakn+BAYnHTI0NiisQWD1OZWxvWLQfGzkwLpoLjh59dryvI
w8Wz31j/YG/OjuLf4tMim70jK3ydvtGxnOkhhl1Bn6iNg1R+Afa8y3POuWNs
3Xo/aZfMBXsBTp01D1/Aftw/+wEOY8fwGKyxg9JnePjxkU8x/UFmhzH2kr/l
wtfFh9292/NweOZrWtYP9fCNDvEGeG1kPD1liEkTmz6y7DX93ezrbfu4H9wb
njVPPaQHJn9Ot+eF+cE3mZyYMj4CZ2A5O/TDxOfX22V8Y3y3RcnjI+OnLkoe
3+b26OfrOE+gd6+tGSPNjU7Dh+E+/C8YHHyJzzgvPiX5i+teww9XjIN3bfua
F94ma4CzaHA9B5bNYcFl4Zuj8yZGz9DHRYkRrlSdPwUPl/0cnY4+5z24MPis
G2tu6/dKj4IjgIurfM0ZHRk+G44P35bz3neGQ+OcMPUTCxtb8RwcyzcIeme0
3rm6ZqyF7wq+QBfOj0zYZ7dGbgtSBt8WX2RB8twjj2+CjwQGwG6wz4dln9In
zsoj14XxiWnr6MTrGS8xo9tSD9jq9swpWBrdwNkrbMek+PlwBqPjh+IHzItN
eUMyuVLvv670T3X7rnB72Nb5aZc+3BabOzF94j5+w8Lcp76bUyfv7Re+EY7x
jswL552IKxI75GwaZ7wXpu/751wE57dZt2BizjkvzdlXYmnE1FbXjZ+5B5/P
GVb82wG6f0XNMdPLa+ZUifnyjRi+BXLBByEmyXkvsDUxdPIvBn+hj8BgxEw+
CydPfcT1wVR8EwAPy1iu63YZ1hd7bkr23T/rrhv8fkHFPB5nY2mHtpEvvj7f
s3DuCyzD+6wZ6vs07S7v4/ET/8Y+To19B/9MCVfCOXfkxXl1vkVDX6Or0Tf8
xmZNDldB/Xzz8quU4fwkcW/WCX25IP2phgd+oO575+c+ceELsi/w41gzBwQz
gsvBjaSXBkOi9+gPfSGGPTQy5JuRL8J1T8u4sPufhwdnvujjpen/2rrHx7dQ
rBnONbIO1uQdysPNv9Hib7e2yJpC743LfTh6cOKf499dtT6Gpfv1quMQk/r6
zCf+APiWOMVFOXN1X9393r5qruL++Ln4u+vyRXNIcEnwS5zn5BzYrOALbCT2
kfXP2sdGwhnMzxkJfHz8e2JB+Fjl+FmkleQ5b07dcPKMnTgHWJS+w9HC3XKf
uA3POP8L3saX+SQcKdwF6WfJw3l8Fu4Ungw/mbaIad6XcfHdD3YWzMT3Fp+G
90O24yPz18uOxV5Vs4/7QXxe+FG4FXgVUn7T7l3hAMCZJ2e88N7E7Dj3AufP
b/xMxvVelzlXzk0Tm+qXsxDYdvQa9h0fDl6HmCzfCqDreIbeWhg9CaYDRzIn
1IGsPg7mYY7ATqTNyfMtb7+U6Rf7g6x27bDN4HswsCpns8GrnJvgHAVzzNxz
DpD+850MMaeH6h4jc7juHGnJ3Pa6c7Il61B0Ppz60MRNWA/42sjiJx32c/Bx
VgUvIk/WLuugwdmQvm63u+q+jE8/6SO+Cn4Kew7fEX0yJHG5IzMXxCDgc8eF
84T7XJ22xuScwMc5KwA/i2+DX8OZl3GJhbF3OLNIrBBelv1HDB1f7Jx8r82+
nJC9+UZiaqwlODXKwA+ervS0DmMjcC/fIYA5iS0+nXVOO9vlezC4c/YL/d8u
fWD/XpTzk3BHfBPPN/bUBZ/PGOGWiUlumz6DBZhf9DxnWjkj+2X2LhgBfELc
8MyMhT6enrgAc7oqddKftdlTZ4QzxDZQN2sIHYi+/yQ6HxtxRspUMtfwS+Dt
Z8JDUsdZKcMYaAvejDH+LOOlzTVpF1meHXmyJtnjnJXl3ecjz36RM/3nPON9
OQu6OvWAyS+N3UC3M/8fhZ8/X+l5HT7/AbZmPTDXZ0YucMYrG/bHbqpbfuOy
Jj9MPZTHJ4JzxA+C88DOwQ2gMzaM3kA/wrM+ke9usOmMnT4yZnh+1hTjpS87
5/wUGJX5XRzftjt8HRwefdk5e5ZzmNdkb/I9ynORLXM0JrZyPRe8S1L6xxjR
kfDX6Ekw3crgut9F982Nv8weRGfwvxHsWfQD/itnbPBh13RZb8OXgNWIK6Df
4LXgnsCHYEXy4D58CvwJzssQU+BMw1bZQ6zRr4IPeR8M0Mh80U84Mb4VwUbA
e22ZPPHShbFNxAXIP1mwn4S/NCp1ro6vulUf+0Do3iHd/q5s+27PN/M+t+53
GSN+Db4J9hk/i3VzXtZ5WWPeVPmta1/bV+aLb0f4pgCdMyJ9wB9iLH3zLudm
OBdzTLfX7/1Zw5dmPXM+hHvkwQ+02ci7g/Pd3Xbd3nM/yXrG10T+cHvEouGi
sU3YOLhd/DK+LeasM+f8wMzg4pGxp8Sf2Ds83ytl4PgnZY5qVetqdDYxQO7j
G/GNGvPIvc0rjn9zTuf0mr+lOaivfWvwDG3eFP4Vnwsbt3m+mWrKvLNm4Fvg
DdH72ErmC5xDDJr4BLEJfHD6zD46Rnt2a5XZqWIsx3dH7H9im5ynBA91Vo2X
Hm1YnudnXe3cMB4AFzCmiRnXjpEVc4HvvFX+L+XIhvs8pOLvXHmXcwv41luk
n6zPt/IbTm7LvEsdWyfPmHiH8nAt6/4roWgb3j+YAZ3UL3qpuWLc9f2653lK
5hp+hTLo8LFl44D+3b7XP/enpjx7dEDuoz9/FtwIF8S3uSdGtrs2fIaSb6p4
j/fxoeEi5odf4J2LYqeIz7E+4alWRwejt7Gzy3L+hO8s8RH4DhF+HB8bLpBx
E/OnTp4vTxls7Tod3cOxqV0TnyImOTZxSfZor+iiarActoh9zH328YSyvy3Z
rNs6EFmiD6dkTPOi074VrAKO4RwVtpUY6NTIbfdgAOz+N7KXGTfYjbgpZfAR
2bN8N8E+mBMbhP7gHuc9Sg3rhUvqHuOEjPPdsuP6nLtkDIPSH9YM64/1wv4d
n7XCe7vnnA/riDLr/s8n64o88qGee6LP0VcnhEPYOXaNcXwj9qV/sAS2njUy
IJijf2Iy+JvHlO1Xjcn3o6wTzu/AX6H74b7+P8gdy8A=
             "]], 
            PolygonBox[CompressedData["
1:eJwtmHeUVdUVxi9lZpiZ94aBd9979z5Q6YKioQ8dh9CxLJpUERCQjoVkRSk2
bATQqIhRUUBAUBAVDWosgHQxKEZBiSYoFkQNqAjooPl968sfe929zy5nn7bL
rTtmev9plYMgmFwpCKryLUsHwfr8ILigJAim5oLgFPS+giC4My8IHg6D4Gug
FfxUtSDoCr8V9E1FQbCwOAgqskHwRMR4IgjaI/M4+B70b8HWzcDzyD8HzAEv
SgbBFXEQXAT/QujB0GugRwKT0U1CXwlejP2RVT3HUOwtZKwDvBeR6YLujkwQ
tMC3t6oEwXupIGgJfRa+7UWnA7rtagXBbdWDYBkyY5Gvzvyd4bXHRil4T8Ze
x1Yx/s+APsgc1+H/DGAXvNXQ3cE7I7MCfDU212DrO+Am6Ofx5ypsnQIOw/uQ
+ZcxfyH7eQB8Xc6+VYH/DHgH/LkLf95Hfyb2h0O3Kw2CldAr0T/JGurg3wrg
WegvsDEMvC9QGfo+9rgQX09zJhXIrsfmbPavDPtbsXcEeht0Bf5Og54F/S17
9y70YOie2FgI/QA2KuP/TOjVRR5rgO0WyDRC/2LsPcba1oT2pYI1fMl8beE3
gd8YmITtRyLfhXPwZy68BYz1gxdjfzn2uqFzIrBP8m1q2r69Av1ZznNorkuA
x8FXAwOTPqNf0e2u/UO+NfANvhyCfgndl4FW7E2HtO9qU2AKvFXo90e/DfpP
gLfOeC7pSPcoNnvA3wecBT0f+DnfPi8En8d6LuC8N3Ied4DnsYZXWd8veh/g
1yNzTpHvTA/mrgu9H1v5zFcHfC1zDoP+HfbK4V+LjSz2dsO/Bvx2xkaUeI8n
Il8l9Nm+znxf4uvT6A9BvwtjA5hvJHCA+foB78GflrPtx5Hfm/GatfZyzqc9
tq9Afn+RdaSbgb8He2uRv5n5j7P+FLZnQDdDvlbss9uJfG3wTUBd1juE89sM
3kT2oA+h0xg81Hlg72n0F+utQp9X4pih2BExxwZ0U+zXJcxVjs4GbJ9ijhr4
exKYDH0amZLQNmRLZ/IQ+O3on8d+PcPYLeB1eB/deC8F2BuPfIKxVeiO4U51
wf75ae9FjEx1ZFcgsxy6NnQpdBL/1mF7GPoJ8B3IzytwTFNsK8Tecuzdis6b
6F4A3QDdfuiswJ8YG82hF7D+s+B/zJxfsNdZxkrg9WF9b7CeMtY/Ct6ilGOX
zkBnMQIb+Um/0WeZ/1foZ6F/xN4Z8PuQ71jFMpJVjFSsvBV4G//6YmMTtv6G
j5emHDMVO7tCb4HXnbEzhT7jNLrfwH8MfCTracJahqR91huZ70L8vwEYDP09
0B38XmzUhdcHnSXovgpMTzqG/h28D/Zrsnc9oa/j7F7I2bf57N9ubH/P2Gj0
e8P/AfzR2LZ6A4+AL439tjWH5ro45btxMfIzkM8Cv2GrFLpxxiBcPv4J/45k
/DYuRT8P+nPsPYS9IYwdAq8Efz/69TiPmpzHOGTK4Q0FypjvN/ZgMffpr0A7
ZC/B53b4PxYbL6D/X2CZ1ksS/E53Hxs9sXWQ+aZiaz86vcBPcEZf4PunOcee
fYx1hD+IsXzOZxz29+jux7atnKDccEPkWNSWGD8M23+OHav3Yu+f6G6HPwrd
l7k/WyLfad3tZYwVInuCOXrnO4b3Zu4FsXOXcqByYYI1zoG3nfvQFP1Hgcr4
1wX9x8DLsPdEsd+g3mK12LZrAdfDn5z13V2Nj5PArw6dO/Xm9PZi5JvCP6k5
mf9edFqiux6bPbHdG/pL8MXs9xvQL8W2tUZrAq+NvdFJx9S7FX8yvkvK6cfA
r8/47uiO9UW/G+fzGvNtxt9rmK8t/IcSPkOdZdfQsUhjAfY/iZyrf0JnIrpF
jC1P+E3rbT8A/UMV+7gI/PK0c6Fi+MycY4RixRFkDqV8h3SXEszxLXR/5r+r
2DHrFHh15p9Y1WMn2a8TwB3go+EXwIti79VPQHvs52LHVu2h9vKqyLlAMWys
6iPG5urtAZNUr+Ssuxv5Q9D1Yu9FS+i64OXwGxe4BjsC/129kaRrruWRc7Jy
s2JyO9baGvo4/PHwP0D2HGReYe4Q+uzIOVq5Wm++E/yW0I8yXxvO83PW2x16
Y5FzvnJ/c+iHi1xzqfbqwR41w1ZzYGHkGlC1oO5kS+y1wefdRb7DrcG7oTOp
2G9mFngnxQ/oy6D3ZXyGOsuTwLKsaxTVKvfA74W9Ooy9x325n7FK8LapHsSX
Fsy/HTyIzJuHfGfke6XM053V3ZWP8lUxU7FzKvY6Mdc6zmQK+KjIuHLY6Mgx
TrFuAfAm/DHobEZ/E1Cf+UanXVvewp1pq/yTdqw9qHoO/FxgMfb3KIZjr3/a
sWY28mW1LCNZ7VE/7C9RjmXucmxcpfvM+W3hbOYicznzpdmjigLLvANvctp7
dZr1TIPXAPpB6JewtyHyndLdUk44Kn+hOyrXAYP1njRHsWPQNugcNgL2tz9j
GfAb0859qllVu/ZjbD38sdj/KescqFyonHsesv/CxouBa+iPwauGjt1Lga8y
joGKhap5b4Q/nbGfC30HdBd2MjYmYZ/k21eh775qwM6s90TGuWMs9n5UvoF/
N3OXwn8H/I+M/TvPOeAPGcdkxWbd+YEp1wiqFZTDP4F+H51j7E0C/v2s5/OU
Y71q7g/QP8aefVjVOeI4+Czs7QKvj8054L2z3sv1wFps1cDHnUm/kWbw+qQd
S25kzjbMfRlju+BtQ/9q5hqQcm3yHHQW+8Nj9wqqCf4CbzywJWEd6f4SuxZV
DVEB/kjo3uwD7sRHyE4AdugtAOfGrmFUy6gmXhm75lXtqzfeAns9s74r6sHU
i9XLuVZUTVsf/O3IsUM5U7lTd1J3Uz2Veqt85h+RdM02N3LNqtp1uPod5lsX
G1dNrNp4TOheYoDut3Ib/q5Ddy1QE/5bab815fQe2BuGTDP8qQC2ho6Jio3q
yZ6Efyp2LaUa73TsmkO1R0P8bY6tPeox8txTvA1eF//ms941wGxszcm6dp6A
zZvAz846dqgnUm/0DvSl3I2+0B/i65LIuVV3RncnA701z28qDf5dxm/jBDpD
oGOgLfJlwIPg+9Fpn3BMVmx+PfbZ6469Br6Xsc+K///GM+6h1UuXI7MMvD7+
1K/mnqoe+BDs5cMrBSbBfzl0b6k5FkceE28NNpOKl2nXjqqBd4I3jn1XmrFf
OyLfUd3VWeo5044BigWq0aKMa3bV7ooRMfRh/K2WcM/QJuM1a+1j2IOj0COR
L8vzm2yVdc5R7qlAZoR6R6AG9A/Ql4MPYs5/5LumHJh2jFSs1NgA6GnIDAzc
U00H3wxUU32j+AB/aeS9UoxWrH4g67etnKPcMwJ/Wiu3Aa+BXxS61rtd9yP2
G9Jb0pnr7H9WPC3xP4wNrPXrjHO9xsTbDrRN+p+G/m1UC7121QSqDVpnXYtr
D67U3UVmSYl97ojuTJ0vsfBH1jiolmtC1YayOR9/Oub8b0E9o3pH5QDlgl9Z
3+DY/wz070A2RqC/K+deS3O8Bf5uxrlVd+o/Keco5aqLWPMo5dqMY7NqGtU2
Z1L+t6J/DPrXcG3O/0ZUk3VHPoxc++nMdHb6Z6N/N+pZn1I/GHovVdOotlGN
rlp9MfRnqr9yzlX6x5OPvU5pn10ffNyEvRci50rlsIbwVkJ3SzimKbbdk/La
FWMVa/VPRv9mJLMq8h3WXVYO2aV8Frl30hvUWzwa+l+CaqhuOff46vWbwr8L
fGLkfzuqKUaFjlGKVXrjG8CPZ92LH+WMjoHfGVlXMVqxWmeos1TNeRj6FdY8
Jek3Og7ZKaF7WfUY6jUWptx7fgq8qv9HwKo89+gHwBdFjh2q8VTrvQl9ZcI9
oXrDW6GbJBxDFUtrZvxvSDXb0tA1uWpz3fkrVP9l3buohlIt9Q3yewPn9G8z
7rnVe8vmbeCNsv6XpX8A54JXSTtWLgKegn9PzrFU/1CmwKsUu9dSjCpTb5fy
XTuf9WaVL7LO3fqnUqDYmnavph5bvfZHGf9L0T+0g+BdsXdtnnvyEP6i0L1L
DriO+ScAReA3sD81wWdHzs0zoH+PbCp2blHOVu5umHUtqZg1PnIMUCxQDfFg
ymegs1DOGRq6R1avrJ7zMLYmho6N+kc3IbQP8qW24nvoGkS1iP6RpNibQZFj
m3KkcuWMyLK6E7ob43K++6oRG7EXDWLXlurh1MuN1pvN9z8G/WsoiRzL1eOo
1/k09tuSjGSVI5UrVTMWYvvp0LVJTfi9VFvGxvUP88nQZ6izvAx7z0XeQ+2l
avoFkXsA9QLqgSuF3lPtrfb8auWW2L2eYnLHlM9YZ62cm0J3eORYrx5QvWCN
yLlUNWJ5yj2vel/d6a3gB7L+96QcXY58o9i1kmr0huATcs7teiOr4P8PYM8M
6A==
             "]]}]}, {
          EdgeForm[], 
          RGBColor[
          0.8479293840248598, 0.8479293840248598, 0.8479293840248598], 
          GraphicsGroupBox[{
            PolygonBox[CompressedData["
1:eJxNnHeYVFW2xasbOtBdVV1Y91bVrVZATOPDHDBhBiWIEREwIUowAWYFdBQT
iDoqOo5iznkMmMYxB1DHnMOoCEYcUUd0TONbP9bme++P+51Tp06+5+yw9t53
5TGTdp/YmMvlstZcrovSCW253EHtudyYrrncpJZcbqKew/XH7s253EMqm638
eNV5pimX21+/L6zkcqeq7VClDd3UgZ7xapPrzOVuUvpumsv9Xs/l/qj2qfJp
IZdL9PRS+2bVOU3ldZU/3tX9LdRkrq/mch3qZx/1WVXdnqozUuMepTaH6mlV
fi2V99Gzs34fqXGO0HOVyk/UXKbpmaD8Mflc7mOt5SU9napb13OMyn/WfO5X
/S807meqM1z976LnFfX1R83hRD0d+j1c6SLVb1b5j8p/pmei+rqaPdIYD5dy
uTdU9rqeEd1zuXWUtum5VH1vpzb/bdAY6n8v9bWbntW1phH6fy89N2ltR6iP
QUqnK813cf0uqtOo53j1sa7GulXpNnoWaKyc+vxBbQ9R/YOjzZeay3T1vb2e
D1Rnb9VZqjprqe3NarepnvGqu7fqVtT/EuW/1rOJyq/ROFfr2U/Pdmp/oNoO
Ub1J+n+inp2UX6Sy7Zu8zkXq/3I93fV716L2TM/+yt+nfX241Xv0nv4frbI3
ld9SY/TT87v6eUFlR6vsKD1DNdYh+n2Qym/R+o9V28FK72J/u3ofN9D8v1fb
QXp20jNEz16qv4r6n6zxPlX7JRp/kfKD1V+LztLt7JPeaaP+a9AzSf1MVf0p
ek5T3WNiTb10xtbWGfiEM6S0pHSS+thJT6P6OUVpVf28qjlso36Gq825Ssd2
df4s5ed29V51Vb6LnmP0ewDnTM9szWOGxhvBnPV80+p3cFDse1n9b6o5jNK8
ihp7on4frPc4P8bYU3WG6Rmr/jdXfwcrP0HPJ2q/SE+j8p+r/o2cDbX9VvlZ
SvfQ01fv8hHVOUH9PKn+Fyr9WM+oFp/xnfXs3eLzuKuex1TnQ/3/gZ5TNJej
m/2+Ly35fdV1ZnbUHC5Tmzl67mj3Wn/UcXxGdT5V/hPGUvnhGndHtV2pQ3up
9Wfq6xS1OVDpGD0/tPqsT9Xzsurdq2eq2j6t/9bVs6Kez4o++z2UHxpr3V11
7tbcvo/7P0fjHtvV8ygpf57KjlB+Dd3B1bv7jPZucd+Paf4XaU8u7OYzur2e
p5t8tyeo7ng9O+rZpMPnZrLKx2o/D2zzXb1Sfd0d53bnVs/peOXP1nqnqs6j
rd6rS0quQ/oXPUcqv0ur2/AuLlPZcV097/ObnGdvx6mfxjbX3bzD54k60NBO
7cEFje6Pte6q51nlv1D6uZ6X9f+8OIvvqo8h0Fg9nyr/gtJ+et5r87mu6pmt
/i/Q86LaFHTOL1HZmjrn56vsPD3/UHmHyueovA/lavtl0JzTNL8bVT5KZ/I3
zeGKWG+7/v9J6Zd6BmrOD6jOVM15hSbTiUUqX1Xv7u8qP6KL7+DRek5UnR5K
FwatuFr3f4J+76D0eZXdHvd3lNKBQUvH6f+xetrVT6Z5PsN51jx7wSP03Kfy
jTWHjfR0U34nrWlIh+f3gdZyQ7N5ydZ67uxqPvKKzttqcVamaU23q/72+n1F
Jvqpehuo/0tVtkqLz9RZifiH6g5WepPG/Er5xXoWKL+26vdWnweJpqyj39PV
xzi1GQX/Yu9UXlP5YSrvrd9/6mp+c4/62lJrPFDp8VrfcUGvd2w2H4Ynfq78
lXru173bsNP5tVOnV0V5o9LL9CyAV6qP85SforZdOs0jbivrt8ovUP58lZ+S
mY+erHRP8alrms3viqp/qfL/LPvuXqinodH9nR99Dm3zOWGsrM3rnM37aPO5
opz50M9Tmtse8T/j7qGx/qL8W6rzls7/ErWZqd/XN1seYL1nKz1HzybKH9jq
3+TX19zOVb6X1n5C0LP9dDa6qc9VW31ea3Heaw1e7wmt5jnXxTjwncNa3c9+
6nO9TvffQ31u0Ol19la+SflTlb+j7Lp/ivoDml0O/Yfmzoo5t3U6f5/qr62x
zmq2vARNrcV88p1e+3tlz2VozCdtM41mTbPbLC9xPq+KMtZ4DedU+dHKX638
FOX3b3DZmCivtJm+T1l+5qKfOdqf19vN7z8pmZfT5p8l877emv+kzHLSxMw8
4OiY86GZ5bZDlP6uM7q6+ptVdj8HxtkYWTIfWxneWvGZ2bqm89lmfspeIT8i
R16uOl9qPo82WzZaWHKaa/QZGRnn5KOSZbPfNYeTVX9I3jwPWWd67NtDqeW/
vyn9uGQ5Cb52q8YdFmMNC95InrGoB/+bEjyQPUT23CPeIzxmZOzbhyXLVZwz
3ufu8U6ZG//BU98vWe7hzMEnK5w/9flnrf9e7Xmm9CHNp5fKx6p8c9GBuVpL
LfN73jrGerzd8jZ0JN9qGgF94PyPaXW97fOW1/oo/5vW/J7q/5pabkAWQD7Z
omjZeGCzecOA2H/u7g5xf7lnO8Z6oRVHtvr3q82Wp9q6WKYmPy3e74iSeQx9
DIh+4OHrNJvP3p2Zj9+jdLHKBzdZ/liqvie3Wj74FzJmk+WGxW2+R/S1tcaa
iQ6gPpfo/52azOc+1loGtFg26Nnd/T+JXK3/BzVZduHOI+PwHvtpDye3WHe5
oeb9uk5pf419LWcpZ/kM3rib1vh78I4N9PsXpT/reURtrlabbZReWTMd2jbo
D3Tj0FbLy5RtE+VXqN5Wqn9ZtNso5LydtWdD9azUbPraETR2XJP3gn0Y3+Q1
s17OSM84J+9nLn9Ud2601r5/d+/BXiEf7dPgd4IcDt/n3KVx9ua1eUzq7Kr5
vttieaxv3efqPfU5stVyJnJGUTzuo6jzTua5PZJ435CZmPfYJr9X3mkSehnn
BBrCHUDOgCczt980bv9m39VlNLPJee4s9GC7OJPQ1P5R5wLtXU/t3fE187v7
oC3N5iek8JR/atxZBc/jFj3fNFn24M4iH0I3dlUfvyMzNJk3koc/Pq45HhRn
Bt7VGH1+EXn41A9xnjhL83XP5umZ3c33A1kLfsx5/Her9/Zbpd+1WlZH5qd8
fBfL6w2hC3O2qbd3g///PuoMi3La7tDi8gGh79En7ZCF0QfZT+SFP3QzTVij
m/O5BsuYyP3ImbO6+T/KkW3ROdE36QPdEtlpefsTo/5Z3VyPO8pdPaDRejzz
R46aHfuAHL5f6IzjuriMPUIe3r+b9Un+P6hi/X4tnbUB4hM/qLtza25HnVxX
65dLgyZcGP0wDnIw8nBng+9QLuYwPvK/NlgGnxfjouv/EDrFI7EPlN8vOjCo
m/uZHnUubDTO8N9uQe/V5wrdzHPQEbt3s+5+UbtlX87Cz9DkNu/tqODNy2i1
zuAU5RsbrQNMjTrocCe0Wb7sVnX52ol19/OiT/Tya9qsz8LHkEu4F9BC+CX3
om/VuurN2stNq5YHr6pYhwR/4DxsXjXOcWPFOMH1bT5Lm1RdZ6zGHdbpNe6r
Oi1Vz61Z6YaJ+fGvVa+51M2YBSn7AA05sWJ85X69x0rJ/1GODN4YZ+mEFp8r
zik6ArhNA+dK+3Z87MOhOgObaZ/uVH/bJtY139a4v6vu6W1+J1slxlFyNesE
s9r8u1fV+Z5KBybGNhpVZ6T6P6fNdH+Nqvd2daVHVvx+B2vM4ys+S8ehUyht
aDMGsqjNfGJSyA3IDyeo7TWZcYd7lX849doWgydoXXu0G5v4NXjuONU5F1lE
5QO0D2cUrSejIw9ucT9gF/er3gNqd4PavVW13lfROt6oWmddgXVX3X9nxTga
eNoFFWNU6P/Qkjv09G03NvCA6j8IhqQ+B1aM19ygdKU2YxDwt50qxsLu4B1q
LxKtewhzaffd4F6ARSCfwKeGlU2f/qG9PSnvetThDlG/S9CxB9vNp5+seu3P
aQ7Pau3z9dwZ2AAYAbrqcLCpdmNil6XWq4qaT3vedcHT0O/vajdteUN36m7l
/5Nzelfky6o/N7CYQYGbnan0CvV/dLv1ycGBI82omJ5cFHQA2ji4m2nG/kGf
ejZ6XYODPvCeRnez/rp60MMRQdNGB72ibFbQVertH/083OE+oYdHa+wc+nbZ
eBF55DJo3v7RD9gq5x4+Ar26KHAJ5sec2I9f2kwrqT8/sAvW8nDQyvYGp7Mj
j97DfeAucMbBKKET3IMD203rBlSsP1+pdMeKMcRrlQ6pWOe8rWLdGx38NKVv
Vo3/lBPr0OjA6L/QQjAL6PTDbZ7D7sFPZgUfmZoYh+yhPk5MjBGuXPV9vaXN
+CCY1oVtpu39K5ZFLqzGnrV735DHmTtye5+q6c0rOp9rVY19zla7tTotj/5b
43zVZt0NOfaMuBfcjw3V39DAEblDw1t8j9A7Lwgd7PbUeN1tSmfGnrA3W6n/
zeAJYMVt1hORw1fQmfw+zujwms98Wempsc/s9xdt1huRdfp0Ws75VvM8Pfaf
97CNyrcFWwMbbzWtAQd9Ufv9gp43NM4nShd1GAufkRqLOFPpH/R7DTA77cXZ
BeuEyNwPiF6vpt8niJ7dkzd+/6jOyVlBE6ANj6m/R/U8rP/7aO59W4ydzCxY
50S2Rgb5NuSQbp3Wf1bUuI90+NzT9wVNlu3gX5MDd99XY7V2mmZ9nHoM5vhh
g2Wcf4ec8432Z58W61SHd/W61wl9Bb0F/aJXp/nSeO3b4QXLt68hB+WNsUFn
GmrmEfCKLTqMo0Ef4S3cAfgL9+3xwFKwXTwU52qMZKSBek7qah2UeaCH/v7/
2iHjcx6R8/sHZrmi1nKxeGJHyXS8oDRfMo8Y0+S10NcvKvsZnLdknRgsEX0Z
Hgd/Q79+RP8dEBj715rzzqF3NbfYJnFSyH1rhOx3XbPL0GXgsdhF4LPoiPMj
T33kRegV47wRY/XJG5OHhu9TMz3vofSIguVicIYjC/79ufr6p/ovhr7xj8z4
7qF6F5t2GDN9IO7+6iFPogO/GWPdnFmG30Zn4LYOywfIBnu2WR6CL7QkxmKX
6t3dpXO5OTqW6Oe/KsZgv6pYbkB+OETll7Qb40B3v7Td2BPy2+0Vnz1kInC+
Wpt1E3BE+BBj/bti+9Z3Su+uWM49smzMDNwKXQC6z7jIzO9V3Pbdiukodi/o
EXoA/XA2wPXB95nfPRXjmsepz7+0G9MBuzm27HL+h7YdHHyhe+KzgyxwWcU4
dg+laWI5AXlhft58DpvFRvp9ufL7JeZ5l4c8c2vF8iFy4uUV48srK72mYjoJ
vTyq7PWy7vMrloXvhYdWTFehrxdVjCU16TxcXjbWe69oyfUVy6LIpFPyljPQ
neHte8beQlM3aDNefW/0P1V9XB58H/6/jupv1WK70KV1y0lXI391913h7r/T
Zj0dfXOW6gyVXDGz7rvVXnKdtTuN6fyofeiqPm9qNjb9vto+1mwddmTe94S+
Rgf/hW9/qX37otWYL7rjlqE/PqXz+SRP3uPcHuezrLG+U9281rRCp3XkBuVf
aDOOh47ZX/W3LxkDfqXN5wl98st2rwe9/+0Wy4vo/szpusAi5qqv2dqrKdqr
+5uNq3IOwYHAg6DbL7UZ50UHfrnNmCr9lzSf6zT+dYllUnT8RHPu0m7dBt4G
/8AuCoYzQHs5SL8XqHzNTuvF8xK/wwviTr7Y5nkw1kla04l65iDblm3zOa9m
HfqL0KORvziHnMfHdd+P0h48Bn6YGPs/sWaaDe1Gd7hZ6a2Bm09TemLBch36
PHo9/OuNzPnXM8t+1GlQOrHgfqD/2MHA38HeSW+OPpsT84Q9a7aDHFKwLYT/
qbdao/n2vgXLLSsmpoV7q/4lWuctUeeW6JP8s5rHycrPV/qynhnKv6T0iMQ4
1XvKr6D2tyOrKz1W/1+o5wHN+Rn9N0X5pzPPY2rBdwcZmHLkYOyMU2MfsLcy
FvjraqpzTMFy8uKgvYdozLtVPr1gvst7YD7wa/qYFv1MSoyzva12n4NjFcxj
aE8/0HL2dFrszy1Bq6HZ0H/eI3ralon3+5qq+3g+737eTYwjgSdNKFsWvl5r
X5QYowMLxCYI/YJ2Xae2L+Z9djbIjHn9W+nGdeNUbyXGTr8qGMfCbvV+3pjS
m3mfY87wK4n1lYtqtrFQPrOL7V/v5gOfLNm2CwaxeeZ+TtAcN81c53jlqyWf
pwWqc73Sl/PGt9bLjM19l5n/wQfhiR0Fr4H5s/eTY/+xQ19bsO38oaL3bnm7
I2MPv81c5xulbyTG2y6vef3sw8kq617wPJjDRtqTJcpvWDcGTx77AfftiOjz
srJ9Ik6p+p5eprHvbva8mf8fE8uM+DyAJf6Q+d5NT1wGzg99Byd4ot14worq
Y9+i5cXTar5H3CfkBeSGHtr/mTXfF+4NtACaMFBzOR07HLhq3VgPmM8OKt9Y
7frmTfcuC4x0Vc0lp3r3ag6nqZ91NP/7C8ZSHiw4/x8wnLzv0OPILSX7GeBj
ALaN3Yr3PrfgfqhPP2tHvUb1/4DS0xPT3Y1jDtiHkR3bwOfr9gcZiX9Kzfft
psS+A6vnbX+8sOb5v5SYDkGPuF+7540zQv+3VLp30fT684LHAhNYNe8+ub/M
e9XI0/ca0X8WNoI6OkTeddDpjg8s9GqN+1G78x92sR7cI2/9Evtq77zp7Kcd
3pcRXbx/D8R+vhDl7NUqSntzdrvYf+B/CranoEOgS2CfxZ77t4Jtpg8VnGf/
sbGuHG17KF2pYJ0XHYA8Z6Zn0f0g6/PQLzL/6gXrI/RPumrkT9I5WBMekFlH
6B1tP+twPbAn7MZrRP2Nim7LGuG34PY/NFiP6RlzOybzPI/OzIu3Kpgfn5c5
/2HZ8vJdBWPGV4adF3vvr5nLf8EuWvLZ4lyBK99RsM8K9Aa6A099uuA6BzQ4
vSfyKxW9X9ijmVevmBt7s2as5Y+Z9/8mzeenzP3/R+n6ddPA9ZTeXfZ7m1W1
D9I9cf7h25w9MO238qaP0EbsFtgvsGV8ozl8W7StDhvKJ2FHQT/qp+ds9fG4
0ldV/pHmPFPrnVGyTw1+EMj2q6jP1/X7DfppsY8A5fhIgOUP6DBuz1kBI8AG
BA9aWjSPo89vYg747VAfmnlp2OV/bPBctgh9DXsT46P7gMnRlrLNo86qjbbp
D422zP21mP88lS1UfrTqrFtyveXz2inq4/eA/wP+Faxj01jjW9rrWdixKvYB
oJ/tNO6nsW/0SdmiyGOHYU+xSbE3r8ccXon8arFX54d+xJizY43Mkz5pv1nM
gTqbh28GdXrov/2Kvgv8Tz3mh3/GebH/Szpss3lfdd6u+32uW/E7ZQ7MZS3R
kMkqz+v8zAkMh31ABuyIts+o3ryi6TVlpSg/H7+akn158G8C34PWvxz+dNA3
5E3+R95GjqEOfin4/hSjHMyIuaAz8/+z0U8P7qyer9XPS0qv6rDvz6y854Df
HvIU88O/CGzm86JtX/jIbB7n4YLQ93mn9EMd5OlNwqeFvWW/eZfYWGjPOOiz
0PlnYu0n5H1ukcXAVzhbzH1j7eErKtuo5v1h71g/43wRY4GDvhx7ghzO2tgb
1kAb6m9Usb/LAr2rV/S0K79KxTLR+wXLcchW7xUsA6LP1INHr5LZ7jGm7DuK
bIPfGxgOd577/mje+Q+jHvWvqpmmQluhP+PK5uFnqvx/NIeF+u8fie3/3UP2
ODCzrDNG6TVKnyzY32185jrjlLYU7beGrNVatP8cctrsJtNEaOC0mnlTOTNf
e65g3vZU3joW8xgf89lF5/NX/f/fgm3fvxX8G9q+Xd3lXyZeIzZa1omMjWyA
zL9GZvkTOXRBtKUf5BbGwv+wv/rJaa6LE9t8ydM/eh9zwh5Mvw/HHvZQnw/C
2zKP82DIIdDz32NuDUXn2f+t6qa9nyf2g+gIWTGt+3xhB4MnPx58GX+Zf+Vt
U+qnMT5Ezynb3+HzkLHRKz8OPoINGFvwhpnLFkY5PiO0xQ8hKfo/fJCQZ7GV
Lg4d97WC9Vz8Ub8Mn1Tsu9h511efW2us1wvG29uKroePxCqa/zv0Wff/b0Qd
5BfK8dVizAUxLr4nC6LtVpnzf9S61itZnsB3Ch8osEzkV8r+HuXYk6shr4J5
Ug/5DIzr4YL59jMFt1n2Lppth6afASXnwXxI0yjfIfSfAUq7Fe3vy179GnPm
PbL2rUreoyGZ38vpZWOw8Fb8KJrqnueMxPxpUYzF3Z0R9xc73s55+/X8teb8
HTVjhi8HbtirYl/YexNjj+B74GbgPfAn6Bi6CfY2dF2wNLDCZXha6jr3qW1L
3pgn/+1WNWZ4fWpfDOzi8OL5JfMN9AH8WQ4N+/jTatcS2CK+Ucg3yDbPl8xH
0En+1mZs4Sm966cKxnmpw7niTEEroFUnB716Qfv2mdJtNLcbU/OqucqfWrO8
fQq+QKKDfw+bweJ2Y2vgLIsr9skcUTO+Bj4LNotfJuXgJNj90KvQxe5M7Hfy
Y9l7em+sFz9B5gD+jKyBboZ8MqNm/eWMmu/VosBawW+ZJ/y0GJhP1mCMlneE
f+PcwPvAop8OXynW/nqzcV5wK2zY6LrouegC6AHQn42LllmRV7cImQuedXDm
PHx7QuZ3hAyCXI/9A9m+EH6tzAeZl36QhUn7Rn59pRsUTa+Orrt8R+395LrL
+yu/ZdH+QJxh0n4xn6Gp/W5fqFk/2CLK4UHsD/u0acgdyEjoPMwL/yLu4l1x
H/GFYZ/Rf8GdKcM+Dl/jTkADrwkeskxH7mqZBB+qJ8Jn7KD4jzrYvuE5LzX7
N2eOs4d9oWdgpGCl54QdCZtX78A8wT7/Wzcfur5sbIY8/AhbFnXwuV2laLwX
vQA6Bg1DF3u74HPJ7/+021YOno6PDlgK/nVgPfQ7OTG2QvnExL47O8VYq1Zt
/8IOhu0CH1b8V/t1d8wA/4EPPRj6LWd1mTwd53L7uO/QAmQdbKr4aS+zozX6
jO8Y5xy/h4GRBx8YFHdk5U6XH5bYXwdcDZ8W/Ie7xDlEz0Jv5Hxh2wcLYb7t
Rfs5jAosBdoKvUMOw693UWB3yPpgRweG/+oYpecEDgYeBr+ApvLf482mg9hN
0FtXiP1Ev0TnhJ6j3zTHHi6t+36dlFimpBzdGZ/F7tEW7I+28DX0Ys4n5xS5
gzro+MicrHd5H6T0T/pF5PEBxC+D/cHPb2nYQcAf6J9x4F/oFcwXrPS8wEtH
dnfsB/mhoWvAy3hnjIusi9yD3oZez1zRS6BX2AA4X9iVfmy3TQFag/5+X+ie
j4YPJPcR2+lvzT736KdgIuzZ5t3t6085tqbGOM/It41xf/HVb4g875EzzR7O
K5k/8Ju7tDD2AXmePWLPeYfsAXN/rmT+wN4h060WmMVTJdNF2t8S74Q1chYY
b1HgHswBeYhzf3/Ib/Be8NzFsWdd43yeFDIksuSGRdM76B4yO/0sP4+fxFrA
MvARHR7Yw/pBG5Hrke/RScFwOLtgn8jj8FF4KDYZ7jzvY1zNvGa1qvHX9sBt
xte8DrBt/IPwOcZXLJc5vx0+dWBf6qdd+QNqHmd0zb5hMyMm5KzIjw+/33FF
y3HYWpD3ryjbloxNOanZhwg/JPyLFrQbD8J3GjvqjNCJiAXgDHF+wOypA16E
rWx80XLZfeprGNhTarv19+F3Ab61Z+Bj2Ef+lLcdAT0MfQx98AG1Hc47q9kO
xhrh03vV3M8Biekm9BM+StuO0ON2qDl9Hn/1urGTA+u2nyyIteCzeXTRMiQ2
vUlFy8jIBMgAX2PjCrwO3I79mxX7+XNq+8qXFfuM4X+J/rN70XFK0E3OxeA4
G9fUjCGDJd9Ysy/tgsR+HPiLLtMlStb1WHuPsJP2rNkPDQwTDBe7Br6X4OPg
MbsFJnNPzflVU/+/a9TpXbTvO+tl7XsEfsj8qLdy+MYPi/KH6l7jotT+MPgc
8N6w77wdNh7ONnQYvfWF1Fjn3Wq3Wc3+3psqnZa3bQNbBjgx9pybc9ZLXwm9
9Zm6dfFfUutDXYrWiYgzI3YKHzFiqU4v2seJ/Z8RZ5h9ZXz2lv+pjx0XHxbm
AE6YS+0rvmfdfuHYwrequf4Z0ededWP2+A/+UjPmNFPtOiqOBdutZhveAXnH
meCrhM/Snrovbya2I2BPwB/tkLztmsWIReI9gmdgT+T3wZHHFvZ0zf1tp7Fe
Un6C2h6ZOt5qat779te89VhoeDWzDWaPsn2jqI9/FHIK5fDxz2LfX0ndx7To
B/n3r9HPoLJ51HTVPTHvevTzkH6PUP5vSrdNbY+7TWNOrVt+G66y9VPbPeeo
fF7Ne/KHzDjEMYFRQPOmBN17InUs1p8rtknS/7Vhm8fus2PVOuU2ReuVwztt
Q31Yfe+rdO+87Quv1ewXh38cNGbvOM/E5+2Xt5/ZY6qzj/Jbpv5/n6izQub1
sm5sMmAH4Ab4OxGfwHn5Wm2no4Or7f51Y2Fl5Q+oGw/GJxFMo0fgY6fkXZ9z
iG/JKZFnHSvFWk7Nuxz8B1ytZ7TdrGLfqd9rPpecz3eU/7PmeSG0vWz/Qfzh
8BPbo24skxgIMG/sJeDe+9adL6XeM9pi3121YpwHvAfalgR9g9ZCS7EL40tD
LAA0iBQ8HZvvV2H/gCfmM5/Ts+rWp9HP0a+ZA/W5X2AA6LfotgNVrwldoG75
5f7ALtBL7ov+B+m/ZtVZqrVsgS1G5VnmdG7UwVYG1jMkbHDNoUd8UvPZWqR0
xcx9dmb2k2dc/OLx58CvozUxltgjsD58N5GvdlT59pn18f7YrOqWy8fXLWM8
H3IGehJ55AHoJHIw9q+TI3ZpTN1+3ZRDP/+a2qdogM7vran9Evorn6X2ryWm
Z/XUtHis2iapz8NoeEvZ+u26meUQZGVkoIll60V9Ms/luZjP8v2qZy57NsrR
mdC9kbWQr+aHjHVjYhqSYA9M7ZO2reZzWNW26sOVrpLah404pNmp/bK27DT+
DDaNL8XM8IuYV7dsiIxIjMwVifUddKCeqX3ViG3iHHMm91J+YmoZ8gvsrqnj
lYhbwpeZmEZ8mfFHejR8kp6N9SLvDa5bNxhCHFtq32Viy3ZIresepfKPUt+3
JXrPK6f2fyNma0BqGe4I7BuJsbMBxMkljjkZkXrch2MtpPxGH0Jf4vfrIQ8/
EnU2zmz/6IvNJzM+2BtbfOq7v1/d8jzxO5w57saHEcsDjop9gvu8ZXeX0yf7
+VHp/+p+FOXENxDnsCxOqtl5aBdt0es+CFvHzLChgNHOiP430nyasbFqT25L
7Dc5qGpMBGzk9Jr58knha8GDDIf8xj0nXgkdhYf4JnSVUd2te/D73rJ98/DR
26K79QHikW5IHHc0QfswvW7/j1OV7pgZ3xuYea4zQr9jPawTHy6wjqdivU9G
Htkeff2JuGvL8POS5W/O+TNx5qn7dOgD3EvuJ7rp84lp4G517+HT0f8TUYc+
GZu5g3tRxn/gA/T5ZNT/NLEP98FVj8nY6C+s/f2o837ZcSPEuc6POsztvtS+
p7/UHc8GTjhC+fdS++U3qP4HZceHEAuLTsW46Ea8E94RfJA4Ue4jdqLvK9Yf
llZ8L5EtkDGmpvad26LT2BMY1Fk1y0fEGyBTIWdSH/p+eGKdHd39sNTy6580
tzMS28W7RMz6DvG+8NOnH2SnFxPbntepW26dEH1ulZp/P14zTgumDO6J/ZQ8
/HH/xD5mG1cd5zUqcBkwfvLQf9ZDn8hRverGSlau+/+RUee3zHHa/1W6Wmob
+dya8QPmjGx3SmLfmqWqMyh1DODGnY6T2qVkTAqZEFmTfcrXjT8W6o7vx5cX
P15sWXMiLnfdxHYefO3BDNLwod207ji61/X/mYmx42LdGP72sfY/VK3LrVn1
GoinQq5vSy3X3loznjwg5r8o8mC/yJvEdhEHhG2V/IpRtnPkketHxNnuHT7Q
q1S9VuqsFGOOjDrYkdcKvR4MAH8G/L6Pwr9Ca/9vzboyOjM4PLo5+cWhR28d
5aelxiLnIM8mxl4ORm5JHKNF/PS4wKfwsV0rMQ9o1dy6Vo25Nyn9OuxAS5Tu
kRqX26TT2A5jMT4+sPi5gqE2BgaxHFMlDxbxTcV647dKF6bWgf9W9/+/RP1J
Zb8/sB9i/H8tGa+7JPLEwRN3Tvw5vr/VxP7ov1R8D6bGXVh+vsH296jap+3W
zP3QFlz37Yr93t6pGNMB2wGXAXvBj2T53pPHXoOv/tqRnxhxsvvUjcHwvsBq
aNMn8vQHZgQW9J+adepfa8aH1o3ylyr295tYN14J7/6n+p5WNi4wS/+fVLYO
f7byfSv2MVqk+k/ULG8/UzN+iH0dHPbiiAP5i9LTytalz6vYX2mZDb7J9hPm
xrqR4U8MmrY8FheewzcUiBHGV/nGsuNU+Y4LcuCL4Zd+T9nx2/1q9jOhHPnw
1rJj/PiWBrwRHgkPhUfyG36+UiXiajrN2/tFHe4m/hzY1LDFkcd2SfpYlGOb
xc6NXXlo2dhfDVm05riVlWq2gVMHuzwyMv7qyMno+OT7hL3vsfCBR+Z9pOP/
6j4SdR7K7Cf298zywJbB6/EVxXaIjoy+/FT4jt7RYd6AnzPpbZHH95k8sav4
DxDPCe/AD2D/yPeK8p7hk479A9tHz4j9hJ5MiP+wGWHHxm5O7FVaM0ZQIc4u
7OnYpvnWAHa0wzPbwfE/wIeB98c7w78E/P+FeHcLow7zgpduEbIEGAzzwS+a
vhkDPfCo7vbfHRE+9ANjzj+V7TeL/yzxSE/GXvH/mJg/9qcx0e66suPb383s
44sPLv63xBdhX5+rs/evsv1v8cMFY6IO9pHPysYcb05sH8B2gh8+8tFRMTfq
5qP+iJgz43QE3aL8yKiP///ozPzvgMzvpFe8o5NrxjErms+lqWM3iOF4JXPs
xKuZx2Ys+r+57O8g8T2kP6TGffgGwIWp40qIL7kqtS80PtHYk46MOSD3jQoZ
j7PDHDg/b2aO93hL6TEVx/wcW/G3UDpiLb9EHrpKu5Vj/kPKjm04SvWfy/zN
l+czn13eEbbyBWXb/vAvfrlmLOX1mve2FP1jm8RGiU8v76IYdJ4zz1jMF5sC
dbAr4BPaM85wrzjjrGVZH1FnbtkxI8SO3Fk2v+e7PuxlIcbdr+J4RuIauZe0
PTx4EHPDn/6okI3ZQ+bDnURvYl78Zh+Q08CD0EmHa6wOlW2i/V9c87cGvqr5
//OjDn4u54Vchy5LOWWvpsZuPsenIrVvNt/PGJYak90Tm2x8p4PvdsDHLgm+
Bg+Dp+FneV7VvuxX6V28ltjfc4O6Y9fBJG9Sekxqu+2/kL8Sx4q/QyxA2fa2
tTPLDfCgH+NsXxxnADvnxbE/zGFO8NPfYj7M5dXEvrfr1l12aczzi8Q+GdtS
ntqHf2utZUhqf/u+yu9SdrzKV6qzZs320K8y85BPgo9gu+E3thnONryGdwTu
Qh3+57x/HOXY7C4Nfn1ZzLke9tkro0/kgSujDv3Ct8CYOlLjSqdqX/cKO+i0
uutfHm3pj36PjffAb+w2fEfoitiTK0PmoP5xMQ/mcG7VOOyflK6X2G9rWVxm
aix7B3TqzL6PUzP78uCPC35djTx+DqSfRPkRmX0rj8w85hrxLSN8Vskzn35h
+/9Ya5lXdczpfKWjE9spDq6Z3tMn4xyU2T9nbGY7H/Y+7Lyk2P92DhvWqLgv
0JqRYc/igVZCh9Ep4QXoVmeWHZv6c8SZfRY2RGwFS8J/bIvEd3rDijFYyqHd
fWIOjNsn9JlhdevBq8can0ns40iMAn5WL4VvGHrY5jGHL8qOrxhaMz96Kfjd
e1FndPCr8cGz+I4DdoFrlf617O9f8P05vtGDP+epSr9JHKNHrN7yfecsfZc4
xpBYw9Uy8/vVlR6X2A/pSfxXM8tYjyj9e804IBjqcZn9bo9XuknFcZoNmeOl
xgcfhCdO6P5/850Q5T8kjnMh3mVJYlxth7ppAHoNsWAfpI797tppX3B8XuaU
HYt3RMTjYRPi+wX4MFyemc5Ab4i/nxjx/qST/l8enwb8Ga4IewOxJHxLju/H
ETdMjCV9EgM1NmKgiDklprIx6p9Tdf7sqvEnsNDrot1RMR/iRo6JsWhPPBUx
TRMiT1wV/Y+LPHWJ890p/GKRX+4q2x7OnLGD89/E5fOP2BTyx8ZYy2K0Wl3O
WOBtzIc14QvM/uB/B3bF9z6I36TvydE//t3YWbCbnFu3fefsumk8360gdgad
H91/Sur4I2KMiefF/w+748YVl2HP4HtZfJMPDB38vNxu32W+S3Ff9IldCRvF
kKgP3k9bbFVHlC3TlSI2enK8x/bAjcGPwfvA/fqXbWfAtoGtgXgv7ALQXuxG
rOsfIY8MirGg6dD2o0MHJX9SyG+cRc7hjy1uQ33uHmOB4RDTzDiNwbeov2vZ
dizK0FWJW/0tYvo4R2PjXfONAfLEJmAL+jLitojfIo+N8t34TZ7zxfyYG2eU
PV0W9x55vrdwd9X8o09i2xL9npWaX6JnY5dZPga+CshofEuRs48cR6wscbKs
iT1kDTdULeNfp/Taqr8BOEl9LtR668ofnloGphz5ir2hnP3hnvCNKmKQibHB
TnhO3T5Z+Gbhr0Vs33FxVmdXbXtcFkeiPlaMPjmv6BjIVP1S63PP1a2vF9vt
xwRuwJyxQxELtSjy6LXot6wfHJG4XGJyoT18W5A47POr3uOfao4P/jViG7kb
+ADhv4P+SR6fK9LDIs895j6zjuOrtv9iByY2EfsivjFnVn0Gzqga96EcGyK4
KXycu0PZIVF+etVzOK3qGHrmT4w8NjzuyfyaY6TBh95KA9dutf7ONyrYK2zt
YG8TQq4D/3g06mBvZGzGhU4cF3SD982+cW6Ruw+K94LPH7SP98g49IO9nnc4
Jd4jPsfQBPAi7M/YqvkOJDSV88X55LxtGuXEhWwSNIH3gV0Dvzhs4/goLv/m
Gin+fdilsU9j+8bmj60Iuz/yGXLa4NR3jDKwZL4rQX1iNrGX0P8d8V01/BHA
yWmH7w53ge8IPRZ5fCvwscAfY1rE7xPHj1yIfPiX1HGe5PmmE9+02Try2NLJ
Y7sF+wMDHJgafyCPDrS0xboV9Z8N+yZ2TvRTdNPtQp7vFbrG3MzYIX5t2Huw
+9ySOs5/eKyR9YL98s0B4iv5/gf2ON4LOjR05qrQa/mND9/EqHN4tMEuxvkl
LoGYi3drpp/YV8GU6X9G2ToTdmj6wi4Azk4bYjL4TXwD8fXsC99s4Vs7E2Ju
yDyfhV8HctaEmD+x+MNi35bpnbE/+IHsFecK2jAs6uOf/nn4SOBjgo1wVMim
yKgPpNa39ow5sB+TY73Dopx+wNr5jz0As2Sf0eOIGwNLZN/w1YPWQGfAXqCr
0FHiM8BruIf4LKC7LY9NJeVe8D9YDv72+LDiy3pd6nuwSdwFMN+hwV+I6aAu
/kXQtpdjXM7O63F+0B13ijuFjY2216T23d053h06KTFr0Exo+8ax/0OiLWNt
FOXMATsc9rgLUpf1jXK+S7RR3Dv4zJLgNQfX3T+xccRKomMSk4/PKnvDPdq3
bIyqW8UYIXyNvcNejT0bmzV48oB4v8/XbSt6tm78j7lC74h3x44GLo2uAT9A
v3gqcELwQuJXuD/owvi7gG9tpn7+nJonwhvvbAka1GhMAB96fPTBfHm/u6fG
cfD7w6/gkPCl4jdj3hTjIufBj+HFN8d/7DOxg/3i3LI3N0c52BRrZZ34DIBL
3h2yFP4PxEQTY4etGTs2fg+MdVlmGybfjuTbDvS9ZfT/XeThj+ul/i7At2X7
jd8Qe4VfBf3fnrk+Meq0eTVwD/APaDp0HF9U5Gzk7dvL/t7SHXF3kM2JqeNb
EfAl4v+ho8S4gBcQF7Ik/KnQg8BT+Z4I3xIBw94l+AW4Kd8Nga/y7RrK8T2A
92EvgleCcRMrC/byWmp+eHjZ/JPvI0DjsQ3NiTrISLuGPMM3b3aOPgsVyy3I
Lz8HRg1WzXck+OYgfonMfaWIZ+GbVbfHnUJ/4nsryMz4c+PXguwE3YAXQKPg
FYxLHBD+knxXC9vlwKrr35o4Dht7KH5o0LNbYz9ZD+vimxDY8YiB5ywgl70b
dwdfJbCZhWX7GuADhg8bvkvY0zmn3NE74zzfkdkWgE2AfWed+Czj8zcm1suZ
wmbKGQbz5Nt34JnohXxrGz9dvo+A3Nw9NU5DrDJ2S94r3yBgvXy7HDljTsV+
Hvjc8E0D7IvYGW8pm77dHPt5Rerzf2XqdzQovlnEN3JuCrqEPI5cgkyC3Pdd
nG14Ad8KZ//eTB3j9VP4QfAdTGQG9LArQi8D4yFeGjsX5xW/SXy3ZlSNwYLF
9o1zgkw1L+bCOxobciDyIO8Nn37eP/vUP/aKGGJ4BvyC2DL8NfEDBa/iO7zc
P/gA3+9AfgF3nB1r4dyW4jts8Ba+PwJ/xs8SXx3ssOhEL8Z5gObxzRToOv5M
zIF9RndCh+I7Cfhosy58RLHrvhzl+Eojy+Lri380egi+r7RnPZwp6DL0eZ+y
delpoQPiG843zjg/3Sv2p9u26v/5xg7fv8AOw7qgk8j76H3I/NSj/iZly4N8
qxHajs0Smwj4MbETYHY/VWwTnhpyMv1PjTkgWy0NWofuhw44uWyd6aDQm/AB
4S5z3i+ueawHE8dcQdeJCftB+TM1v90q/h4cPvobJZZ5jw+5F/7543L+W7VM
+mTN3/y4P+QEbDnMf0X182VqPGZufM9seuwJsSvEsPxc8Tqmx7qIhyHm4uLU
35N4Pr5twnf7pkVb/P84/1frHieJ8UG+U4X/Fmdj0/hmDGsB8/kp7sLMwG/4
3ijfFppT91p+KXt85ocuAnZL3MtT+HDWTU/wLQWL4nsf+GSi+xI/g+77v5Ha
w5g=
             "]], 
            PolygonBox[CompressedData["
1:eJwtmnm8T1X3x4+uey93Un2/5/s955gppUKZSqREZpqkJBUyNZiHShpQxpJo
NIVkCj1kiqanaFARKtGcp4jQ8xRF6vf+vD6/P/a9a+219tprn733mva3ao8B
1/Q/JQiCHvwpzf86mSCYnBsETcoFQcXyQXB5OgjKFgXB1IIgODsbBL9EQfAQ
+Bjat2EQzEkFwcz8IGhVGATvQp8A/7FSQdCB8dUZXxt5k5DXCLwC+CjG72Wi
aoy/H/jvOAhWFgfBHfAcB74sCYK/wE/S9iPrY/raQBsPvg34D+j7S4LgBuZc
xvwr6OsG7Tfmvz6yztJ9PXOcz/jyzH8ttFPKQAM+lb7+pd23E32/YEzPPNaE
vN3At9JKodvtyDwH3quZL818Q2knweez3rnwTob+GXO3pO+3XK/hJPgrjL+G
8X/TtwnaYPoqQeudEwSjmW8l9KuKzHMm+qfBl6PLMb59K2R/zpiK6PMu3/tp
aHfSdzF7czv6P4z+J2j9oR1nzI3QDyL/beBWzHcAeFHotU/jGzTnW6xF3jZo
LWh9gdsi7++yyEJGBn2yyEgVec3dgT9nfHXWN4PxrRk/EP5bmX8v6z+qvaH9
CjwYng3w3pM1/Dzruxv4Jvi/Zf93wHMY3jb0vVbgPdJezWNMB/jrofMaaBWZ
cx3w/cz/KbQnaA2hn0vfy9CvQEYpZNXlm/yE/m8iYwiyBtPeAF4LvSNrOxN8
HfAuxnxd2jxvQf8QeY8hbxdtFfQDtPeR9zLypzB3hrYS+FP4VyJ/NvrfyFrK
gw9g/F74N8C/jzl6w9sD+V+ynm+R90vK30jfSmf+M+Y6Av+nJf4G3aB3h38P
/BH670D+RGScy1onoOME4E3McS9zFdJ3K/SH6Tsb+CroY4EXs9/t0Wc4+78E
eAYyu4CHujOM/Zn53mW+ZazhUfh703eadGe+Z+D9N/gw8DOR+QD0EfSNYj/v
Rt4E5N0T+9vVoN2ru0Tf6ZyPXch7TXMhfxjzRdBvTHyHdZfXoV8d9D0IzwF4
d0GvIl2Q0Zxv9SD4+8DvaA+hV9R5RvaD8HfWXqJPc+ip2LaggO91OvAzGfPe
S982vucY+mojawI6rGRswhpWIy8Nf0fwZ+Bpyl7Upm8Vc7VO+S5pj7XXd8B/
epH3ONR+I2+09pq+LPDW2LblS32DxGdCZ0N7shlaD1o54P7o/DSyc+BZD/4H
62/D+utD/wxZn9MaAF+FDvfxfTui09XAO+hry/eYxJhPgSsjfz3yu6J/J+Rl
kFeDsUfROQTuG3kvZSP7AM/ge5Qr6zM5C/574WnM2i6hXc/aF0LvC20Q+7kI
eLDOHPMPAH8EvAf85xX7jnQHvinx2daedk18p3W3m6PvLOTVY8x38PaHZwP6
TgIP2Y9n0KkL8JW00cCd6dsDPBCeisW2cYOA34u993t05pDdHn0CeCuxxhGs
51vo06ENp43g+zVDRq9C8wyVr4C/Ro5tjGzNXbHPns78TGhLaIvR9TzG/Ivv
uxx8DHtzgPGDwacyxzfwVma+JyLbXNnenfA3Aj+h85FvGzSf9S6n3QR8hPHD
4f2d+ZYw37PM/w+0a6UTY++Bnp/1ndLdOhWe2+BdBr6U8XXgeQX6T7T+wKXg
H8bYy2i3gfcF/x/wPuhDwWeD38L6D8smIqsn3/wX4OeRN1T+iL4PwNtx3+Zy
36axpz+jT6mMbc8k1vc76ynJeO+Ww3MVvFeDj0N+T+T/Anwceb/n+448y/gb
EtuOKsx3PXBZdLi+tMccRbdbabvlG9BhO7SLkHFGGccAgb4NMjojqyH862Xv
db/5vp+AN0CferRtwM1pb0OrH5m2lVYXuGtk26c7cBNws8S+/ij34RZ0rcYc
bzDXN+DtGf+k/FOe7/xTwDvRqQh98tFhGLrUkI2BvxLfpw/jK2Ts60PaecDX
Rbal8rGdgavTVwhtOmOeYuzZ9P0b2lzWfGHWNk+2L4f2WNYyJKsH32uA9hr+
toxtR8swfzH6v4P+t0M/hryLIp+1GdBzwIfLvkGvrvMOPBl5GeZ6Vv4beAp9
M1lfU+iPx/aJ8o3LWN/LzDcNeQ2QtQ/6x6x9JH3TWesodJqo9aVsS7qA3wf+
TcqyPmGOzsgaQzsBnIfM+ujbCX3/U+w7di1ww9i2SzZLtquEvs3yncicw3wv
IW80+v2MjEHQayfWRXuuvR/K+Ko6T7QhwMfpmyz7Cf95jH8BvFRp27AFwPms
Z06hY4KXoJ/Gma3M2d3Dek+i387YtvIr2lnM1ZU1PVdon3RzxjGFYgvFKOPh
fx2ZTWQvkfdj2ndQd7EZ9Oegv6Ezx/q60ZqGtmGyZX/B/3DWe6C9OAk+Lmsb
JVv1Cn0dWPt4Wj9kXQy+Afrl6DsVfT9kvxci7xbGz1Z8Kf8LvTP4k8CPI+8s
8BdC+4JDsm/gW8C/hz5MZ5y5hmdsK7bQNqD/BHgG5vibDuNb3B377KhPtGOs
/8cSx2SD0G0e7XnkT9Cew3spMn5Et4Hgr4GPjO3bBzF+IuOfZ76uwH05L3OB
+0WOPRQjKFZQzKjY8WNkLEbXN5F3BHgJ7aeUY3rF9sfZ04nQLqP9BK017S7g
K5D3Het7hjNzNuOPMWZ1rmNQxaJz07bN38LTIrLNku3SGSlGn0qsbye6XAL/
KnjXg09gvRNpP+h7K2bnW/3M+P3I3qf1M9ccWu3QPlq+ugQZt7KejbF92Q7k
X6L5wX/je9Vl/DzgdYwZmO8zpLM0B7xlvr+xvvU0dCrie42RzQD+AhlVkL8B
HV4EvpS+noWOqQcD1wqty1bonZB3QDFyvm24bPnnsXMHxQSKDbbH3jvlOMp1
qiaOpbaAVwY+wnoWIG8SrSKyXtCdgvYq8ucD/wr9RWhfg9/GfD+AH8rxndLd
eju2rz3I+lvAP1M5Avyl0XmWYs+UfYtyKuVWiqEUS/0Xnf+EtiW2L1JMp9hO
d0B3YS30cdDX0V7Od8w+Df1GyP6iS294vsvaR8hXLIf+Sso2SbYpRd9M4NVZ
70Vb5RC6G+iQL3vO964v34vOSwvso1dAbw79n2LnBAeh1aTvWdbTEZ5t8Peh
7/JcxzCN044RFCs0Yvx0eCvQJsJfC/4V8C+B56wix2APKjaHPgN6B+hboS9K
O3b+gDlPT5yTKDdZhLzFKZ9hnWWdeZ39nzPONTrzvfMZOzpybKuYfgzwLPqe
yLXPKELedcjbVuA5v1auRV9l1nYzbRK6/JmxrRmEvNMYew38H8H/D32b0/ap
8q1tkJ8L/xT4owKfifPBx0X2jco5xke2MbI1s2j1kXUXPInsH/z9gcukrfsm
5ZOK7/TNoJenzYe/TNa2/S30f0zxL20D/JvhL4Y2AP0vQPd6tCuUyzHn9kL7
zALwSsh8PNc5uHLxtyPH8jdDfwf4anhKFC+gz7XAu5QTy9dAfxP6JaFh2XTZ
dt0x3TWdgS/h3YPManmOES5Cl2PgnfJ8hnSWBoRei3IS5SYfwLMS+kz03ZL4
DOksVQfvDf46MusWOOZZytjjGdvGEegfIu8f5fx8i020MeCllS8W24eOA7+B
MdvzvCfam95Z+7o043sB35z2XigmVGzYL2tf1o35H2Hsb8hfXOyY9CF4a4F/
zNpfAD8PuEHWseR79NUE78iYzXmOaRTb3MuYG3N9J3oD74U+qcQ2Vba1EuO7
QtuJPk2ht5bPlL9H3kOs/aXQtRaN2ZA4JlZsfB/0n3RfmHML8BzVS4APZhx7
9qIdVj7CmPrwN6C1ZGx/5minWJf2Bfz/zTg2Poa+RdDq0LcNeQuQVxt4IH3t
4T1M+xL8zrR9jdaktW2lNSxyjKRY6fvQtmaB4nloO8EfYe6HaWvQ5amMaz0j
WeOTuivwvAX8Jq1d6BqPaj3yCevB87KO/f9Av2Ld3cz/+wLu1FTg55nzL87v
Zcw/V/ebVl7xHPhs1XYyjtWUoy0Dvib02X5bOX/iGoxqMf/gP9rxvduG1kU1
BtUaainmK3BMpdhqd8a5l3Ju5d5H+Cbzi+3z5ft1JnQ2lLP2jL0n2pt96NMS
OIv8h+Qv5S/kS9BhAOuNwcemnIMoF5HMX5V7RY6FVCNSrWgBrTJrbw7+ouoh
aftqxQiKFV7KuLagGGNpxnuovVRNoo/8G2u4Jdc1mmZp+yz5LvnUXWnrJN2U
08WhY2rF1ssZ/ydwY+UPsvfMvyJyDK5Y/EHagcg2ULbwCtY0mrX9EXusanSq
1d2Rdq1MMctH0O5TDlBsm5tm7PSsY2nt4bSsfaZ851LlKKodpA3rTupuqmap
2uW/wP8C3h3aN0xnDR1Vb0s7VtoIPRd9xqcNy0bIVrQC/7207+AZzBdEvouT
GF8KuCV9a+m+mjWtAj8jNKwaomqJJ2LP/RotD3nLI3+bF5R/IrtG1rHoE7Rz
gNvCfyNr+0U5TOw+0a6j7cr4TOpsKic9JNuWOJdTDe2j0DVN1TY7MX4Nc9Wh
77oi38HpkWtyqs2pZtYw4xhAsYBqllnFflmvTT6+iXxr1rU1fYPW4Icy9j3K
SZWbqsaiWstqZAaqBdLWFrsG8wi0bsQ4V57qmulnafto+erlyF+oelrKa9UZ
11mvznyPMn8XdLowYx8mX7aOdkpiGy5bPg0dZis2CL3Wa2mrWV972jzm6gy+
DjiE/oDOCjI7pL0H2ou7wUszVzXwL4odYyjWGJv2WuQz5DtqZl1bV86g3EFn
RmdHOcea0DIluxD92yaOCRUbSmb1xDVL1S4VMyt2nknrXeKazX2s/ULwcvn2
ibvh/ZD2A7zf02omPiM6K8rxIuZrkHHspZjgB+g90e+rAvuUivBOpu8q5F9D
uxP+wfTNK3BNZg94r7RzadVAVAuRD5Mvq0DrplpU4tqDctBawK/yDW8ockyv
2H5t5G+rM6WztR58fp55NgC/Hju3UQ1PtTzFSIqVKtFu0fmIvbeqWTTKOIdU
LimfMky1Fdl0dK0CzxDFgtC/U7yneAt4MH194V2rmEf117Rzn9rw/KB4C/pi
4CrI6Af/o4lzC32Tx4DfUz0bendkvB+5BqZamHxkf+afBd6nxDWA+8GfVI6r
eh70sch+OO2zqDOus/53ZF1VsziD9dzFN/qRsTmMOQRvSv6K+T9CxyrQP1E+
h+29HXnbI9c0VdtUzDCU+XKzPpuqaam21S/ttwH5QPnCFrFrs2WR3xj4/rRr
Hzuht0/bp8q3qub1NfoOouXk+5ttVe4XunahM6GzsUw1esZ+DL5cuZf8N3ge
8tuolsCYUUWWIVkHI9vyhcq5lR+mXOvZpPul2kLWufZh2TfFoooX831GdVYf
yTqX1xuN3mp6xa7VlWG+RsAJbbViR9WP4R2bdS1AObRy6c7Ia1LiGqtqrc/R
d0OO+0aCH4789qUccTa857KelXz/6cop+J5/QZ+ifAL6CdVvQ9ciVINTLW4E
8/1a4Jj0KGOHgB+U7wVfkXKNQLUCxYy1065pqrbZEvy/4M2RtxG4od6k0Kd7
7Fw3H/xC4LmhcynVOGdAb5fYdsjmy/b/qhypwDmrctfzoR8s9hue3vLqJn6r
OExffeB6iWHVJFWb3Bn5bCmn3QH8buK7o5xzs2xdxr5ENWLVis+OfRcUM5wF
PCaxb9adK4xdc1XtVTnZauRfh/7b8pwDKBf4XWe0wDVi1YpbM2a/cgndGeCT
kWtbyunLKR6Lndvqjs7RW1HGsZVqsKrFNma+JQX2AdWAl8Y+m2vgXxK7JqPa
jGqYqmXWSVwL1Te6QP46a175ZPlm5eDKxZ+j7xzZOtplJbax5+g9JO1cTTUK
1Spkc2V79aa4Rflpym8bqtE/FLtGo1pNTfD7wZvoTa7QMY9in0g+uchnuDGy
RsXmVQyjWKZ72m+hevPQ24dslmyXajAvAy9ivnMUD6LzAOZaFDmWOxeehZHv
nO6eeB5A3hmxY1nFuNWBpyS2/YrhRiFvFX11GLuJ9gpwIX1HC33GjvC950eO
jVXDnaf7ENnW1QL/Ht50bF+9ghbGftPU26Zi3rLo92LotybV3FR7U46pXFNz
dIkc0yu21xvpjtA5hHIJnaFO4O9l/TatHEC5gHIa5TY6Q6203/SNLvKbtt62
9yleY+0naJcmfpPU26RqGndn/Calt6l7aP9RbTt0LjSS9iN4NfDH83yndbc7
RK5VKWZQ7CCbJdulPV2V8pum3jY1Z1PmawS9T451OhT5DVpv0bL5d2adgygX
0Z34TblW4rdXvZHdllhn6a4aelXW937i3HYx5/U0+Dcy59Q861hdta6U3570
hqi3xMczzgVUc1Xt9dXEtTfpJN0qMWay3u/k48GvL+9aehfaRu1HyrUq2TjZ
OvGIVzHSQmj7Q9eOlFMrt9YZ1FlsJpvD2gaC7y9wjrIUelV0mJprH5dWvUs+
CtoU2nroRRnXqlSjUK1CbwZ6O6irHA7dW6Rc29Cd191/MnQtSDUr1a4OIC8o
cU1JtaVTQ8cqetPS29Yc5exl7FNn67cEKb8dqoajWo72XHsvH7Zd9Zes3w5U
E1ZtWG80eqtRzbelzoLi52L/xkG/ddAd0F1Q3+XgYzOuzTbiPN/BXP9L2/Zr
z7R3LUKvTTUW1VrkE+UbFdNcmXINXrX4itBPh/e00LnuPNXL9b6Vtu/Vm6Xe
LuUz5Dt2g18U+81Cbxd6Myin85F4b3LhaS37lxh+VDZQ31/16lzXgOqlHZMo
NtGbzJnIapTYtshmXZzYB8sXfyk8dkyt2LoafTWYb37Gv3VQzXUe8J+RayXy
qccjvxHprUh71kK+JHZuqzdlvS2Pz/itXG/cw1OOYRTLfKN8A/jp0LGSfPZT
8vWJYznZsL1p+xT5lu/0XhDbJsk2beR7tGatqdCxpt509LajGEKxxBp4KsR+
I9Fbic7okbRjSMWS+o1DBeC9kW2HamKqjTWNHDvoNygBsockrpUo5lDs0Sq0
r1cNRbWUQYlra4oBFAs8wBy9c/0bm77MPyrltSoHUC7wUWTbrBxJuVKvxN9a
NTXV1rSH2kvd6crIW5r2WvVGo7ea1yLfbcXgisU3R67VKcbdBNwnca1Mb1h6
y0pCxzKqWat2/VbktxfV2JqEvrO6u4/Rqsp2Jn7LVkyo2LBKaJpsgGzB7Snf
Bd3BMeztAynvjWJoxdLr0/6tjGLAkaHfrPR2tV41ZOXjsc++ak4DoNWLXUvq
Q6ur95WUz77ePPX22TdxbV818gtUK4y9t4rRFatXjC1bb9h6y1bNTbU3/Qan
Jmt9MeO3d/1mY4F+75D2XPpNVT9470n57Os3IfptyAWxa2Haw/P1VpG49qyY
uRnzf5VybKEasWrFe1J+W1ENWLXgr2LnqqqRDVL+m3atWDXWynprTLtWKRta
LeMYXrG8anxtlDslthWKWRS7jMv4twT6DcEQ5poYOpbVb1r025b/A9dMVvE=

             "]]}]}, {
          EdgeForm[], 
          RGBColor[1., 1., 1.], 
          GraphicsGroupBox[{
            PolygonBox[CompressedData["
1:eJw1WgeYFFW2LpgZBobp7qlbVd1dPWRREInKrgqG95QVBRSzi4o4JAMIA0gw
kDOo5KAEiaKCGFCCqLurq6KoqGBAkLAmBFFEyen9//7nfV/Xd07fOjefe85/
zq3anXvf2Kui53lj8zwPP68s5Xmd8czBn55FnndzVc/Lr+x572c8706UPR14
Xous532B8l9Ad6P84XzPG5j2vL3O8yqj7j7Qf6P8dCXP6x153vZCz2sP+dr4
vw3vPMhsB62AtsrBVwQN0ddAyExFH6XgHwLfFHwCfG/wj4D/EnVOJT3vK9D9
eHzU/RU0gMwAyEyEzAPgbwVfBWPeHHvehATkQTdAbkKJ552LvtaAvw382eBn
g9+IdqqB/wRyYyH/OWg1tDMH7RRW8bx1kOkP+XqQqYY552M+paCTIHcp5O/J
eV4nzL8zZCdh3sMhvw1t1oL8U+A/Al8D/Da09xEfjHN7SjL8XxljvQW0Emge
5PqiPB80Rt2B4CuBb4O+fin2vLboqy9k62N8o9DONaHnHSpAPZTfAnouykfn
ac3qFmnd3vE9bxZoIdp5Ni2ZZaAvYx5NwD+Jdz5oUzxzwT8C+Rpoayn6fxR8
TfDvgX+7SDoxDAqzEeXnY9+ros0ijLsOyjuh7kK0ezb4BaDtC8Q/ivI+GM85
4AeDfx7vGoB/DrSkSPPhXChbXlXyqSLVoTxl+4OfAP4MxtELa+IFmke/qprv
+1ifodiLjaC9sQeDUPZsIL04r0i6cXmB2mI7SdDGeGaDfxHjmIF31aCrrbCe
v4N/J5Y+NiySTj6Hdzdiva4s9bxPIb+Aa42y6pCZi8fDuwD9zcDYQtBW+N+U
Oow1KofcGeh+Meq9irGNQHsvQKYfygsg9yDoJuhTTcj3Af8WZJpBfi349eBr
Qn4c5SF7KWRuwbvVKB+H8kWQWYHyZigfif/roQcXgl+B8odRfjn4BijvUKjy
KeBnFKqvG8GvQzuTuSeQr4vyeijvy3KM5zbo25ug09kWyl6G7EKs/0zs/07s
/5VYoyTKh2Fs9VGvHurXwXw74Yzm8JyH/1+ifDHPRZ7oEuPZFtt8HnUrFGod
uYYt8TQC3wJ0FWSaoL3Z6H9/ofpg+y+h/CHUnYryP1Beo6raeBlj+gj9voUx
ZqGTf0H5DSjPgG8Ovn2hzvNp7GkP1B+C8XvUK7S3E2UF4J/H2k5EO99i7gvQ
TnOuL8pGQqY/5M9AbjzXPqN2fLx/AvwitPcm5nIH9vgM+psMOhP1P4Q+5FB+
O/4fRfljoBn8fxXlWdAO+H8E5RNB56Kdn9DOraBzUfdrjGEe6LN4hkC3nwPt
l5GtrhNJFw4WSR8GonwGylejzWV4dz3megV09XnUGYO6y0GXZrTOS0AH4JkO
+ZWQPQ5+Fda1EXT/Yuz3cbQ5AmVjUKcM6zWW9i+jfXsMtC/fsS766kN7B34F
bTn4YeBroc0bUKcj6o4CTeH/QIwxD+vXCfrZAGObSD1HncWQ/xm8Q5/N8CzM
k92agac2zlgT1C9H3ftAWzi10x30SezRMPB9wXfFuC+DbAbtXBfKXn0Tyd7M
xFMH/y+AXF/INwfthrXfm9J65dH/pLSmtBO0WbQVO53KdzjpBfWPutEf7d8I
mZVYpy54/3NKa8G6i60+bfOCItmbAZC/CfQ/GM9TGPO14D9Fmw3x3I/2JoGO
Q3ll8LXB13Pykz1BM6F8K31sw1B7xL1a5KvNryHTEs8gyF/C+YVqfzf6ujaU
DY/A18C7TpCJsN5Po3w6ypPYh/9B+WCU/y9onUB26aQvDLAnpX0dlJIPKkGd
rqhTG+erC+gZ7GVPlI0Kdc553rm+MegB7Hsf8J847QV9SDnni/aeAX8CMieT
2rPuOdlS2lSO61Y8vSC3xUluM+fndF6X+arHcuoZbTN9Hu3zTWgnjfKbQTc6
zZ1+jL767jzZutWRxkMdaQd/3hbPfpyNNqDX4Nmb0H56tqch5IdgHo9irg78
o+D7xXpfwWTGoo8ClNfkvgWyaQd9+fpMUv6dukxbTH2+Pae16gB6W07r9XfS
SOtBXabOlpreUgepow57v83XefHRz6/Qv2cgczH04S/gvwR/Z0Z1WJfYaXpa
/DTQPsXCNC1QPub//S7aKYDtqQ3+rjxhrpzVreDkVyuCzkoLyxHTTUgLqz0S
yCc786f0gbWKZMMLnMoqgY6CXBb8EsyxBHPLQ3810Mb4tHDbQLyf4KvPH0DH
+/JX34OOTAv/3Q+Z53zpRQPw7dFuW+jYMKfxNsezFO/Wou8LwC8xXaHOrHTS
OereCid/nzBcVBV7uRjrMjInHOEbdhqdFv7oGQgPlRjWIjZJGp75yZdO7fFl
swLDGId8vT/sa0yh4YdeWLuBoDWwz50wjrMx/sGgd+CpC/4R0BshswMy2wLh
Zfok2oIfQ+EB4oIyPEPhfx+CzN3gh4AfBL4T/RHqvg5dmAD53tCDs2D/J2Ec
LbDmnZ38Cv3LTsjfDP4H8I3ovyDzJ9pvw3V12ut2oBPRTl+0c4R2xWlvryO2
LxLOHo6+j6HuELRznDQQNpiH9XyUWAj8XPCnfGGT074w1L+t7ouF0uGb0Uch
xvgO+MtQfi3GVqMCfBjaWODL7vZDv1fTl4G/xunsL7PzP82Xj+5DXI9nCdr9
u5MPfNvwKnEFMQXbp18iTxxOP7+jWGPl+SA+4Bl5jJgZZbu4n07YtiPoSKd6
I0Afdjo3HUDHO+GbcaCPo85TqLvbl//sbJhnKvamOfqaAvpCJEx2NKd6xEn0
Ky2z4i/JCiuVWd0Sp/3tAro+EhY8ibrtIPcz5K8F/RxPD7T/Geguw4X7wY8N
hCGJJdcGigVmRMKD3ANiQspRfifK5xUqNuC+cm9Yzv3jmZuG9vOIFXBG0tiz
86AbQ2PFg4wLZxRLhrj2uUA4jXiNuHJpobDlS1iXK7A+G2g7I/nB81F3XiTc
fBjz6oO6rcEfAZ/BnJuhz270lYZTf0O574QHeziNZbvFVh0DYdEDkNnvKxa4
FzK3o49NmM8JjP3nQOvJczMc428E2/8ysWhV8aMxphlp6cRM0Clp2ZqpoFMx
vwNVpXNrYZvXpIT52P82GwOxIDFhR8j/Df3OQb+tQNORcMty8CuTwqnXQ25v
JPvVFme2N/EeynuBFkXCP3+FfBPwC8GvAf9qINxO/L7Z9mw15jszkq7PijSm
05Vlf9keceZ94Ac6lQ8AXRVIv4jv+J5yPAtfRtqvqzGe7YFsBW0GsdDkYuGh
41nxx0C3ZGTbaeP3ZTVHzrVJKPxdDe00DTXf6qXan98Yb2D/GmKNLuH5A/0G
dcvR5lbQxVifKxPSp1OWR/BLdXa531xn2lHG+jyf9LPUf/raOmnFpWn0eSxQ
HMF4grJFJk+7st9ilq2Fap/29rWU8HkF842cF8/5pxjDdMjMpg8MFbfXTktP
D9P35Gvs9LW0IaxXweoeDxQvz4k0B/b1Hcp+wjx3gD+D8s8jxWY/ZhVnM+9C
28U4knEOY8l7CyRfMV82mPOhLaUPybe+aqbl1x3GuCjQno8i5g/kr8elhUW4
TvS1xOXE1Reh3x+ymiPnSvtCOzMR9coqiWes0S+QrxybVny51tpZHMjPjskI
d8037NUjkN8clZZ+U34f2h+UlswXkfJKzC81RZ9TnPzyZKe14Jp8Fmm9K9ne
MX9Sbuu80pddf9/XGhTYOiTSWrfrS5WfqGx1XwoUOzOGrpWW7wlCjYPjqZ7V
+rJf+viR0MNq0MMn7YzxrG2B7AtJ6Xb7PJ2VzZxLnsbINjmmyZYjYq5oD/o9
hffvo6+uTmd5DMY8gz4Fc5nOeWeUK2DOgHmpz4rVfn/U7YL26qH/z4tV3hX/
l6YVbzwDujytOGQF6Atp+ciVoB9C9gM8LSG/Lieb/z3a7xWo7GyUzU8r7noa
dFFasdNi5jki2d7XMK73UmqLMT/j2k3gr8tTfmtzsezYg2izM9o8J6fYm/6e
+vmWL7oV9A1fev21rxiVfvqZSLkVyj8byU6wPtv8AO1/jPavzVOeo7X5oyjU
GTiOcfqhzswx8FuKNZ5uFVWPa8sx7Uho7bhu05zWZKoTXuxgfpD+mPzDmEfX
WPObHcgG0f/Rr7UPhE+IU5hHyTc9aRQIp9V38k/0U3cG8kO0dxMwr9ZoswSy
w5kbjBRzMSdEHaWuJtOK+7cWC9sRE7U03LLeF/b7ytf+u4R04w8nnZnqC4NT
Tz3Li1S33EhHxm6gYyL5V/rZ8kD+lev5NMp3JrR2XLf7k4r1yvCuYaC6z/qm
74Xqd4mTb+nv5Cd4Br6KlBvlmvSNZBNbme26O9YezgoUtxD7vZ7TWnBNro7k
D+oaTmA/1A3qyr2x5js01N4GCekG58qz2a+S4h/GQY3R5n2xZIZBflZS9p0Y
t3cs+fnoc1BG+ZOHMsp3MO/RF+/XW+6LObBulhvqDvqAk88gJu0TK+4uB304
FuZ8CPRAoFgth7n0wP80+pqDsnahYughoA0wvh2o2xEyx4okw3iZuT/q056s
ckzMNQ2KpXv0g8RdlyRkT4jjp2dlQ4gL1hB7o6w12h4YK64fALouUC7/91CY
5bqEnedA+R/mgZj/Yh7sEcgviiWzEPQN5guoX6j7eEY4lnnumbHGcxb9Nd79
Cf5C9HuPEyYiHmccv65EMVtrJzx1FXMATtiA+Zv5kc7zb5jH8kAxPXNIywLF
Sv+NmUK1tQt9LkB5R5RfkFOO9vUSvWNMztj8QdBWTjH7laCXO5Vf5hTDs3xw
rPwR/d3FoC8Gyv0wr9YkIfzHGCNOaG+Y0/gwVr/s/z7LRzV2sgu0D91j6TR1
u3OsuJ++ibE/cS3xbfOs1oNj7s4YKdBZnYM1PN9p/5uBvu7r/eegbS3nz9w/
c6y0u3/jnkbK55zC2lzopPt/tRwhc+C06cSLHOf3oH/Gwg0jQuX6U5aH/84J
Q1YBnYR6jycUM/MuotB8bZWU7nSo09XTwjOlaZ1F+j/aAZ4zYlmex94p5eep
c68EWtORsXJCPyaU55obaH0fIO7Oqbwh6LtOccrboL/zXgftHADdCrknINMr
lI+nLXzBcr0fJ2WLv4vk1+jfNlh88SLoZNSbkpBN43px3W6ATM9iYRdioJqR
zg7PEHEY8dUh9NkffA7yW1DvEzzF1G2s55ORsNxxw1OM/5nvWIzy5ig/gfKE
4T3ek5wTqDwFWkjclJS9WEL/mZRdIn5sZRiSekHMQdtWPdC63oJ1WJbQWtP+
bY81r/JQdw4zUzrPfVK6U+O5PRAqh8cc7bRIcR/jv6RTTiLhpBfEOtQ55sR+
TUjXaWNoa5ibm5rQOvbME2ava7i9nlHiZ9pI2kbiZ95HMTfI+Jn29X7zIxWw
7g+gfDTGNT+UzMhQcQpjKMYkzSCzD301AT3ohNsDp/wRfc3oQDkFxiiDwf8L
73ah/X863VUS+xEDrra4jDHY7qRkGGNwb2cYfmaegvmKodyfnOZ+Pmj1SPpO
W17mtO91nWJvxowp0OGh1o5n6w3mzNHXbfCBXdFPt6T2+2CoHCHz5byLILYh
puFYOCb6gzk5yS8k/g/l85nX4X1jV2uHdxf0g/SHa3PSnzWgm0PhAeaEGK8w
buEcS5O6g2Fe1uVpzbkXjSPhzz1279rH8t5rLYfAXMKYUPLcq96h7MI3sfIQ
q2091/o6T5+BrnLKm77ihPWZr+bZexP/P8QY3iA2QFv54K/KaU9W215TN8os
pnjVF77dBPpbqJid93hTinXvwzityOwV7dZFsTDShaAfO+UZfkPdw+jnSFK6
yvvew8YT9xDD3JcRTmd+jFiducPQ8of9Urp75Ro1iIV1z4t1T5iwu8JWFssv
xBgn5nR+J+Tkn+iLqoM2jIU7G4HWjmQL6Yd5v1pid6zEoc8khOMuiZWDask+
nXzfPszly1jxFOOq82Nhswti5Z6Zg2a+uGmstprZ+2VmH0pt/+kblkfKG/O+
ZURO/oh5l55213COExYhJrkrp3uYwOxa41g4vwloCzzbwF8Meq4T1iXmLTcs
VII2zopke4gdVvvC2p+C7vWF6X72lYNZZXrS2mwe8TzvqXj/Tqy+yylGy2Mu
P9bdAO8uaPN2mj0/6suPHQE9ivU4lhJuO89JpxqAVrF8F+/AexWoHWIS3j/x
Hupu5ppC2bhvY9kA3gnwXFV2yukWOvlj2sh1oMVOsUJVpzPAsawB3ZiUztMf
kfI/4wX6VfovrsUWy9VsgB6+5tTXq0738Cm7i3cpfdtAPdtk52IVdTvUnRXv
+o7bfIkJmatjPebrWHbUyk8n9b0E84rMizOuYaxzGea5C+t0aaw4nvrIvLfn
lOc+48s28+zQbnwWK4fAXMKfvnLnf/i6N6GtZty+y/Kl//K135zra74wI20H
7Ub9SHNiPuysQOMc4pQb4Nli3pz3yrTJ/wR9x0lvee/Bc8nzyTxUvukGdYRn
lHEpY7lspLnyji7tFHNETjaJOneFxc9czy2xsBhxJPf1Lru35f1tJbRXmNI3
ATzHjD8ZQzKHSLv0K8Zz3On+75gT1ttu33K8bRjmO8gMKJAtpQ3+2mLeN33d
E55td4X32PniOeuINu4y+9PNcp5Z0DAlLMS51zWcfwrlBZjLYbTRJhT2430W
fffhWPPitwz77H5rr71vZzIce1fDCRzjIfMRbXK6O+P9YRn4WtCBzjn5aeoE
7/14t9nA7jf5npiG+L40EB68CWN7L6e4633isZTWkPiYdpdjZn78iVBrVDmj
/CBjy8ZpfX9UZvePzBUyF9CE363kdNf2EeqNDXWe83NaM64d7074XQ99DdeI
uf13U8LNzHEQF28g/k/pDphniWvQxe7y6tqdM/WburHO4gveM5xrdw2/+LLP
tNN7DRuznS5m82n7GdcyZ87c+Y5Id7W8B/7eief9LfPkzG8ytltqeSPaR8b+
G2ytmEOhLdxE/Gw2gXN8LxTlfVHvQD6fOVTefzJPR4w92vK5/L5gq+Ve/uEL
JxIv8l6Ha9Dd+Gsi4RHGqfwuifrM3Br7dNbvSac6J5z81beWC6oZSPZHX3kj
3kH+1y4nzf/i/1XmT+lXuSfv2b70MntMfWDZu3aWx2b0vQS/m6gfyIe/5PRt
CHO/zAF/at9r8buto046c4Qxnd2h8C5lrdk85icZp/6B537Y5wO+MAOxwwlf
eRjegacsv38qKz3tZbpK3E8cuAnrc9DaYWxAetDa3G33Pm/bnRtjc9ZZ7STz
iq/4bIhh7JzhDt59MmZi7MQYmLankuH5F02P6G94J097znOxx0nmJydMtdaw
WWiYmdh5W6TvAfhdwO++7qZ5R+1Fuqe4LKucUwXLz9DG0NYssG8YeL7pDy42
v98t1nnjmowLlV9gniGIhMW+thwd94S+nD6Dduhes7H8Lo+5d+asY4ud5zvZ
hg1mY1saFmoFuttp/Pxu4kLDe2WxzlwVO3fEEQPMxs6zOyv6I+7LIdsj+vR2
dtffw+6MHPUkku7znpM4lPkuxv701TvMX28MZXNoe2hjDthZ+MC+N+N3Zxfl
1Ne2UN9K8JsJ5rOI75xhPNph2mDiey8ne8tv97ifp21POXZ+h8DxMw9Nv0VM
XTGnOdJefmHfNPLbxrpp2ZHTWX2reNruLxkTMzbm3Asst7bIyd/T718NeiIr
bH0yqz7bWL9VMvKVvCvj/THt9Xj79oRrTB/6hdlx6vodOWHNO+mLnNboEOjm
rGLsLaD/B/QdmJo=
             "]], 
            PolygonBox[CompressedData["
1:eJwtmneAVUXSxS9hAsMEbt/33sx7QxYTQUDQdU3srgoqq5j12xUVRN1FySJh
JSpZBJGggigSVBAwAGLeNSsYiAYUcwZEFCQofL/jeX/0TNWt6lTdXV11+jXp
3ueC3jWjKLqMP7X5P6oyivaVRFG2LIrmJFF0enUUTa+Iovm1omhJOooezETR
0cgfpJyI7nvZKJqIbk/km6GXBvNX096KOIrOz0XRlYVRVEBZk4qikLi9qeiX
oPsw7TWnrfspx9PeBPo4qm4U3VEaRQeqougc5EPgq5FPh25B/afqRdG1tP80
7T9OnVbITyqKopnUzSCfRftt6e9o2r+I0gXZSPSfRf9h+OGM7yT4V+F/o04X
6n+Ezu/Qm2jvIvgb6C9mvI+hPxX9a9BfjX5r5vhOqec3kL76w+9HdzD99YPe
TP2LqV9cHEUp6n/ItynUv575LkD/SeTtkVcib418Dn22gT+d/u+Ffo45X0r7
+5jDJdi+jJKC/or6H1E/h05goWrxrRDZj+i3pf4j1P8U2Wu0+Tu6VyA/Gvkl
jP98ZKMY7/OMfzxtNEK+oxz7sjZt0emD7my+NaH+h5RGBfSPPEK2EP0bkP0K
fxD9SuSnIv8Nvibyj5nftDLrSHcw/CHsMQx7DIJexrexyGrQRwH6yxjvBdTf
zJiXQ9/Fmk5nfAfRnwWdpv2GyPfS/iH6O4/6DWtE0Vvw2+FXY7/jqFuF/dow
1+fQ76D1wmYbaK8VfVxLXzPocw/yDnz7CHkG/Va0fyalP3w9xjgWuiOlL/zh
8POgz6IMqOs9/hB0K+bwFm13x343MpafUrZVd/poQV8dq73ftMefYiw3UgqY
zxrGu43xrqf+OOzzb+qsg17OekyG70F7q1iP79I+W9vR34/+EuRjy9zf28g/
Q34O9qhNH0X0dQZlJnR/vi1H9ghjGkX9g9Svhexpvp3C+AcwhmegU8hnoD8d
na9p+z3sdwnyXswvzVzqM8eT6WslOhdSfw1jHEH/XdF/E7oT8n7oV6A/BvoR
2vwT/P/R/lLoM/jWB74M+S3QXSkPUHc17V1Ee0vpfzT8IcZXG/4Y5rgZ3VLs
9Tb9T0o81m7wh+DPpM166A+m/nHoH0Denv1+DfVnU3de2nQPyj3wp7K+W+p6
jbXWI5lj5zrYgjojoFdTaqN7KT7jSeialDG0P4fyFvYN8E3RPZLyCPweys3I
7qK8DL2fMhz6bsor0AfpY0ap13gAYxlbad+3l/01DvoN2ttDfxPp73Xo39Gf
hv4jzK89+p2xz02MNcEGE6AP0uYt1G9H/2uhb630XvmV9sZAv8i3e1if3nx7
GPo/tNmM+V0BPxR6EmUT7Q3WHkJ+crAvkk86AforvrXR2aR8rPb51pX6a+Fv
gb6RNb650Gd2IPQwynD4iDaHQ39JnebyXfI/0IXy79DzKJs0nqx1F2CPodDn
BdtGa9AF+ipKHeZyOPyV0NuqPN6R9PED9MlV9gVTaO8J1vpyrVex5/hP6PtY
457Yc5d8LPb4lj4vQPcqyn3Qw0K+bfiboX+hHMbeOUT7P0MfwMbvcFaGYt9K
9tdtle6rO3UmQ/dAvhM6qz1CX+9TlkEnOrPM5wBr9gHzmcW3V5F9kfiu0DfJ
5GPla7fS5qu0fwV9FjL+U1mzZYxvHXXml3vPNKOvjVX2VUOp/y700Yn3ivzn
UdD10NmDrBOlH3xCm0XFvlN0t2TgS4p9hnWW36P9pbQfGO+/GG9AXlDsO0x3
WY423mR859J+FrpFKu8L6/rubMn4e1TYR+9CVof+f6TvIylddV8xxnnY8jv0
V1fZ58n3yefsRP9p+l/E2ixH/wv5BvhfFA/gsy/RfUCdSHufOU+DTqq9Pq1Z
j33IZyo+YPzVlH9C/1blu3877e2FLufbdNavN2Uc/e1mjluR/Qt+FPwNiX1T
a8pj8u2JfXsbyuPwt8j+tNeTMYyGHsa3ImSN6a+b9lZi33UM5VFkr2OTe2n/
cub3GvR/kKeQtaesRD4o8dltS3kCvj78GubTBf1qxSaxY5OazG8W9AnMYVD+
PP4Z+iz5d/ga2PMM6DvoowD6E+TXQF/HmE7Bfvczv2uhZ2DTWbR9G32ciu0m
Vbpua3Qep78C2pwNX5/6MzTfrGXqYzT05Xybg7wBZSF178w4lppJaQm/Ou1Y
SXeY7rIH4MfT3xT4v8LfFrz22gM9oBdUuq2GlEXQs2mvcYn7UF+T0dkJ3Vbn
DfqutNd6Mu11oL3Z8MfC3w7/F/hp8EPobxL8KfDj4I+kfjPWYHzafaivn+HL
Mh6TxqY7YT7yVmnHRgP41g5Zr6xj1/6M9wboeon1NafajGcFe+ZFxnse7T1I
3ZXwL5X4jDWm/VXwL8NfgPxh5IvTjlUVsyoWLk88ds2hDPpb7N+I8c1Af71i
F8og9Huh06bac5S+7sB7kDWljIPupzaQNYYfWcsxmGKxX1O+2xXDKJZRzKjY
8SBjGo8tfkZ+Xy2fWZ3dyxPbSmdWZ3dZ2ne9YgTFCouRD4Xfz36vAb+cPfk3
9mfg22joIdikqI77GCxfSslhu7XoP4Z8JXvwlnKv8b20NSRrXz+Ob6uRDU0c
C7RDvoL+99H/BviFlM3QD6VtS8Vsit1mBcfP8kkzoe+mrCv1GboL+ungu30g
PvEp6NmUDcjXIr8HekqlfbdijNuh/xoca+r+OkVjp9TDfoPQz0K3D94Lymna
QF9AObHId+D50HHattUZ0llalPbeUIyuWL1v4thcPlm++baM7/qZ2HA4skkZ
39Uz4G+GPxab7GD/jYDfwFrdGKyvGKEvdGvkPyAfjnw98nOqfL4OIv+O+lNp
7xD6VfC3KvZNPPfz4BtAr0t7r8kHfkPdT9KO/eWDd8A/mfPayMfJ183M2Df0
w4YvovsS6/cT9rlENqL/IxPbWufpCOjusk+x47Nu0L349liRfeIG6t8enJ9o
vPWCfe4fvrfIuhtT3j+7meMJjGUO8iYlvpMaQY9JPLdttNE56xhO6y1/cT/t
96b+7WWOkd/P+o7XXa89+yj0ZcH7TzHH36Dryociv4j5zFc8Temv2ETxDfRu
2v+s3DFuH/l69Kchuxj9Bcj70t8dZc7xtmQdIylWkk45uq9nnSsqJn5DuV7G
sbN8hHyFYiDFQpMoxegvjB2/KYZfHBwzKXbSGEuDx6SxKaabDD0r7dxVPki+
aGPWuaVy6E3Q+zLOReWz5LvOVoxT6PijKfS5lAj6bp0x6CaU4kLH042h2+Uc
y2tPtodeF+wL5BN+ov9fFUNBN8UeI6G/UvymXAD+S+ULimHR/5Zvm9Q2Z+Im
ZE+wXi0ZT3G19eUjV2DfEbTRpMAx4wTo4+nz5zLHBB+if0gxKLIO6MyALgq2
XRf4OfCNgrEC5VMNdX6rfHcrZziuyj5LvmsWNroNegA6iwsdw8fBOYTmnmHM
F6pvxai1PCaN7e/BuaZyzlZaH9mP8X9H+VDrU+lYXXd2RdoxuWLzNpQM8h3y
GejupGwLzhmUO2jPfS978q1bPp9+E342NsmU2f8IW5nGeuZKjGkI2/iBPlYX
OYdVLruP+ldX2MdvoP7IlGPRByk/sx9eyzkW1R6YAP0Y7bcqc0yg2GC34vsK
YwBTqT8i5dhwEWWX4lnk1+Tzx8+1d/l2bpnv7POx7/PBvl859zPQKyt9NqXz
gHJZzQ/fuYAyBjoJvt8V0yn2Hp9yrLaHUsD4blWMBr2bEsH/js7M/P14UHdP
4vhG939x4hxLuZb25F7otvS5Hl+xlf6fTzknU26mNf0lNiYgbEA+ZyD2eycY
uxCG8Tb02SmPpQ9losZGewPQrU97fYTlZJ1rK0d/F/qu2PhKMeP5nvrp4LWv
wRpNj21T2bY/8lqJYzzFespJvol9hnSWlHNNhJ6buC/dobpLe9JHv0Lvieuz
zkGVi+pMRPQ1km9jCr2mo6DbUTYy/0/gX2D8P4T82LRnQ36PUbe3cp7gPaO9
0xe+Bn1/QvmmlmPKqbR1GHvutDLnJMpNvk+cK+vbTOQ7taYVjj8baC+i06Tc
OZhysaWxcxvdobpLJ/LtXGQLGGMp9Y8Ptm8L5EvQPQa+b6HzvZ7QE1JeC8UI
ihXGwPcqsE+pSVt/Dj57OoPXaf0Y78C6xggXQ7cNtp9ytuG03zHYXrrvZsf2
eTr/F2sM0KcF57PN6W9xbJ8v3y8MoEbwGdBZEEaSYIvGlC3QJyJvBP13xfx1
nQNMzPiO0V2jnP136FL8X9B559tRzKd5cN/d6G9j7DOqsyobTRJeEZxvb6UM
i+3z5PuEOeyOjfkJ+9tPeZbz+HSV71rduc9UOaZVPJOjvX/Q3j6+TS11DqFc
QmugtVDOUzdrjE5YnWLMJczng2AsRvHogdiYjHj5+62M/9+00aTIOcHXKceM
ui+EQW1JG2MS1iQMryptDFJYpGLa5bR/Uc6+V3dQC+hOOZ93YTBnQnfPOffS
mmmvCxMUNihMMZt2zqfcT3PaD12CvE6Fz2QD5EuqvJe0p0rgL885d9Se09m+
WBhluTGhCPllOef22jM6e7pzdPcIwyjAFvNiz0V33Gb4+sFrKR+/PfhO1d2q
9v+kWCP2WHVnbIH/OvZeUQytWHpgcHxzkHhnEPR/Y8eKigEVCyonU26mM9WD
sd0UrLtK9w+6vbVfix1DKJaYFhvL0J3VOXjPbM3j6eOg62Cfojy+tzLxnaa7
TfZpDf1Q7PUUJnQS/IXBuaowcWHjhyfGxrRGzRLvWe1djfHM4DOjs6MY+y/a
28GxqDBlYctjY+eGihmnxPaR8pWKSc5BvjV2bKw59QnGMGvn87FHlTvkvJeF
AQgLGBMbL9AaaC1aZ4z1CpMRNnNMxti5MA9hH/JR8lUn644MxlSErVzP/lkP
fVTwXpYNWtJfk4yx+abKZ6AbUmoVO0ZVrHqEYqhCxxS9gn2YfJnOXDv4BlnH
zsIkGkJ/HjwfnY/PgmMyxWZq48jgmFuxd1/Kh4zngyrT2qPaqy/ExuaFkQkr
6xqMZQlDEpb0D0oN6BX0USl7BWN/+ibZuirPdQbjb8HZfS72W4cwNGFp92eM
bc8XHoj8x+B8WT7+J+iPg89uTfhPoB+n/q4y36fKBeelvBZaE2E576ScG2jN
p8O/ERvrUZ1VioeCcx3Fr3oLWkHZDt2ZPTY3doyhWEOYaIWw47T3tvb4fMb3
aDAWpnhcby/vxc6l1MZKjY/yPfRZtHcvsvnwn5b6jM3T2UtsK8X7L8CfmbVc
mHInYduJdfXtVPiOOfsm4ac/MrdhiffrVuQnC/+s8lnSmfoK+rXgtxO9obwC
vTl2LqcxPQFfmvFcFA8J63o5GNsXxv8S9LLgXFv5jd4C1qZ8lnWmmzOWquB4
SzmRcmHFYIrF3oR/LnhOmtun8P/TXsi5ru6UgC2fDdYVBissVhiwsCfdqScG
58jKlaXfQXOJPXfZQFj5f4PbVg6tXHoc84lL/Cait5EtKed2iukV2+sNaUc+
3lpF/4MT2+MD7HcC9huSeP22wJ8I/2qwrurIluNpM5T4jtdd/0Vs28pmst19
aWOheuOaC/2/2LG/MHZh7drz2vvNKHOpXzNx7KM9rb2tNw29bei8NED+UOL5
CoMewXjqK58usA+VL9Wbg94eNP+zdL8lxhK0fwqgFwXnrvLxC4IxQWGDiunv
gO6cs1xvWGfnfOZ09lpQlmSMkQgrUcz/fdoYorBE2eAm2S7lvpWzKncVJils
spxyPfIocayn+3x9sA+TLxMm3DTjN1S9pR5FWZgxBios9I81TBxzK/YWRrUt
NkYlXv6/ke73nGN1xWRjGUsLbPRmqXPg3onffPX225KyNGPMbUA+3zgmbQxP
sbxi+jvh7wtee+2BZ+hvVeK3Od3putvvlw8qzZ855NdkrS+8ugd0t6z30jnC
/KFrJ4695cPky4RhCss8gvIA4zk967Nbjvw06HvReb/Ue1JnVRiQcjHFA8cG
v1HprUqYyxV62077PtGbq95eSxNjl8pxUsE5iuYnzHJnbExzch4PvJu6WxK/
BSgmVGxYkhi7lT3qQH+edqylnFm5szBdyZWPT08bE+yXz/8Og2+Az5nLXqlN
qQ/9fnB9xWyK5QZl/LYhncEZY8rKBRVfdVK8kTJWLsxnT9Y+WL5Yb+APIW+e
+G1Jb+p6W9ebmfKBvYzhMPhrs14LYXbXQSdpxwKKCa5krwwP1lV8KmxIPlm+
WW9m+5SLZHw29Uaot8K6iW0lm8m2v8WORYWRCltdlPHe1Rut3mrLM8Z+9Uau
t/KZ6L9e4TWdE4xJCJtQzr0X+tJqx86ag3Kb+RnvDb1h6i2zOmNfoDt/I3tn
V2zbaw20VhX590ZhxsKO1wa/Res8r5H/znjvKydQbnBtpbF7/YZAvyX4Bp3C
CvuU6uA34DX5fLqL8NNKv2XpjVZvtfXSjs0Un3RF993gWEIxt7CarcF3s+Jf
5aYb4A+UOwZVLCofIF+gbxuD33gVC2oM32otQx77rnCs0j/tvSTM+p0qYxjC
MoQZ7IFulTK2ozezOsJCMvZderPU2+WXab/16A34mZxzUOWiwhR+C8bsdLfp
Nw99UsZUhK0I09gPXScYK9L+F9YkzE13vX5D0C/lnEG5w9fwraDjxHen8Hf9
dmQUc36lwj5jEnRFyGOndf1Wod8MaL3k3x5E/4ysfYF8WEf9ViXtty39xkS/
NVkZ+y1eGLSw6NHBb6NrkU+EfjL2bz+EQQuLfiI2PqfzICxbOblyc2GIH2WN
iQgbmU+ZEJyjKlfVnMbHzlGVqwrDvBT5YcHYljCulsGY5h9vr/CnQ3fP2vfp
NwhXK/cLzn90f+ntV5iOsB1hJG2y/g3B9nx8Mo75jw8ei3Ic5Tqak+amHHeU
9or4Up8pna25weddPli+e2Hw3tedprvvx9i+TxiLsJYfYttaNtdZuTXju0q/
qdBvK26NnY8qB7499m9KVFdtPMz4Wua81rKR3mLfS/vtQG9AegtSTqTcSJjT
WNpPJ8YG9V6l3/oIExM2Jozk2Kx/06O76g34O4N/QyF8R3OcEfwbFv2WRZjU
3JQxJWFLwpw/oP4DwXe94kPFltOC29Ke096bErxWyq/vgG6T81uhMP220Ffl
7Bu1fim9HQXrygayRb9gbEMxsN7KmgXH09oD2gv/D6I0IYk=
             "]]}]}}, {{}, 
         TagBox[
          TooltipBox[{
            Directive[
             GrayLevel[0], 
             Opacity[0.5], 
             CapForm["Butt"]], 
            LineBox[CompressedData["
1:eJwV1ne4T3UcwPFjFaVsKjuNpy4ushWVda0iGnZK07hcrlEh20WTUPYme1+J
nqd6ovFkXRRtTSlSZKbX54/38z6f8f2e7zm/7znnV/Gx9Af65kqSZHnuJHmo
WJLUuSFJDhdPktp8hOtyDmeWSJI/HLfV06ZUktzPx8UD5Qfgv+uS5KaSSbJX
rhJPuz5Jjul5uHSSvKv2EG/nrdiGd9DdPL/FfI5bIxtbkGq+qbzbeafw51zV
vF301xLXRA3k0zdKfjSudr6CmOh4ErKwEx/hgr6jzlPEGi45vognzfUEXsM5
c53HWVzEBWTpmYiTxnc1toBr6sInxBPkx+MQ0sx5kM8hyzoriSdyS+SLXs7L
4/lansvlrLMsvsNg8QfchM/wKP6HR/JpvmzeX6xnL//M+/hX7s+7OYNLcxmU
xQHxEGsdjO9dWynzXHDcSa2AuIr4PFfm/Pwy57ausZyLx3EebsEJj+HL1jGa
5+A/ucXuw9dy/cVHuB9/xe/xHVwDf+NF8TP8hTGp1lDWvakml+28y6yzsXg5
b441qZfgQ2ol+UbxbFREcfFB+WJcQbyJpxs3DevlU8RV5Bu5xoZI5B90zi8d
H8b70av+BvKJi4gnGLfIdRy2vnTjv+C+/CXv4OpcDacwQvw0HzJnVXOUse5U
uS3mWGKue8VLeaPcOfUifECtKJcXz0I5FBbnyJeOe4H2xpXhyki3ltPmH66n
NVqYr5Z6Go9Ua+78abgLDWNNcrOjnyfH74vx5h6HhXIHY73YjwPIwa36M9VS
HVfFU3gSM+R68hOoh/oYKtfDXPutpYZxNXEH5sl/ov4pduJj7MLNan3VUhzf
jmZoGntArnHsbzTAnRgmN0v/CzzJujtirHONwQK5vXr24XPswW7cEu8atSqO
K+NxPIbpco9yD9RBXQyJnLn2WXuqcdVRLZ49+Z3yu5AT+05uP/eRX2cNvXks
N8dCLIjfRu8Unoo2eB2vxR7E8/oncmusxirU17+Ul6FF/CYYoG89Z/A4TsMS
LEZt/cv5bbTEBAzStyGeYc7iVliJFairfx7PRzOMQS99a/lZHs1NMRdzkKJ/
b7w3sAc52I/trvt3tLLHjsXe1fuc8Wfdk1Xildjm+Efeykf5Ha5nvj+N/za+
B/wdn+A5PBf/6ulvnsLm68dnxLPlZ+FaubbOd01cfzx/WIwu4pnxvOvfpH8O
p8fziC7izpiGjuiE3vJ9MEvfSONnci/xs3hE/WH0jN+OqyAFHdAel+2JSfov
Ot4W14Sh5hiCuXKPx1iMince1sceVVsX54r9HPtOvQeGOccWzsZQ+efwfHyD
9A+PfY4XUNw5Ho3vEnfnYjwo3v2xV5GlP5MHYgCKqneL7w7fzp9Z8238Kbfj
S7xVrZl7mc07jP853rXx/Iu76inM/eIdjYz4rqjV8zvVRR5xIfXRcjX5klwh
19KO56stwKbYZ2pvmWs+z4zvqHuw0PE9zrsgnh89a+WuFH8vzojvAecSvx3P
lPpUcUPxG5wtN4XvEr/Oa2PvyyXiw+L7jN/MF+K7Kb9NfTyfF/8W1+l4BTeJ
+WNfqm+Uyy/+Ie6p8d9wXvEq+Y3qb4nvFs/k83JvciPxDN4Q3365YuKCsV/l
Fsql84c8XW4G9oh/cm9+RG1cJV7BJeMZ4uOojxHu27LYu8aesJZm1p2G5tgi
X15/Necqx33jPSF3Wa2EuE38Z3DcCi3N0wpj1RfFN5hftY7O6IYO5ujK2+Vf
Ns8r6C5+iSfHXsIGtTutqQHWYDUyneM658pj/Er1/vpOyqWI/4o9JVdRvbq4
Quwf9RVyucWlxD31XM/5xKvlM9RPyVUW/83vylVSryG+Mf4Xqq+Ru0J8Q/yX
clyWrxJvdjxY/Ux8u8X/xnOJNepNY/74PdU3xX+v+E6K17jG/wFihpT5
             "]], 
            
            LineBox[{6044, 5974, 5087, 6544, 6543, 6759, 6758, 5840, 5417, 
             6925, 5084, 5972, 5421, 6963, 5422, 5096, 5319, 6953, 5318, 5970,
              5083, 6924, 5416, 6213, 6212, 5281, 6264, 6290, 6289}]}, "35"], 
          Annotation[#, 35, "Tooltip"]& ], 
         TagBox[
          TooltipBox[{
            Directive[
             GrayLevel[0], 
             Opacity[0.5], 
             CapForm["Butt"]], 
            
            LineBox[{4919, 5953, 5649, 6857, 6859, 6858, 5436, 6337, 5438, 
             6335, 5437, 6336, 5080, 6757, 5414, 6325, 5415, 6326, 5317, 6324,
              5413, 6322, 5412, 6323, 5958, 5959, 5440, 6569, 6570, 6571, 
             5971, 6574, 6573, 6572, 5441, 6766, 5839, 5419, 6927, 5086, 5973,
              5085, 6926, 5418, 5283, 5284, 6928, 5089}], 
            LineBox[CompressedData["
1:eJwV1VlQl1UYgPGPprBGvGEHTUDccJqmkiXDVHYIwxTBmhaNCjFBS61mAFu1
bVKcKWsmQ83cWmYqaKZpbLFM2+CiiwrronGZQQEXSrLMlt+5eHjO+573vOdb
zvcnq2HlghUxURS978+Z5CgawinMxx8pUXRFYhSdNr41NYoG+XLxiPwoHhBf
SIqi7vQo6uEu7uUP+Fs+oG66db/iO3E5jyDGuvix9kmIogY1N5nLF1dzqr7L
0IQPcV7Ne3wMb6JfvJ8bcA+6Md5+XZysdxKW427xIn43LYqq7PGOeJT4ba4U
J8knYo843vq9/Jj5L+SW8RLxQeND6Aj3rqbS3puMKziRE1CPOsSqX8fr8QSe
wpOoUhuvRwLaxY9iLUrUL+UmxGMDBuxRrn6jcRkniZPxuPgt9ROMs5GBLGRi
SN3PnucvmIfD6MM09zgZU1AvzuGpKNYnci3Xy/2n7wyOERdwtvkJKESpvif1
X+GdtOCYcZ6aI5zLR3mmXhlqMxGjV4RZ4X2I23giV/Al8pU8SdxofNzafD0+
s+9+fI4+c0Vqsngtd6hptu8LvBEbsMPcjeY+Vr8P0/UoDM8Rmc5PI7eiOfQR
t/Ac9Kpdzj18Pw/yEHJcSw7n6btY/gTfxbm8jx/W/yH0i+8TF4RnaE2N60rT
/8pwBuVaxYXiNv5I7hU1P3Gea/6R7zTXK3dz+Dbs140uHDc3U816+WV8HW+V
34bt2KR3J7+GLbjWfJO63dYdRh/uVTPsXV1jriN8p3y1/Br5nca7MN/4FuSH
e0UuRtRU6XWO23mRulau5zZ+Vc/V4TyKV3EFr+ESfpDLeCWX8gM8N5wdfbMw
W3xC31ncz2XhnHIJD3IpL9a/iE+Gd8QDXMxHeYtntU7fzeKx+o1Djf7pnIZC
+VS+gWfgiDV7rNmLndiNXeHbsscUdVPxlfgbfI1ivQ/yofC940scQLU9aqxJ
N07Dy9iM7/XfwW9gG17HdjSozdZ7YnhH4q3oxA/qX9TrpfAdeSftqFPbY24h
Z/B43IHbMU79c/w8nsazeAaNaufpsZQn22MSTqttkWvGNOMl4bcOKUgNZ0zt
IzyX19i3CCM4hzHqY8NvN2rFl/GliPUM/9b7Ii7gX/yDcvV/8l84jzHq4tAp
X6t/ilwyPsUn4b3Ln+VhnMKZcL0Ybc0Cz7zAd1AbziPqsBBx1vzmWn7HHKxG
td7J4f8CrxLPxjDOYrT629zfGPO5xhfD/xiO46vk/wfv2e36
             "]]}, "30"], Annotation[#, 30, "Tooltip"]& ], 
         TagBox[
          TooltipBox[{
            Directive[
             GrayLevel[0], 
             Opacity[0.5], 
             CapForm["Butt"]], 
            
            LineBox[{4922, 5743, 5693, 5842, 5841, 5088, 6863, 5652, 6862, 
             5653, 6864, 5474, 6045, 5475, 6969, 5476, 5282, 5473, 6968, 5472,
              6043, 5119, 6935, 5651, 5838, 6860, 6861, 6567, 6568, 5118, 
             6042, 6788, 6671, 6672, 6541, 6542, 5439, 6934, 5117, 6034, 5116,
              6933, 5650, 5280, 5957, 5432, 6762, 5433, 6763, 5431, 6765, 
             5435, 6764, 5434, 5012, 6014, 6015, 5380, 6313, 5379, 6314, 6321,
              6320}], 
            LineBox[CompressedData["
1:eJwV0MtvzGEUh/HTusQMeklHbyLCRruQUCsiERIRtdJQTKfUbWEaU7eF8icQ
QrQVbITaue0QImiVhaTRhrgmyhQRoYh2I/GZxZPnfM8572/ed+bt6GjKFUVE
P0YqIn5WRYxhuDJiCFvVregy21YjY+qsiObaiJx5uzqLi3b28PvqiKf8ht/h
LZY6uxLl6mfOvFIP2n/N51MRC2ZHnOMJ5wawRn7C/XhY+H2/edPvPZaPq4ed
O8Z98nX9G8jIp/Uf2D/FLXIa18yu4rneD7MhHnCHxepFKDc7qbfJbjOScgJ9
7pPGXHfZwndxwt4/sx71IyS8J+lMCc9EFpv1d/Md/UPcLR/gLj7I0/QTWOFb
M+Tp2IWdWGZnH+/HXnQghwa7y1HmXClu4xbq7We9oR3f1WPu1mavUd7OI3Y+
4gPy+ITV9jox37sOc53/ogrr5WquRC2a5BousTPOE4Uexn27VO+vuo6/8GT+
oz+Fv8ob3PkzT5J/6xfzqJzkF5x3t1/6o/xSXme/2N2KzPPyErMGzPGeb3bO
mvUgJVdg0N4FdJvd4wxacV9e61uNhf/b/pnCm/U2estRvQz32mvhI3KaO/mS
vSvoxWUs1EuZrVL/B+qydKA=
             "]]}, "25"], Annotation[#, 25, "Tooltip"]& ], 
         TagBox[
          TooltipBox[{
            Directive[
             GrayLevel[0], 
             Opacity[0.5], 
             CapForm["Butt"]], 
            LineBox[CompressedData["
1:eJwV1FtM1nUcx/Efkemksk1TkzIQD+WcE03LVUytLXUI+DAHSHrhlufSZrW1
Es0ucmqlUAu4KNu60ARdF9WGzlPChBDUBZ5A8Ii6pjNJcTbs9bt4P5/v+fd9
/s/v/6QvWpV4LymEsMrH3EEhDE8NIREVvz4TwvN0wdAQNqNQ7p+BIVSIV2KL
WJFYrpoj/Dw65ekQXhKbTFcODmEFCpDET1b/CF07JIRPUWZWpli32HQ6A2/g
mFyL3DT2i3qHmZdm9s+xT+0v7KFigebyU9mj2MXyx+i3NE/80biz/tWYZt7H
w0JoEvsQH6HDzuexRs9K/u/s31DDH6l2rRmldJd5VRhrzl/8VrRgqdgSFJud
Fp8VXhe/on8We4N4D3s07qsbQ5Npwln5uGTeZWThfcxQvyg+g/iM+ZWoU1+L
CrGX5a7ZaS+7XqyGdvE/UXeRn2p+LztH3S25F+zSZY9ruIobuI4euTw1k/Tu
p29hJnr5ZfKl2IZx8bcyowRX4/fCWHX9nZXprAd0Ik2hC8UfOjudf4lfwl6H
avEqFDgznaahAuVoU/u4M8b7/VJoUH+azuKfoV/ha3Q79x39P8m38WfLt9Mm
XIzPEZ1o5l+gy9SW69nK/45uoxV0XbwTZqyP35P/Gf2GVtvjc/Zr5m6ge+zf
bcYH4jfli9hBbAS/h2bQJJrrrDtyJ9gnkWz23XjH6b149+Su0xsYiQyMQIkz
dquvxo9q8s3rcs4r7H56/5WfY5e7tFlNE07J3eMXq21U08rvEO/Eu/wp8X1h
H2XXxzuAP9GA7eI/YKuaIr9rIf4wa7ncZLGn7DQAdfzj/Ea1J+IdjHfXHuX0
jvoUdrP4Jv2H+LvsXIV5/C/FD+rbQo+YU4vz/HYsYy9VvwTf8xfT0847SFvo
KbTG+6g3K85Rfyjur7Yhfn+xMjuMcn4pva0vO/4X0X2Y6/wE8nEgvvs0FznY
ab8dqDXjb7k6us/s+ewiFGKT2By12eg1P6H+bXMb2PUoiM+V5on/R3Pog/jf
QyfofRVP6n0CG/EFDsc7GN/b+P9gVh+xx9AXWWJv4qz+cziDdrTFeXbrpBPj
86OZtCPeDec9q+c5PEQvpoql0n6e3f+BQOEE
             "]]}, "20"], Annotation[#, 20, "Tooltip"]& ], 
         TagBox[
          TooltipBox[{
            Directive[
             GrayLevel[0], 
             Opacity[0.5], 
             CapForm["Butt"]], 
            LineBox[CompressedData["
1:eJwV0VtMz2Ecx/GHTSUTqXRyY+tgmsXmsIWhLplDKzYXRQlXXOlgNmEObbFs
rlyYwxQuKKdyqFAm4UZzgU6M5jAtGZtNm9f/4r338/18n+/z/A5zy/YW7pkU
QhjDttkh3E4K4W9aCEcSQrifHMIt9SX1HT7PF3EB3Vipn2vfdnN5eKt+pL5r
XZQYQjHKrN/JH8tbrRemhFBn/VDWjlbnXnZWExrxFKvki+wpt3857qENufLN
znxg3a3/Xd0VeU51gzwjPYTT3CP7ofeM2/Vi3bmTK/Be/lzeEXnGVO+g90Jd
Z93L8ZGMv3iOLc56ZT1q5iV3mjkj28270C9fwV14gjcYRIm9h3lE/zMa1THO
O2k2muv5OJ/AUVT4Bse4g69xJw/bM9/7DPFW89d5nvoG/1H3Ofc3T3FPNNbr
RfFiWY8zalHinINcyoc4mmvNTeUo7x3DvZH3R7V+FdbJ9nElmn2LFqS586q5
ar0GeQ2f5jZ5lXWeuyu5yZ4ryPYcr/WzuI8XyH6647M9YzzC49zM5/RbeJV7
VmMNbqpPmT2Jr2a/YQbisMSdqZyGYv0UTkY+htTD2IiP+IBR36OfB1CA/SiU
Fdi/iWvU+ZjAP6Q6f5ZeAorU8TwTczxnClKRjHSkYa39BzBuXe68HDM7+Ffk
f3uPekyTbfCNYjkT02W56jgeMHvWtxjkTM5CNtIj/8zeWnxyf4b+ZC7VS+Jl
6gleyomcI/8Pnj+N+w==
             "]]}, "15"], Annotation[#, 15, "Tooltip"]& ], 
         TagBox[
          TooltipBox[{
            Directive[
             GrayLevel[0], 
             Opacity[0.5], 
             CapForm["Butt"]], 
            
            LineBox[{5313, 5314, 5263, 5466, 5465, 6038, 6039, 5613, 6387, 
             5612, 6388, 5934, 6850, 5615, 6849, 5616, 6851, 5614, 6847, 6848,
              6844, 6846, 6845, 5948, 4910, 6733, 5369, 6732, 5370, 6011, 
             6010, 4998, 6190, 6191, 6533, 6534, 6532, 6404}]}, "10"], 
          Annotation[#, 10, "Tooltip"]& ], {}, {}}}], {}}, {
      GraphicsComplexBox[CompressedData["
1:eJwtk3tMU3cUx6siwpIqzrkxpg6kWjPnpIALu277TrNBKYxHHYqooE7p1HYC
4REMblkmQxCMLSp2jKFS0NgorEBrobUX3VQwDuOj4AP6utAHFKrIBLLB7M09
+Z38/jmPzznfnJDdB4V7Z7NYLOK1e/9/wnOt7pUdYNHmQeKYUhvsIJHq+0Hd
6LFRjBwrO+JsIXG5ObjQum4UCb/uq3/nKAm15OnrNwLzG4HpvmIS0d91l+yv
H2HqkDid9DRH63ajsWPik/ouA2YuRb0f/qcbV2Yyls7RG3DAm652I3Jz9oH8
cgMmwir9JuVumL5fI2m7cA373dGlaY5hGEs9fyvir2F5rIwTKxtGjo4n+Dxf
D32Mhc8NGAb3+dCXtav1EH91dzysbwicy6Zb96t1eEwDDmFSueLtwBQdpFpD
eX/EEHTChfP2dLejheZ3gcaQtCPYM97jU+UCb2fqR3eWtYM4dPywabsLRHbf
mc3/teEExwvgwkgg6yylasNivWROVpALZKH6WZBVi+O77vMLS5zIJJJ0c2O1
iPHicpxQyLnC55VXEVeSvDtb7cCLjbx3ky9q8HXeqd6oCAeORgu3CbZoMD3j
NTtO1vQUPIzQwPclmTjotDN7VuPsWv+xHVfteC+M/+C3u61Y8hk5allmB+e2
5wsyvhWtdNwgyrjyHE1cC16Jb03fThsEMR3qL1Q0wyiV3GlgD8InU3ywaUoF
MV12ALPf3FQgIFUI2Jn7cqF8ADR2rAqZGT61/+4aAEGU9KlX/gHtjetS6gmF
vps7ZERRE0JpPShoi4oav7VfgSgroGxRKMXsUwnjRWqeM9+G4brq1ZNJSkRN
iqQJ2TYExXdvnPhUiSd0nA3Fnh9ciq5LWNCfWPPNVhuORM1dIG+8gO2RxjgH
aWXmbwB/fkJnW40VqdrixrwxBaQ0pxVpfoIPQdUh0M8fHYutDP95pIt+ZKX0
WKAaj8xoOHyOmdeCqaWEwGasxdRbXQ38LAs8v2+tmDpTDT6daGH4q5G8qTdv
fYgFlGTWqoryKjSzOw3b7plBhRSv4P1VCbqNzMz0k+Hco1kd/gVmfKz7eTnn
cQVEuQGrOteZweNuKGKn/MLoa4JqrYi9hl2An26erDodY8KG8EXne91bGP36
mfthsQZy0rM0Tf34H+fe0jQ=
       "], {{{}, {}, 
         TagBox[
          TooltipBox[{
            Directive[
             AbsoluteThickness[2], 
             GrayLevel[0], 
             Thickness[Large]], 
            
            LineBox[{1, 2, 3, 4, 5, 6, 7, 8, 9, 10, 11, 12, 13, 14, 15, 16, 
             17, 18, 19, 20, 21, 22, 23, 24, 25, 26, 27, 28, 29, 30, 31, 32, 
             33, 34, 35, 36, 37, 38, 39, 40, 41, 42, 43, 44, 45, 46, 47, 48, 
             49, 50, 51, 52, 53, 54, 55, 56, 57, 58}]}, 
           RowBox[{
             RowBox[{
               TagBox[
                TemplateBox[{
                  RowBox[{
                    StyleBox[
                    TagBox["InterpolatingFunction", "SummaryHead"], 
                    "NonInterpretableSummary"], 
                    StyleBox["[", "NonInterpretableSummary"], 
                    
                    DynamicModuleBox[{
                    Typeset`open$$ = False, Typeset`embedState$$ = "Ready"}, 
                    TemplateBox[{
                    TemplateBox[{
                    PaneSelectorBox[{False -> GridBox[{{
                    PaneBox[
                    ButtonBox[
                    DynamicBox[
                    FEPrivate`FrontEndResource[
                    "FEBitmaps", "SummaryBoxOpener"]], 
                    ButtonFunction :> (Typeset`open$$ = True), Appearance -> 
                    None, BaseStyle -> {}, Evaluator -> Automatic, Method -> 
                    "Preemptive"], Alignment -> {Center, Center}, ImageSize -> 
                    Dynamic[{Automatic, 
                    3.5 (CurrentValue["FontCapHeight"]/AbsoluteCurrentValue[
                    Magnification])}]], 
                    GraphicsBox[{{
                    GrayLevel[0.6], 
                    AbsolutePointSize[5], 
                    PointBox[{1, 1}], 
                    PointBox[{2, 4}], 
                    PointBox[{3, 2}], 
                    PointBox[{4, 3}]}, {{}, {}, {
                    AbsoluteThickness[1], 
                    Opacity[1.], 
                    LineBox[CompressedData["
1:eJwBMQPO/CFib1JlAgAAADIAAAACAAAA4ScLwZmZ6T/ACPskWpOYv4AjHgZ5
3Os/cnpQh5xu1j/qWn1XCVDuP5K7ih5ptuc/r+pongFN8D/CUK87BHLxP46d
cUQ/bPE/ujUa8/qu9j9TbqBw1aPyP/TWyyAhFfw/neDJZqDG8z+QAqdF9GsA
QM1wGePDAfU/VsVD/9nXAkCidscSKDf2P6Bp73exDQVA/B1wDMFX9z+TpM3k
wfUGQDzjPoyykPg/7M3Z+O7ZCEABSgjW2LT5P3pl9LwNcgpAbCYw0z/T+j86
ypori9cLQL0gflb/Cfw/lpOs9xIqDUCTvMaj8yv9Pw4alcoYNg5AT3Y1d0Bm
/j+pB2LLtyIPQLClAv7Nmv8/NnA5bbjSD0BLO2UnSF0AQFrcILXmpw9AsTLc
klX5AED+sDHBQukOQNp6UGP9igFAbZ+lR/sLDkD10dd20SgCQNHi3Mj38wxA
42MO5MXDAkAZdr6AZb8LQJRGQrZUVANArv7zEMKHCkA4OInLD/EDQLBlMO3M
IglAnnrNRWWDBEA3d8OX6skHQNf3wBnbEgVAD3D3ndNyBkADhMcwfa4FQHOK
7Wak/wRA8WDLrLk/BkC/MhCgYawDQNJM4msi3QZAwss/TmVLAkCGc6iEq3cH
QIsIg92+BgFA/OprAs8HCECrPCvgePD/P2VxQsMepAhAKXVLE0Xg/j+RSBbp
CDYJQPRz0a7WJ/4/kFqZaBPFCUDN4sX5uLj9P4J7LytKYApAvh1MbRmT/T82
7cJSG/EKQHzT1YZwwv0/3W1pvRiOC0B2LZ/10lT+P0c/DY2wIAxAVrX8MJA7
/z+DS2C2aLAMQElWzbMzPQBAsmbGIk1MDUCi9bAadCABQKTSKfTL3Q1AYexd
q+EpAkCJTaAId3sOQFyS/ndEhgNAQAPGdkIWD0BHWcLdahwFQLoJ6Umopg9A
vd1CiejSBkCTjw8wnSEQQPiVkXD08QhAq0KpbbNqEEBsk2Azxi4LQCyTGthZ
shBAYCBYjj+gDUAnaxVkFgARQMwfdA9ySBBAg+uOIqBIEUBj/5rHgMsRQNFn
q5SZmRFAL++xNeOlE0Dwt3AR
                    "]]}}}, AspectRatio -> 1, Axes -> False, Background -> 
                    GrayLevel[0.93], Frame -> True, FrameStyle -> Directive[
                    GrayLevel[0.7], 
                    Thickness[Tiny]], FrameTicks -> None, ImageSize -> 
                    Dynamic[{Automatic, 
                    3.5 (CurrentValue["FontCapHeight"]/AbsoluteCurrentValue[
                    Magnification])}], PlotRange -> {{0, 5}, {0, 5}}], 
                    GridBox[{{
                    RowBox[{
                    TagBox["\"Domain: \"", "SummaryItemAnnotation"], 
                    "\[InvisibleSpace]", 
                    TagBox[
                    RowBox[{"{", 
                    RowBox[{
                    RowBox[{"{", 
                    RowBox[{"0.`", ",", "0.5`"}], "}"}], ",", 
                    RowBox[{"{", 
                    RowBox[{"0.`", ",", "1.`"}], "}"}]}], "}"}], 
                    "SummaryItem"]}]}, {
                    RowBox[{
                    TagBox["\"Output: \"", "SummaryItemAnnotation"], 
                    "\[InvisibleSpace]", 
                    TagBox["\"scalar\"", "SummaryItem"]}]}}, 
                    GridBoxAlignment -> {
                    "Columns" -> {{Left}}, "Rows" -> {{Automatic}}}, 
                    AutoDelete -> False, 
                    GridBoxItemSize -> {
                    "Columns" -> {{Automatic}}, "Rows" -> {{Automatic}}}, 
                    GridBoxSpacings -> {
                    "Columns" -> {{2}}, "Rows" -> {{Automatic}}}, 
                    BaseStyle -> {ShowStringCharacters -> False, NumberMarks -> 
                    False, PrintPrecision -> 3, ShowSyntaxStyles -> False}]}},
                     GridBoxAlignment -> {
                    "Columns" -> {{Left}}, "Rows" -> {{Top}}}, AutoDelete -> 
                    False, GridBoxItemSize -> {
                    "Columns" -> {{Automatic}}, "Rows" -> {{Automatic}}},
[truncated: 40,865,143 more chars]
